# Supplementary material for: Multi-trait discovery and fine-mapping of lipid loci in 125,000 individuals of African ancestry
Source: Nat Commun. 2023 Sep 5;14:5403. doi: 10.1038/s41467-023-41271-0 (PMC10480211; doi:10.1038/s41467-023-41271-0)
Supplement: Supplementary file 4 — Supplementary Data 1 [file 41467_2023_41271_MOESM4_ESM.xlsx]

## Sheet: HDL_META_INDEP_SNPs
rs_number	reference_allele	other_allele	eaf	beta	se	beta_95L	beta_95U	z	p-value	_-log10_p-value	q_statistic	q_p-value	i2	n_studies	n_samples	effects
1:230295691	A	G	0.120127	0.039521	0.006411	0.026956	0.052087	6.164696	7.28E-10	9.138033	1.761723	0.414426	0.000000	3	120771	+++
1:109817590	T	G	0.261027	0.027723	0.004693	0.018524	0.036922	5.906780	3.59E-09	8.445426	2.010251	0.365999	0.005099	3	120772	+++
1:63020816	A	C	0.450120	-0.023807	0.004287	-0.032210	-0.015404	-5.553115	2.87E-08	7.541470	2.425418	0.297391	0.175400	3	120770	---
2:21225281	C	T	0.143251	0.050479	0.005818	0.039076	0.061882	8.676710	4.31E-18	17.365998	1.521407	0.467337	0.000000	3	120771	+++
2:20373219	T	C	0.398337	-0.029758	0.004341	-0.038267	-0.021250	-6.855207	7.39E-12	11.131375	4.802686	0.090596	0.583566	3	120771	---
2:165552353	G	GA	0.198502	0.035870	0.005825	0.024452	0.047287	6.157704	7.61E-10	9.118884	0.462935	0.496255	0.000000	2	106843	++?
2:227100490	A	G	0.374486	0.026101	0.004247	0.017776	0.034426	6.145024	8.24E-10	9.084214	2.678479	0.262045	0.253308	3	120771	+++
3:48890229	T	C	0.208182	0.032742	0.005233	0.022485	0.042998	6.257034	4.05E-10	9.392855	0.950088	0.621858	0.000000	3	120771	+++
4:100456834	T	C	0.222423	0.038509	0.004983	0.028743	0.048275	7.728436	1.14E-14	13.943142	0.715340	0.699304	0.000000	3	120771	+++
4:89731033	C	T	0.482000	0.028707	0.004370	0.020141	0.037274	6.568506	5.26E-11	10.279123	0.768878	0.380564	0.000000	2	107959	++?
5:55809465	A	G	0.439250	0.024719	0.004375	0.016144	0.033293	5.650126	1.64E-08	7.784164	8.799542	0.003013	0.886358	2	110282	+-?
6:43757082	A	T	0.171604	-0.033875	0.005686	-0.045020	-0.022731	-5.957855	2.63E-09	8.580344	0.007239	0.996387	0.000000	3	119913	---
7:80300449	G	T	0.085202	0.126904	0.008235	0.110763	0.143045	15.409856	1.57E-53	52.804873	6.644444	0.009947	0.849498	2	110283	++?
7:80851648	C	G	0.044262	0.086214	0.010722	0.065198	0.107230	8.040631	9.39E-16	15.027491	6.547881	0.037857	0.694558	3	120771	+++
7:1090505	A	G	0.228698	-0.033736	0.005176	-0.043880	-0.023591	-6.517788	7.38E-11	10.131996	0.031815	0.984218	0.000000	3	120772	---
7:137559799	C	T	0.118619	-0.041337	0.006914	-0.054888	-0.027786	-5.978970	2.31E-09	8.636444	5.362992	0.068461	0.627074	3	120771	-+-
7:18030085	T	A	0.157405	0.034506	0.005835	0.023070	0.045942	5.913798	3.44E-09	8.463899	1.376391	0.502482	0.000000	3	120771	+++
8:19823648	A	T	0.470038	-0.078015	0.004242	-0.086330	-0.069700	-18.389124	1.82E-75	74.739596	2.701313	0.259070	0.259619	3	120771	---
8:9184691	T	C	0.115255	-0.090145	0.006481	-0.102847	-0.077443	-13.909759	6.10E-44	43.214516	0.074709	0.963335	0.000000	3	120771	---
8:144288269	C	A	0.150000	0.053574	0.006464	0.040905	0.066243	8.288553	1.21E-16	15.918334	2.067889	0.150430	0.516415	2	108309	++?
8:8672801	T	C	0.319080	-0.028452	0.004754	-0.037770	-0.019135	-5.984913	2.23E-09	8.652267	0.036080	0.849349	0.000000	2	110283	--?
8:11854888	G	T	0.303059	-0.031390	0.005314	-0.041805	-0.020974	-5.906924	3.58E-09	8.445805	2.164768	0.141206	0.538057	2	101155	--?
8:10799211	T	C	0.503668	0.023486	0.004199	0.015255	0.031717	5.592611	2.29E-08	7.639798	2.050192	0.358762	0.024482	3	120770	+++
9:107589744	C	T	0.301582	-0.065159	0.004571	-0.074118	-0.056201	-14.256394	4.53E-46	45.344146	6.153034	0.046120	0.674957	3	120772	---
9:108181107	C	T	0.333566	0.044099	0.004453	0.035371	0.052826	9.903525	4.30E-23	22.366909	0.555791	0.757376	0.000000	3	120771	+++
9:15304782	C	A	0.091279	-0.044953	0.007112	-0.058893	-0.031014	-6.320658	2.69E-10	9.570543	6.163801	0.045872	0.675525	3	120770	---
9:101678036	C	T	0.088431	-0.040844	0.007394	-0.055337	-0.026352	-5.523861	3.40E-08	7.469063	1.005101	0.604986	0.000000	3	120773	--+
9:103798614	A	C	0.085703	-0.045962	0.008351	-0.062330	-0.029593	-5.503571	3.81E-08	7.419056	2.823427	0.243725	0.291641	3	120771	-+-
11:116571100	A	G	0.001770	1.046280	0.058903	0.930829	1.161731	17.762642	1.56E-70	69.808025	0.000000	1.000000	#NAME?	1	87806	+??
11:117109270	G	T	0.100831	-0.046341	0.007022	-0.060105	-0.032577	-6.598999	4.28E-11	10.368102	0.127837	0.938082	0.000000	3	120771	---
11:75471012	T	C	0.398774	-0.028918	0.004496	-0.037731	-0.020105	-6.431185	1.31E-10	9.883304	1.132290	0.567710	0.000000	3	118447	---
11:122523596	G	A	0.415404	-0.026545	0.004475	-0.035317	-0.017774	-5.931479	3.09E-09	8.510530	1.797766	0.407024	0.000000	3	120771	---
11:119500880	T	C	0.092953	-0.041044	0.007154	-0.055067	-0.027022	-5.737044	9.89E-09	8.004986	1.751155	0.416621	0.000000	3	120770	-+-
12:125338529	T	C	0.416903	0.053553	0.004513	0.044707	0.062399	11.865438	1.95E-32	31.710892	0.123866	0.939946	0.000000	3	112499	+++
12:16503789	G	T	0.031412	-0.115197	0.011912	-0.138545	-0.091848	-9.670274	4.30E-22	21.366284	2.640797	0.267029	0.242653	3	120769	---
12:109939641	T	A	0.275306	-0.039304	0.004805	-0.048721	-0.029887	-8.180568	2.97E-16	15.527083	3.635675	0.162377	0.449896	3	120770	---
14:105268228	G	A	0.396538	0.035645	0.004378	0.027064	0.044225	8.142082	4.08E-16	15.388847	0.580197	0.748190	0.000000	3	119914	+++
15:58723675	C	T	0.494808	-0.071848	0.004237	-0.080153	-0.063543	-16.957069	1.92E-64	63.716490	3.733379	0.154635	0.464292	3	120772	---
16:56989590	T	C	0.271783	0.226574	0.004808	0.217149	0.235998	47.120894	0.00E+00	inf	7.165791	0.027795	0.720896	3	119913	+++
16:67680956	A	T	0.290488	0.081366	0.004735	0.072084	0.090647	17.182578	4.04E-66	65.393412	5.177138	0.075127	0.613686	3	120771	+++
16:68384496	C	T	0.373315	0.062374	0.004448	0.053656	0.071092	14.022633	1.25E-44	43.902278	1.207566	0.546739	0.000000	3	120771	+++
16:66972546	C	T	0.210646	0.058097	0.005090	0.048121	0.068073	11.414261	3.84E-30	29.415145	10.288724	0.005832	0.805612	3	120772	+++
16:72088461	C	A	0.107416	0.058876	0.007249	0.044668	0.073083	8.121985	4.82E-16	15.316914	2.208192	0.331510	0.094282	3	119654	+++
16:56357380	A	C	0.001791	0.393117	0.057957	0.279522	0.506713	6.782926	1.22E-11	10.913211	0.070255	0.790966	0.000000	2	97233	++?
16:81534790	T	C	0.311053	-0.030078	0.004439	-0.038779	-0.021378	-6.775672	1.28E-11	10.891440	1.850632	0.396406	0.000000	3	120771	---
16:66453923	G	T	0.062755	0.062067	0.009322	0.043796	0.080339	6.657955	2.88E-11	10.541264	4.660742	0.030860	0.785442	2	107959	++?
16:57581923	A	G	0.008715	0.142417	0.022182	0.098940	0.185893	6.420344	1.40E-10	9.852398	0.563975	0.754283	0.000000	3	120303	+++
16:69104559	G	A	0.003650	0.249035	0.041173	0.168337	0.329733	6.048576	1.50E-09	8.822715	0.000000	1.000000	#NAME?	1	90991	+??
17:76400329	G	A	0.419193	-0.028096	0.004259	-0.036444	-0.019747	-6.596118	4.37E-11	10.359680	1.039922	0.594544	0.000000	3	118448	---
17:41929202	CT	C	0.022876	0.102772	0.015740	0.071921	0.133623	6.529307	6.83E-11	10.165315	1.043354	0.307043	0.041553	2	106843	++?
17:65548795	A	G	0.045910	0.062024	0.011364	0.039750	0.084298	5.457836	4.93E-08	7.306973	1.193426	0.550619	0.000000	3	118224	+++
18:47117374	G	A	0.387813	0.050136	0.004264	0.041780	0.058493	11.758872	6.91E-32	31.160721	6.154625	0.046083	0.675041	3	120770	+++
18:46590778	C	T	0.129375	-0.037867	0.006504	-0.050615	-0.025119	-5.821984	5.97E-09	8.223869	0.012960	0.993541	0.000000	3	119655	---
19:45412079	T	C	0.108326	0.138177	0.007020	0.124418	0.151936	19.683311	3.42E-86	85.465649	7.742945	0.020828	0.741700	3	119912	+++
19:11335477	A	C	0.305783	-0.067853	0.004481	-0.076635	-0.059072	-15.144015	9.24E-52	51.034346	15.248880	4.88E-04	0.868843	3	119913	---
19:54800500	G	A	0.106029	0.069460	0.007504	0.054753	0.084167	9.256932	2.24E-20	19.650562	1.771072	0.412493	0.000000	3	116811	+++
19:8455592	A	G	0.067333	0.050699	0.008604	0.033835	0.067563	5.892432	3.91E-09	8.407723	2.383891	0.303630	0.161036	3	118796	+++
20:44551855	C	T	0.292377	-0.042867	0.004615	-0.051912	-0.033821	-9.288355	1.67E-20	19.778415	3.762782	0.152378	0.468478	3	120771	---
21:46853876	T	G	0.019341	0.115269	0.016097	0.083719	0.146818	7.160957	8.34E-13	12.078844	2.544688	0.280174	0.214049	3	118795	+++
21:46271452	T	C	0.361546	-0.029622	0.004442	-0.038329	-0.020915	-6.668312	2.68E-11	10.571837	1.153191	0.561808	0.000000	3	120771	---
21:47359153	A	G	0.012191	0.125455	0.020899	0.084493	0.166417	6.002968	1.99E-09	8.700432	0.114559	0.944330	0.000000	3	118797	+++
22:21976934	C	T	0.502564	-0.027582	0.004131	-0.035678	-0.019485	-6.676700	2.53E-11	10.596631	0.420297	0.810464	0.000000	3	120770	---
22:44668950	C	T	0.001310	-0.617282	0.105515	-0.824091	-0.410473	-5.850182	5.04E-09	8.297208	0.000000	1.000000	#NAME?	1	80789	-??

## Sheet: LDL_META_INDEP_SNPs
rs_number	reference_allele	other_allele	eaf	beta	se	beta_95L	beta_95U	z	p-value	_-log10_p-value	q_statistic	q_p-value	i2	n_studies	n_samples	effects
1:55529215	A	C	0.010416	-1.020884	0.022196	-1.064388	-0.977380	-45.994117	0.00E+00	inf	16.587705	2.50E-04	0.879429	3	116982	---
1:109817590	T	G	0.261118	-0.153820	0.004877	-0.163379	-0.144262	-31.540611	2.87E-218	217.542446	0.767269	0.681380	0.000000	3	118097	---
1:56127473	C	A	0.022122	-0.200846	0.015197	-0.230632	-0.171060	-13.216203	7.77E-40	39.109430	1.608629	0.447394	0.000000	3	118097	---
1:93234902	C	T	0.059788	0.102842	0.009366	0.084485	0.121200	10.980255	5.13E-28	27.289624	0.014653	0.903650	0.000000	2	105012	+?+
1:63070537	A	AGTTAATGTG	0.435476	-0.043742	0.004573	-0.052705	-0.034779	-9.565395	1.19E-21	20.923990	6.736849	0.009444	0.851563	2	105089	--?
1:92662663	A	G	0.033391	0.097216	0.012560	0.072599	0.121833	7.740393	1.04E-14	13.983905	1.808818	0.178650	0.447153	2	103894	+?+
1:56864927	T	C	0.002220	-0.468731	0.061151	-0.588587	-0.348875	-7.665140	1.87E-14	13.728381	0.000000	1.000000	#NAME?	1	87874	-??
1:234728198	G	A	0.347843	0.031815	0.004468	0.023057	0.040572	7.120180	1.12E-12	11.950181	6.412637	0.040505	0.688116	3	118095	+++
1:57638715	C	A	0.984316	0.375979	0.062969	0.252560	0.499397	5.970880	2.43E-09	8.614927	0.916861	0.338301	0.000000	2	23475	?++
1:53232766	G	A	0.058560	0.058929	0.010642	0.038071	0.079788	5.537318	3.15E-08	7.502326	0.511622	0.474437	0.000000	2	107708	++?
2:21385778	C	G	0.491242	-0.082116	0.004580	-0.091094	-0.073138	-17.927712	8.11E-72	71.090940	1.456108	0.227550	0.313238	2	105010	-?-
2:44074431	C	T	0.127389	0.079001	0.006560	0.066144	0.091859	12.042951	2.30E-33	32.638218	0.657293	0.417517	0.000000	2	105010	+?+
2:23015285	C	T	0.381051	0.035962	0.004625	0.026897	0.045028	7.775043	7.90E-15	14.102375	1.341915	0.246697	0.254796	2	105012	+?+
2:22247767	C	T	0.457249	-0.033869	0.004604	-0.042892	-0.024845	-7.356702	1.97E-13	12.706369	0.911942	0.339600	0.000000	2	105010	-?-
2:27527321	G	A	0.144137	0.043863	0.006356	0.031405	0.056321	6.900936	5.36E-12	11.270547	1.489321	0.222322	0.328553	2	105011	+?+
2:16890382	C	G	0.168419	0.040776	0.006046	0.028926	0.052626	6.744467	1.59E-11	10.798040	0.943688	0.331331	0.000000	2	103507	+?+
2:24723744	A	G	0.337291	0.031894	0.004810	0.022466	0.041322	6.630730	3.46E-11	10.461118	0.371544	0.542164	0.000000	2	105012	+?+
2:20746932	G	A	0.233159	0.036925	0.005571	0.026005	0.047844	6.627968	3.52E-11	10.453003	1.028431	0.310527	0.027645	2	105011	+?+
2:23916038	A	G	0.046371	0.079003	0.012147	0.055194	0.102812	6.503714	8.10E-11	10.091366	1.735803	0.187672	0.423898	2	103508	+?+
2:20054057	G	A	0.470312	0.031430	0.004925	0.021776	0.041083	6.381339	1.81E-10	9.741610	1.154103	0.282692	0.133526	2	105012	+?+
2:28625133	C	G	0.044100	0.073935	0.012185	0.050052	0.097817	6.067624	1.34E-09	8.874046	0.000000	1.000000	#NAME?	1	93763	+??
2:16069674	A	T	0.096762	0.043679	0.007565	0.028851	0.058506	5.773570	7.97E-09	8.098735	1.231808	0.267056	0.188185	2	105011	+?+
2:25633242	T	C	0.237332	0.032057	0.005683	0.020918	0.043197	5.640437	1.74E-08	7.759747	3.273213	0.070420	0.694490	2	105011	+?-
2:26748504	C	T	0.203836	0.032374	0.005740	0.021124	0.043625	5.639998	1.74E-08	7.758640	0.903651	0.341805	0.000000	2	105011	+?+
2:17471587	A	G	0.476000	0.026804	0.004769	0.017456	0.036153	5.620031	1.96E-08	7.708449	-0.000000	1.000000	0.000000	1	92005	+??
2:18642470	G	A	0.318124	0.027680	0.005056	0.017769	0.037590	5.474312	4.50E-08	7.347248	0.102832	0.748457	0.000000	2	105010	+?+
3:32541553	A	G	0.281756	-0.027458	0.004907	-0.037076	-0.017841	-5.595920	2.25E-08	7.648065	2.143019	0.143220	0.533369	2	105011	-?-
4:69373842	G	T	0.209000	-0.048884	0.008827	-0.066186	-0.031583	-5.537906	3.13E-08	7.503779	0.000000	1.000000	#NAME?	1	75726	-??
5:156392089	C	T	0.445044	0.040875	0.004527	0.032001	0.049748	9.028639	1.84E-19	18.734430	2.488386	0.114689	0.598133	2	103735	+?+
5:74656539	C	T	0.251945	0.043390	0.005137	0.033321	0.053459	8.446032	3.18E-17	16.497876	0.037582	0.846284	0.000000	2	105013	+?+
6:161010151	A	G	0.025489	0.190584	0.015399	0.160403	0.220766	12.376500	3.82E-35	34.417472	0.399983	0.527098	0.000000	2	103894	+?+
7:137562744	C	G	0.104821	-0.078275	0.007633	-0.093236	-0.063315	-10.255182	1.20E-24	23.919745	0.858780	0.354080	0.000000	2	105013	-?-
7:25991022	T	G	0.477000	0.037583	0.005101	0.027584	0.047582	7.367208	1.82E-13	12.740511	0.000000	1.000000	#NAME?	1	84889	+??
7:44344645	T	A	0.005590	-0.208528	0.033375	-0.273943	-0.143113	-6.248011	4.29E-10	9.367795	0.000000	1.000000	#NAME?	1	90959	-??
7:1040081	T	C	0.134280	-0.038195	0.006697	-0.051321	-0.025069	-5.703436	1.20E-08	7.919223	0.370134	0.542931	0.000000	2	102650	-?-
7:45102160	C	A	0.008400	-0.173297	0.031013	-0.234082	-0.112512	-5.587937	2.35E-08	7.628126	0.000000	1.000000	#NAME?	1	93505	-??
8:9183596	A	G	0.114811	-0.066130	0.006925	-0.079704	-0.052557	-9.549031	1.40E-21	20.855408	0.006586	0.935317	0.000000	2	105011	-?-
8:11581846	T	C	0.101917	-0.047381	0.007778	-0.062625	-0.032137	-6.091889	1.15E-09	8.939659	0.113417	0.736287	0.000000	2	105011	-?-
8:59415375	A	C	0.407000	0.027515	0.004695	0.018313	0.036717	5.860406	4.74E-09	8.323882	-0.000000	1.000000	0.000000	1	94622	+??
8:21918089	C	A	0.495583	-0.026006	0.004683	-0.035184	-0.016828	-5.553740	2.86E-08	7.543018	0.246759	0.619367	0.000000	2	104154	-?-
9:136155000	T	C	0.103898	0.064486	0.007157	0.050459	0.078513	9.010678	2.17E-19	18.663301	0.108969	0.741321	0.000000	2	105013	+?+
9:2640759	G	A	0.213133	-0.040332	0.005508	-0.051128	-0.029537	-7.322502	2.54E-13	12.595549	0.155397	0.693430	0.000000	2	105011	-?-
9:107543513	G	A	0.028504	0.089904	0.014396	0.061687	0.118120	6.244898	4.37E-10	9.359156	1.132622	0.287217	0.117093	2	103896	+?+
9:108181390	C	T	0.325919	0.029413	0.004786	0.020032	0.038794	6.145320	8.22E-10	9.085020	0.418903	0.517485	0.000000	2	105010	+?+
11:5253708	A	G	0.021000	-0.102626	0.018577	-0.139036	-0.066216	-5.524477	3.38E-08	7.470584	0.000000	1.000000	#NAME?	1	94621	-??
12:53443278	G	T	0.109384	-0.043247	0.006786	-0.056547	-0.029947	-6.373200	1.91E-10	9.718574	0.627559	0.730680	0.000000	3	118097	---
12:125308682	G	A	0.497620	0.028741	0.004556	0.019810	0.037671	6.307642	2.92E-10	9.534052	3.273299	0.194631	0.388996	3	118097	+++
12:20999308	G	T	0.024980	0.073842	0.013468	0.047445	0.100240	5.482751	4.29E-08	7.367923	4.133214	0.126615	0.516115	3	116982	+++
13:32988865	T	A	0.025647	0.117002	0.013777	0.089999	0.144005	8.492554	2.13E-17	16.671118	0.076203	0.962615	0.000000	3	116981	+++
16:72088461	C	A	0.106702	0.144397	0.007333	0.130024	0.158771	19.690171	2.99E-86	85.524431	21.518591	2.12E-05	0.907057	3	116980	+++
16:72650896	G	T	0.144695	0.064800	0.006712	0.051644	0.077956	9.654020	5.04E-22	21.297427	3.680882	0.158747	0.456652	3	118097	+++
16:71565787	T	C	0.058257	0.073859	0.009438	0.055361	0.092357	7.825783	5.29E-15	14.276781	2.830606	0.242852	0.293438	3	116981	+++
16:56989590	T	C	0.272166	-0.031414	0.004717	-0.040658	-0.022169	-6.660308	2.83E-11	10.548206	2.808531	0.245547	0.287884	3	117240	---
16:70704439	T	A	0.123255	0.039256	0.006499	0.026518	0.051994	6.040425	1.58E-09	8.800795	0.954605	0.620455	0.000000	3	118097	+++
16:65652630	A	G	0.360660	-0.025366	0.004551	-0.034286	-0.016446	-5.573462	2.56E-08	7.592042	11.628984	6.49E-04	0.914008	2	107709	-+?
16:55875344	T	C	0.200238	-0.030585	0.005540	-0.041443	-0.019727	-5.521007	3.45E-08	7.462018	1.986059	0.370453	0.000000	3	116982	---
17:4693902	C	G	0.190813	-0.039927	0.005663	-0.051026	-0.028828	-7.051026	1.85E-12	11.733597	6.637738	0.036194	0.698693	3	109008	--+
17:45735706	C	T	0.416469	-0.030224	0.004309	-0.038670	-0.021777	-7.013348	2.42E-12	11.616453	2.656794	0.264902	0.247213	3	118097	---
17:67133420	A	G	0.049814	-0.069176	0.010549	-0.089851	-0.048501	-6.557854	5.65E-11	10.248132	0.077032	0.781360	0.000000	2	103896	-?-
17:26688663	G	A	0.415727	-0.024645	0.004451	-0.033370	-0.015920	-5.536350	3.16E-08	7.499929	0.020958	0.884894	0.000000	2	107708	--?
19:45389596	A	G	0.130849	-0.297789	0.007596	-0.312678	-0.282900	-39.201329	0.00E+00	inf	0.826426	0.363308	0.000000	2	104154	-?-
19:11191729	T	C	0.133612	-0.234704	0.006845	-0.248120	-0.221288	-34.288355	1.40E-257	256.853763	12.659271	3.74E-04	0.921007	2	104153	-?-
19:10663060	A	AAG	0.009040	-0.433277	0.026079	-0.484391	-0.382163	-16.614210	6.18E-62	61.209129	0.000000	1.000000	#NAME?	1	92003	-??
19:11699949	A	G	0.004330	-0.339723	0.043484	-0.424952	-0.254494	-7.812562	5.87E-15	14.231231	0.000000	1.000000	#NAME?	1	91146	-??
19:46400179	A	G	0.004847	-0.253411	0.034234	-0.320511	-0.186312	-7.402227	1.40E-13	12.854659	0.507757	0.476112	0.000000	2	98484	-?-
19:49145868	T	TAGG	0.098100	0.050336	0.008740	0.033206	0.067466	5.759400	8.66E-09	8.062298	0.000000	1.000000	#NAME?	1	91145	+??
19:45894739	G	T	0.016465	-0.106403	0.018714	-0.143081	-0.069724	-5.685880	1.33E-08	7.874612	3.903309	0.048191	0.743807	2	103037	-?-
20:39928506	G	T	0.239422	-0.035669	0.005331	-0.046117	-0.025221	-6.691114	2.29E-11	10.639306	0.659603	0.416700	0.000000	2	103508	-?-

## Sheet: TG_META_INDEP_SNPs
rs_number	reference_allele	other_allele	eaf	beta	se	beta_95L	beta_95U	z	p-value	_-log10_p-value	q_statistic	q_p-value	i2	n_studies	n_samples	effects
1:63070537	A	AGTTAATGTG	0.435513	-0.077768	0.004513	-0.086613	-0.068922	-17.232174	1.72E-66	65.765165	10.990165	9.16E-04	0.909010	2	106031	--?
1:230295789	T	A	0.126309	-0.047979	0.006571	-0.060857	-0.035100	-7.302033	2.95E-13	12.529464	0.139597	0.708682	0.000000	2	109454	--?
1:55529215	A	C	0.010394	-0.121099	0.022099	-0.164412	-0.077785	-5.479911	4.36E-08	7.360963	3.033450	0.219429	0.340685	3	118815	---
1:239643848	G	T	0.038658	-0.068458	0.012505	-0.092968	-0.043949	-5.474578	4.49E-08	7.347900	0.374100	0.540778	0.000000	2	107148	--?
2:27730940	T	C	0.131696	0.096722	0.006202	0.084566	0.108878	15.594775	8.82E-55	54.054483	1.926841	0.381585	0.000000	3	119930	+++
2:21225281	C	T	0.143212	-0.051558	0.005827	-0.062980	-0.040137	-8.847509	9.47E-19	18.023489	2.209258	0.331334	0.094719	3	119930	---
2:165501927	T	TG	0.258377	0.033858	0.005248	0.023573	0.044144	6.452104	1.14E-10	9.943084	4.109431	0.042645	0.756657	2	106032	++?
2:227075969	A	AT	0.440000	0.029553	0.004753	0.020238	0.038868	6.218326	5.18E-10	9.285592	0.223730	0.636213	0.000000	2	106032	++?
2:28293299	C	A	0.460413	0.025620	0.004307	0.017178	0.034063	5.948286	2.79E-09	8.554983	0.289031	0.865442	0.000000	3	119929	+++
3:170727739	A	T	0.469626	0.027315	0.004136	0.019209	0.035421	6.604809	4.12E-11	10.385103	2.312240	0.314705	0.135038	3	119930	+++
3:150067631	G	C	0.088029	0.048815	0.007418	0.034276	0.063354	6.580562	4.85E-11	10.314255	4.646718	0.097944	0.569589	3	119931	++-
4:69373842	G	T	0.208000	-0.054457	0.008309	-0.070743	-0.038170	-6.553642	5.81E-11	10.235890	0.059083	0.807952	0.000000	2	89676	--?
4:89719368	C	T	0.444796	-0.025212	0.004226	-0.033495	-0.016930	-5.966243	2.50E-09	8.602607	1.419010	0.491888	0.000000	3	119931	---
4:88059415	A	G	0.472097	0.024364	0.004312	0.015913	0.032815	5.650870	1.64E-08	7.786041	3.454288	0.177791	0.421010	3	119929	+++
5:156399878	A	T	0.054466	0.068374	0.009203	0.050335	0.086412	7.429200	1.14E-13	12.942935	0.612788	0.736096	0.000000	3	117601	+++
5:55807370	C	T	0.442275	-0.030557	0.004158	-0.038706	-0.022408	-7.349769	2.07E-13	12.683862	1.589762	0.451635	0.000000	3	119931	---
6:139840693	C	A	0.395668	-0.025946	0.004373	-0.034516	-0.017375	-5.933812	3.04E-09	8.516696	0.717492	0.698552	0.000000	3	119929	---
6:43760327	G	C	0.178718	0.032152	0.005532	0.021309	0.042994	5.812148	6.33E-09	8.198367	1.977379	0.372064	0.000000	3	119071	+++
6:32603488	G	A	0.268872	0.027476	0.004941	0.017792	0.037159	5.561094	2.75E-08	7.561279	1.966133	0.374162	0.000000	3	117014	+++
7:73020337	G	C	0.039186	-0.112780	0.010513	-0.133386	-0.092174	-10.727565	8.14E-27	26.089495	1.448173	0.484767	0.000000	3	119930	---
8:19819439	A	G	0.427875	0.089277	0.004145	0.081154	0.097401	21.540315	7.51E-103	102.124143	6.282493	0.043229	0.681655	3	119930	+++
8:126488930	G	A	0.075878	-0.064251	0.008578	-0.081064	-0.047437	-7.489870	7.20E-14	13.142635	0.357084	0.550130	0.000000	2	109456	--?
8:9187242	A	G	0.112606	0.041737	0.006598	0.028805	0.054670	6.325536	2.60E-10	9.584235	0.030057	0.985084	0.000000	3	119930	+++
8:18262723	T	G	0.255234	0.029635	0.004925	0.019982	0.039287	6.017456	1.82E-09	8.739181	0.331568	0.847229	0.000000	3	119929	+++
9:108020291	A	G	0.501226	0.027293	0.004236	0.018992	0.035595	6.443824	1.20E-10	9.919400	4.794469	0.090969	0.582853	3	119931	+++
10:70982142	A	C	0.200398	0.039537	0.005384	0.028984	0.050089	7.343542	2.17E-13	12.663668	3.044199	0.218253	0.343013	3	119930	+++
10:64892168	A	C	0.368009	-0.026201	0.004522	-0.035064	-0.017338	-5.794436	7.04E-09	8.152546	0.251948	0.881638	0.000000	3	117622	---
11:116662407	C	G	0.060600	0.260910	0.009283	0.242716	0.279105	28.106171	9.70E-174	173.013142	3.308170	0.068936	0.697718	2	109456	++?
11:117208438	A	G	0.006638	0.208371	0.027325	0.154814	0.261928	7.625653	2.54E-14	13.595269	1.291796	0.524192	0.000000	3	117125	+++
11:61588305	G	A	0.112949	0.042814	0.006555	0.029965	0.055662	6.531107	6.75E-11	10.170528	2.517226	0.284048	0.205475	3	119931	+++
12:109685909	C	T	0.099461	-0.040183	0.007076	-0.054053	-0.026313	-5.678392	1.39E-08	7.855626	0.071860	0.964708	0.000000	3	119930	---
12:20250928	C	A	0.106472	0.041450	0.007447	0.026854	0.056046	5.565952	2.67E-08	7.573355	0.117984	0.942714	0.000000	3	119928	+++
12:125312425	G	C	0.356713	-0.024995	0.004526	-0.033866	-0.016124	-5.522526	3.42E-08	7.465767	0.886397	0.346456	0.000000	2	109455	--?
14:49510761	G	A	0.032384	0.068398	0.012496	0.043905	0.092890	5.473430	4.52E-08	7.345089	2.650121	0.265787	0.245317	3	118814	+++
15:58723426	A	G	0.486952	-0.048563	0.004176	-0.056748	-0.040379	-11.629542	3.17E-31	30.499612	14.639251	6.62E-04	0.863381	3	119931	---
16:56994894	A	G	0.439461	-0.029203	0.004218	-0.037471	-0.020935	-6.922982	4.59E-12	11.337960	7.255552	0.026575	0.724349	3	119073	---
16:81534790	T	C	0.310147	0.025022	0.004445	0.016309	0.033734	5.628819	1.86E-08	7.730520	0.854185	0.652403	0.000000	3	119929	+++
17:41950516	A	G	0.032844	-0.079584	0.012022	-0.103148	-0.056020	-6.619689	3.73E-11	10.428704	3.012066	0.221788	0.336004	3	119930	---
17:4693902	C	G	0.190714	-0.033412	0.005609	-0.044405	-0.022419	-5.957146	2.64E-09	8.578464	3.575456	0.167340	0.440631	3	110806	---
17:1638718	G	A	0.292817	0.026927	0.004673	0.017768	0.036086	5.762182	8.52E-09	8.069448	1.922825	0.382352	0.000000	3	119072	+++
19:45422587	G	A	0.116679	-0.211562	0.006638	-0.224573	-0.198552	-31.871435	7.91E-223	222.101984	1.504196	0.471377	0.000000	3	119072	---
19:11350189	C	T	0.090053	0.080194	0.007548	0.065401	0.094988	10.624761	2.46E-26	25.609113	3.990618	0.135972	0.498825	3	119072	+++
19:8455592	A	G	0.067469	-0.065819	0.008853	-0.083172	-0.048467	-7.434505	1.10E-13	12.960334	1.701213	0.427156	0.000000	3	117957	---
19:19379549	T	C	0.031375	-0.067063	0.011706	-0.090007	-0.044119	-5.728922	1.04E-08	7.984216	0.442093	0.801679	0.000000	3	119931	---
20:44551855	C	T	0.292310	0.035339	0.004580	0.026362	0.044316	7.715907	1.26E-14	13.900495	3.735299	0.154486	0.464568	3	119930	+++
21:46875775	A	G	0.019670	-0.257906	0.015242	-0.287781	-0.228030	-16.920205	3.59E-64	63.444457	0.631122	0.729379	0.000000	3	117957	---
21:47401057	C	T	0.012127	-0.151840	0.021330	-0.193647	-0.110032	-7.118438	1.14E-12	11.944700	3.365090	0.185900	0.405662	3	117956	---
22:38601430	C	CCT	0.329000	-0.031459	0.005139	-0.041530	-0.021387	-6.122107	9.51E-10	9.021720	3.681073	0.055033	0.728340	2	106031	-+?

## Sheet: TC_META_INDEP_SNPs
rs_number	reference_allele	other_allele	eaf	beta	se	beta_95L	beta_95U	z	p-value	_-log10_p-value	q_statistic	q_p-value	i2	n_studies	n_samples	effects
1:55529215	A	C	0.010338	-0.920477	0.023314	-0.966171	-0.874782	-39.482481	0.00E+00	inf	8.492386	0.014319	0.764495	3	121445	---
1:109817590	T	G	0.260921	-0.130629	0.004795	-0.140028	-0.121230	-27.241514	2.46E-163	162.608767	1.673545	0.433106	0.000000	3	123032	---
1:63070537	A	AGTTAATGTG	0.435663	-0.071930	0.004450	-0.080652	-0.063209	-16.164970	9.98E-59	58.000817	19.979947	7.83E-06	0.949950	2	109027	--?
1:56127473	C	A	0.022244	-0.176293	0.014840	-0.205379	-0.147206	-11.879546	1.64E-32	31.784094	1.700644	0.427277	0.000000	3	123032	---
1:93144848	A	T	0.057846	0.084172	0.008788	0.066947	0.101396	9.578222	1.05E-21	20.977832	0.034511	0.982893	0.000000	3	123032	+++
1:234728198	G	A	0.347510	0.037887	0.004452	0.029161	0.046613	8.509681	1.84E-17	16.735131	2.775680	0.249614	0.279456	3	123032	+++
1:56776663	C	T	-9	0.635085	0.084156	0.470140	0.800030	7.546548	4.67E-14	13.330612	0.000000	1.000000	#NAME?	1	13116	?+?
1:92640473	G	A	0.041943	0.071382	0.010420	0.050959	0.091804	6.850634	7.63E-12	11.117508	2.927398	0.231379	0.316799	3	121915	+++
1:57957276	T	C	0.986671	0.613367	0.104628	0.408296	0.818438	5.862360	4.69E-09	8.328984	0.000000	1.000000	#NAME?	1	13116	?+?
1:220951135	C	T	0.501820	0.023521	0.004071	0.015542	0.031500	5.778139	7.75E-09	8.110502	3.111185	0.211064	0.357158	3	123032	+++
1:53232766	G	A	0.058605	0.059238	0.010325	0.039002	0.079475	5.737418	9.86E-09	8.005943	1.400060	0.236714	0.285745	2	112546	++?
2:21385778	C	G	0.489946	-0.075408	0.004215	-0.083669	-0.067148	-17.892607	1.52E-71	70.817116	7.379415	0.024979	0.728976	3	123031	---
2:27730940	T	C	0.131922	0.067346	0.006024	0.055539	0.079154	11.179196	5.57E-29	28.253843	6.876376	0.032123	0.709149	3	123031	+++
2:44074431	C	T	0.126432	0.067401	0.006093	0.055460	0.079343	11.062936	2.05E-28	27.688287	6.630150	0.036331	0.698348	3	123031	+++
2:20371380	A	G	0.477669	-0.035055	0.004269	-0.043423	-0.026688	-8.211421	2.30E-16	15.638360	0.026740	0.986719	0.000000	3	123034	---
2:22822159	A	G	0.039870	0.080350	0.010845	0.059094	0.101605	7.409055	1.33E-13	12.876974	1.486245	0.222800	0.327163	2	112546	+-?
2:22008348	G	C	0.121453	0.051076	0.007108	0.037145	0.065008	7.185895	6.95E-13	12.157883	2.164880	0.338768	0.076161	3	123033	+++
2:24712930	G	C	0.349689	0.031612	0.004565	0.022664	0.040559	6.924568	4.54E-12	11.342820	6.563773	0.037557	0.695297	3	123033	+-+
2:16890382	C	G	0.154290	0.038948	0.005792	0.027596	0.050300	6.724465	1.83E-11	10.738388	0.739805	0.690802	0.000000	3	120629	+++
2:28625133	C	G	0.039949	0.075012	0.011681	0.052118	0.097906	6.421898	1.39E-10	9.856827	0.177654	0.673397	0.000000	2	111687	++?
2:23882347	A	G	0.086912	0.046488	0.007575	0.031641	0.061335	6.137036	8.66E-10	9.062406	1.992353	0.369289	0.000000	3	123032	+-+
2:20878406	C	T	0.102802	0.040880	0.006676	0.027795	0.053964	6.123663	9.42E-10	9.025956	10.466921	0.005335	0.808922	3	123031	+-+
2:17913965	CA	C	0.235000	0.033089	0.005513	0.022283	0.043895	6.001567	2.01E-09	8.696690	0.063583	0.800919	0.000000	2	109028	++?
2:19713604	G	T	0.051995	0.057045	0.009567	0.038294	0.075796	5.962792	2.55E-09	8.593444	0.274051	0.871948	0.000000	3	123032	++-
2:29940820	T	C	0.186439	0.032668	0.005515	0.021860	0.043477	5.923896	3.23E-09	8.490516	2.305486	0.315769	0.132504	3	123033	++-
2:26748504	C	T	0.190896	0.032204	0.005442	0.021539	0.042870	5.918270	3.34E-09	8.475680	8.416656	0.014871	0.762376	3	123032	+-+
2:26209579	T	C	0.067219	0.047668	0.008656	0.030702	0.064634	5.506934	3.74E-08	7.427331	1.776927	0.411287	0.000000	3	123033	+++
2:29266459	A	G	0.069182	0.048825	0.008882	0.031416	0.066235	5.496867	3.96E-08	7.402570	0.873632	0.349952	0.000000	2	112545	+-?
2:70201497	T	C	0.430691	-0.022801	0.004153	-0.030941	-0.014660	-5.489756	4.12E-08	7.385106	4.426657	0.109336	0.548192	3	123032	-+-
3:32541553	A	G	0.283369	-0.026034	0.004527	-0.034908	-0.017160	-5.750395	9.14E-09	8.039189	5.019846	0.081275	0.601581	3	123033	--+
4:69373842	G	T	0.206000	-0.058359	0.008191	-0.074414	-0.042303	-7.124310	1.09E-12	11.963180	0.122092	0.726776	0.000000	2	92150	--?
4:129066146	A	AT	0.197000	-0.031767	0.005588	-0.042718	-0.020815	-5.685255	1.34E-08	7.873027	0.010570	0.918115	0.000000	2	109026	--?
5:156392089	C	T	0.442539	0.041539	0.004250	0.033209	0.049870	9.773914	1.56E-22	21.807999	1.241334	0.537586	0.000000	3	121681	+++
5:74656539	C	T	0.254535	0.040050	0.004756	0.030729	0.049371	8.421597	3.92E-17	16.407256	1.019404	0.600675	0.000000	3	123031	+++
6:160986280	A	G	0.024445	0.178366	0.014430	0.150082	0.206649	12.360328	4.68E-35	34.330096	0.585090	0.746362	0.000000	3	121917	+++
6:32675161	T	G	0.153656	0.039962	0.005686	0.028818	0.051106	7.028616	2.17E-12	11.663850	0.343456	0.842208	0.000000	3	118999	+++
6:31329092	A	C	0.332145	-0.026024	0.004502	-0.034848	-0.017199	-5.780242	7.66E-09	8.115922	0.920628	0.631085	0.000000	3	119773	---
6:29760819	C	A	0.297880	-0.025960	0.004606	-0.034987	-0.016933	-5.636411	1.78E-08	7.749611	0.155406	0.925239	0.000000	3	118998	---
6:139301801	C	CT	0.230000	-0.031151	0.005529	-0.041989	-0.020314	-5.633861	1.81E-08	7.743196	0.271248	0.602496	0.000000	2	109028	--?
7:137562744	C	G	0.104217	-0.085565	0.007215	-0.099706	-0.071423	-11.859495	2.09E-32	31.680081	0.197781	0.905842	0.000000	3	123032	---
7:1064525	A	G	0.056456	-0.066375	0.008913	-0.083845	-0.048905	-7.446860	9.98E-14	13.000903	1.741081	0.418725	0.000000	3	122175	---
7:25991022	T	G	0.470624	0.032399	0.004748	0.023093	0.041705	6.824000	9.19E-12	11.036913	0.000283	0.986570	0.000000	2	101873	++?
7:44582104	A	G	0.027754	0.088142	0.014033	0.060638	0.115647	6.281084	3.47E-10	9.459818	4.442968	0.108448	0.549850	3	121915	+++
8:9183596	A	G	0.111583	-0.078371	0.006653	-0.091411	-0.065332	-11.780361	5.35E-32	31.271270	1.460324	0.481831	0.000000	3	123032	---
8:59412924	T	G	0.398159	0.030170	0.004256	0.021827	0.038512	7.088225	1.41E-12	11.849846	0.332585	0.846799	0.000000	3	123033	+++
8:126507389	C	A	0.099951	0.046328	0.006801	0.032998	0.059657	6.812147	9.97E-12	11.001141	2.524083	0.283076	0.207633	3	123032	+++
8:18274443	C	T	0.235247	0.031870	0.004905	0.022255	0.041485	6.496785	8.48E-11	10.071392	3.092991	0.212993	0.353377	3	123032	+++
8:21918089	C	A	0.503565	-0.025379	0.004304	-0.033815	-0.016942	-5.895870	3.83E-09	8.416749	0.093234	0.954453	0.000000	3	122174	---
9:107589744	C	T	0.301940	-0.050778	0.004519	-0.059636	-0.041920	-11.236032	2.93E-29	28.532448	0.162580	0.921926	0.000000	3	123032	---
9:108181390	C	T	0.333328	0.050055	0.004501	0.041232	0.058877	11.120157	1.08E-28	27.965917	0.293520	0.863501	0.000000	3	123032	+++
9:136155000	T	C	0.102539	0.056994	0.006673	0.043914	0.070073	8.540707	1.41E-17	16.851411	2.906026	0.233865	0.311775	3	123033	+++
9:2640759	G	A	0.217386	-0.034748	0.005050	-0.044646	-0.024849	-6.880079	6.21E-12	11.206961	6.706133	0.034977	0.701766	3	123031	-+-
9:107076029	C	T	0.021313	0.098760	0.014896	0.069564	0.127956	6.630030	3.47E-11	10.459061	1.508680	0.470321	0.000000	3	121916	+++
9:109280201	G	C	0.110387	-0.045914	0.007389	-0.060397	-0.031432	-6.213952	5.33E-10	9.273512	0.030179	0.862085	0.000000	2	110858	--?
9:105024768	T	C	0.091533	-0.045172	0.007414	-0.059704	-0.030640	-6.092515	1.14E-09	8.941356	0.323474	0.850665	0.000000	3	123031	---
9:100648631	T	C	0.074451	-0.045950	0.007835	-0.061308	-0.030593	-5.864450	4.63E-09	8.334444	3.277262	0.194246	0.389735	3	123032	---
9:110994023	A	C	0.146814	-0.035022	0.006390	-0.047546	-0.022497	-5.480535	4.34E-08	7.362491	0.074862	0.963261	0.000000	3	123034	---
10:94731003	G	A	0.319759	-0.026301	0.004536	-0.035192	-0.017409	-5.797612	6.91E-09	8.160752	1.211560	0.545649	0.000000	3	123033	---
10:113932699	C	T	0.215223	-0.028868	0.005131	-0.038926	-0.018811	-5.626117	1.89E-08	7.723729	2.714920	0.257313	0.263330	3	123031	---
11:116662407	C	G	0.060700	0.093220	0.009157	0.075272	0.111168	10.180150	2.61E-24	23.583955	4.441876	0.035068	0.774870	2	112545	++?
11:5248233	T	C	0.016600	-0.117410	0.019244	-0.155128	-0.079693	-6.101282	1.08E-09	8.965126	3.938951	0.047180	0.746125	2	109742	-+?
12:100883498	A	G	0.054692	-0.057190	0.009123	-0.075072	-0.039309	-6.268572	3.76E-10	9.424949	0.174831	0.916296	0.000000	3	123032	---
12:125353095	T	C	0.487741	0.025590	0.004276	0.017210	0.033970	5.985054	2.23E-09	8.652644	2.180707	0.336098	0.082866	3	123032	+++
12:21003609	C	T	0.024838	0.077795	0.013194	0.051934	0.103655	5.896152	3.82E-09	8.417488	5.420312	0.066526	0.631018	3	121918	+++
12:110001195	A	G	0.261551	-0.026184	0.004623	-0.035246	-0.017122	-5.663305	1.52E-08	7.817441	0.564831	0.753960	0.000000	3	123032	---
13:32988865	T	A	0.025597	0.108463	0.013770	0.081474	0.135452	7.876757	3.52E-15	14.453104	0.746362	0.688541	0.000000	3	121916	+++
15:58723675	C	T	0.493991	-0.052616	0.004106	-0.060664	-0.044567	-12.813080	1.52E-37	36.818914	1.034097	0.596278	0.000000	3	121916	---
16:72088461	C	A	0.107447	0.156672	0.007148	0.142663	0.170681	21.919762	1.94E-106	105.711937	23.989481	6.18E-06	0.916630	3	121916	+++
16:56995935	G	C	0.069695	0.095882	0.007958	0.080285	0.111480	12.048629	2.15E-33	32.668105	2.076451	0.354082	0.036818	3	122174	+++
16:72603988	A	C	0.146552	0.070792	0.006479	0.058094	0.083491	10.926858	9.25E-28	27.033726	2.311151	0.314876	0.134630	3	123033	+++
16:71565787	T	C	0.058498	0.079979	0.009297	0.061756	0.098201	8.602306	8.25E-18	17.083498	5.810037	0.054748	0.655768	3	121916	+++
16:67976851	T	C	0.004610	0.289979	0.034723	0.221922	0.358036	8.351160	7.12E-17	16.147464	0.000000	1.000000	#NAME?	1	96061	+??
16:68685128	A	G	0.002740	0.353636	0.050683	0.254297	0.452975	6.977367	3.13E-12	11.505149	0.000000	1.000000	#NAME?	1	89761	+??
16:67126492	G	C	0.001760	0.481129	0.069743	0.344434	0.617824	6.898639	5.45E-12	11.263535	0.000000	1.000000	#NAME?	1	92669	+??
16:70716307	T	C	0.252143	0.030385	0.004956	0.020670	0.040099	6.130267	9.04E-10	9.043947	1.965843	0.374216	0.000000	3	123032	++-
17:4693902	C	G	0.189715	-0.047412	0.005569	-0.058327	-0.036497	-8.513601	1.78E-17	16.749799	8.356832	0.015323	0.760675	3	113904	---
17:67133420	A	G	0.051793	-0.072413	0.009526	-0.091083	-0.053743	-7.601928	3.05E-14	13.515615	0.706444	0.702421	0.000000	3	121916	---
17:45703433	T	C	0.427730	-0.025839	0.004213	-0.034097	-0.017582	-6.133323	8.87E-10	9.052276	0.834199	0.658955	0.000000	3	123033	---
17:41009973	G	GT	0.045617	0.064550	0.010943	0.043102	0.085999	5.898774	3.76E-09	8.424378	0.001298	0.971261	0.000000	2	109027	++?
18:47118398	C	T	0.117161	0.055050	0.006584	0.042145	0.067954	8.361179	6.54E-17	16.184287	0.315349	0.854128	0.000000	3	123032	+++
19:45400747	A	T	0.114834	-0.287332	0.006750	-0.300563	-0.274101	-42.564819	0.00E+00	inf	1.263124	0.531760	0.000000	3	122173	---
19:11191729	T	C	0.136962	-0.194064	0.006099	-0.206018	-0.182111	-31.819875	4.09E-222	221.388245	20.495977	3.54E-05	0.902420	3	122174	---
19:10663060	A	AAG	0.008601	-0.397157	0.024170	-0.444530	-0.349784	-16.431931	1.27E-60	59.896823	3.381099	0.065948	0.704238	2	109027	--?
19:11699949	A	G	0.004270	-0.320585	0.042571	-0.404025	-0.237145	-7.530525	5.28E-14	13.277332	0.000000	1.000000	#NAME?	1	94828	-??
19:46413056	C	G	0.007687	-0.198632	0.031607	-0.260582	-0.136682	-6.284430	3.40E-10	9.469153	0.378145	0.827726	0.000000	3	97052	---
19:10132732	A	G	0.007672	-0.185166	0.029472	-0.242931	-0.127402	-6.282852	3.43E-10	9.464751	0.450380	0.502154	0.000000	2	107439	--?
19:49228272	C	T	0.165839	0.034667	0.005832	0.023236	0.046099	5.943816	2.86E-09	8.543147	1.018442	0.600964	0.000000	3	113905	+++
19:12692001	A	G	0.087551	0.043021	0.007360	0.028595	0.057448	5.845125	5.20E-09	8.284030	1.005772	0.604783	0.000000	3	122175	+++
20:39724338	T	C	0.203834	-0.034353	0.005134	-0.044416	-0.024291	-6.691433	2.29E-11	10.640251	3.766054	0.152129	0.468940	3	123032	---
20:34167382	A	G	0.167493	-0.031861	0.005549	-0.042737	-0.020984	-5.741601	9.62E-09	8.016651	4.947850	0.084254	0.595784	3	123032	-+-
20:39019878	C	G	0.211135	0.030831	0.005401	0.020245	0.041417	5.708514	1.17E-08	7.932151	1.707501	0.425815	0.000000	3	123032	++-
