# Supplementary material for: Multi-trait discovery and fine-mapping of lipid loci in 125,000 individuals of African ancestry
Source: Nat Commun. 2023 Sep 5;14:5403. doi: 10.1038/s41467-023-41271-0 (PMC10480211; doi:10.1038/s41467-023-41271-0)
Supplement: Supplementary file 5 — Supplementary Data 2 [file 41467_2023_41271_MOESM5_ESM.xlsx]

## Sheet: HDL_MTAG_INDEP_SNPs
CHR	SNP	BP	A1	A2	MAF	BETA	SE	P	N	RSID
1	rs995000	63107526	T	C	0.379652	-0.043749602752	0.002413107414	1.84807418448e-73	120772	1:63107526
1	rs11576986	234728198	G	A	0.348504	0.0190877601519	0.00245770144884	8.06789193991e-15	120770	1:234728198
1	rs28362263	55523855	A	G	0.085988	-0.0277351807271	0.00417727453304	3.14663924359e-11	120772	1:55523855
1	rs574399046	62607042	G	A	0.000396	-0.478897929696	0.0772123178744	5.56256918071e-10	69455	1:62607042
1	rs368884688	181315526	G	A	0.994106	-0.267347208466	0.0462045097525	7.2008782144e-09	13114	1:181315526
2	rs1260326	27730940	T	C	0.131802	0.0540748771633	0.00346193359848	5.33324819695e-55	120770	2:27730940
2	rs907866	20371380	A	G	0.476904	-0.0220474044998	0.00234465979451	5.29069958569e-21	120772	2:20371380
2	rs478588	21297149	G	A	0.372851	0.019734932787	0.0024217865489	3.67203866667e-16	120770	2:21297149
2	rs62140431	28332751	G	A	0.113114	0.0272397314685	0.00369739720171	1.74154719005e-13	120770	2:28332751
2	rs6728344	228567046	C	T	0.102673	-0.0220986812776	0.00385819962402	1.01790301686e-08	120770	2:228567046
2	rs112159914	27090331	G	T	0.189121	-0.0168707854161	0.00301947795822	2.30602405531e-08	118447	2:27090331
3	rs3732356	119529113	G	T	0.264632	0.0206544815637	0.00265469417166	7.23173337934e-15	120771	3:119529113
4	rs7688705	100456834	T	C	0.222423	0.0201599463739	0.00281596005161	8.1164952448e-13	120771	4:100456834
4	rs370878539	69373842	G	T	0.207	-0.0235153738161	0.00334140527105	1.95621133605e-12	89970	4:69373842
5	rs6873413	156385708	T	C	0.054428	0.0437989171193	0.00520856583776	4.13462244241e-17	118834	5:156385708
6	rs9271573	32590501	C	A	0.474136	0.0164405092474	0.00237516850818	4.45850587914e-12	117728	6:32590501
6	rs11970651	29990903	C	T	0.139331	-0.0207090804935	0.00343892286467	1.72309881411e-09	116740	6:29990903
7	rs3211938	80300449	G	T	0.085202	0.0438063242664	0.00438788042443	1.80035986029e-23	110283	7:80300449
7	rs115143234	1060621	G	A	0.151	-0.0285512603347	0.00342137464548	7.12334514888e-17	110282	7:1060621
7	rs13234131	73025975	G	A	0.040671	-0.0439579541343	0.00592873211549	1.22182448227e-13	120771	7:73025975
7	rs73729083	137559799	C	T	0.118619	-0.0263200102097	0.00362183640491	3.67464905455e-13	120771	7:137559799
8	rs4841132	9183596	A	G	0.111466	-0.0345814837093	0.00372116400148	1.49732156459e-20	120773	8:9183596
8	rs34987019	18274443	C	T	0.23512	0.0201896477856	0.00276151081858	2.64988498244e-13	120770	8:18274443
8	rs3808607	59412924	T	G	0.397937	0.0141527231995	0.00239253789265	3.31150267054e-09	120772	8:59412924
8	rs77237080	91701696	G	A	0.064034	-0.0282318265049	0.00478358542135	3.59528601256e-09	120770	8:91701696
8	rs2954038	126507389	C	A	0.099887	0.0217340705361	0.0039055831101	2.6234473633e-08	120770	8:126507389
9	rs4149307	107589744	C	T	0.301582	-0.0429243404469	0.00255168740893	1.68539010139e-63	120772	9:107589744
9	rs7032034	108181390	C	T	0.333609	0.0364592785227	0.00248372639407	8.75338167138e-49	120772	9:108181390
9	rs7864766	105743261	C	T	0.256258	-0.0215404480207	0.00268248604884	9.74474796399e-16	120771	9:105743261
9	rs7861820	108936674	T	C	0.08368	-0.0348670545986	0.00442394074133	3.23611308732e-15	110282	9:108936674
9	rs686030	15304782	C	A	0.091279	-0.0293781464941	0.00406618813798	5.01158793377e-13	120770	9:15304782
9	rs2017419	110382117	G	T	0.111122	-0.0272480887115	0.00389781317513	2.73695132581e-12	110284	9:110382117
9	rs7470221	101678036	C	T	0.088431	-0.0286373743691	0.00412467981427	3.8404240191e-12	120773	9:101678036
9	rs6479096	105024768	T	C	0.091246	-0.028106938433	0.00406685828463	4.80514749338e-12	120770	9:105024768
9	rs784664	109872374	G	A	0.0766	-0.0335114342857	0.00490481960443	8.3535915155e-12	97168	9:109872374
9	rs2252504	103798614	A	C	0.085703	-0.0281287871806	0.00418357266015	1.7725436509e-11	120771	9:103798614
9	rs2120262	100675976	C	A	0.081727	-0.0275265476749	0.00427483496967	1.20099238734e-10	120771	9:100675976
9	rs6477710	99585314	G	T	0.069444	-0.032156142322	0.0050089732682	1.36536600042e-10	102013	9:99585314
9	rs114434860	107076029	C	T	0.021408	0.0506655567648	0.00812826555247	4.56839859883e-10	119655	9:107076029
9	rs10521066	106322255	A	G	0.039525	-0.0390155497402	0.00628727989076	5.45324056816e-10	110283	9:106322255
9	rs113951466	103289530	T	C	0.077281	-0.0271468673415	0.00438548418417	6.0101561643e-10	120770	9:103289530
9	rs7022674	95835614	T	C	0.18928	-0.0201252700846	0.00326150602733	6.80549529555e-10	101593	9:95835614
9	rs7850215	98327711	A	G	0.10353	-0.0230344931821	0.00384403251223	2.06927852762e-09	120771	9:98327711
9	rs4743855	94581258	T	C	0.107418	-0.0237021588261	0.00395620241128	2.08376353204e-09	110284	9:94581258
9	rs4744314	96857198	G	A	0.088712	-0.0244144180641	0.00411877749229	3.07415694455e-09	120771	9:96857198
9	rs10819792	98834653	T	C	0.219486	-0.0164553635753	0.00282939798852	6.03253616776e-09	120771	9:98834653
9	rs28844895	110992915	C	T	0.412912	-0.013933031582	0.00240159780124	6.56978671579e-09	118446	9:110992915
9	rs2026584	95324489	C	T	0.124	-0.0217730850604	0.00375645189388	6.78409706044e-09	107959	9:95324489
10	rs34563674	46022152	T	C	0.297633	0.0175978041185	0.00256132537215	6.39390753589e-12	120771	10:46022152
10	rs1027121988	122941078	T	G	0.99499	0.277880452595	0.0500930596523	2.90140453717e-08	13114	10:122941078
11	rs613808	116710968	G	A	0.175813	-0.0362143091946	0.00307645356933	5.47769963233e-32	120771	11:116710968
11	rs10793130	75459869	A	G	0.244616	-0.0174340556165	0.00289502401857	1.72193649235e-09	106843	11:75459869
11	rs1941406	120141165	G	A	0.125174	-0.0200965285087	0.00353889285896	1.35673497965e-08	120772	11:120141165
12	rs10773112	125338529	T	C	0.416903	0.0242285637222	0.00246022483177	6.98452859439e-23	112499	12:125338529
12	rs9332891	16503789	G	T	0.031412	-0.058533165102	0.0067138617746	2.82519827324e-18	120769	12:16503789
12	rs7298565	109937534	G	A	0.248883	-0.020462700546	0.00270855968435	4.19416109251e-14	120770	12:109937534
12	rs116552003	100883498	A	G	0.054607	-0.0307139222029	0.00515414750212	2.53678496621e-09	120772	12:100883498
12	rs183555463	123759771	T	G	0.0648	0.0295235572056	0.00505519656632	5.21259224087e-09	106844	12:123759771
12	rs4883263	7649484	T	C	0.381362	0.0142861727965	0.00250918105886	1.24417498416e-08	111431	12:7649484
14	rs4983387	105268228	G	A	0.396538	0.0162376776169	0.00241364968984	1.72676874226e-11	119914	14:105268228
15	rs1800588	58723675	C	T	0.494808	-0.0594289797899	0.00234372389462	7.59070552133e-142	120772	15:58723675
16	rs3764261	56993324	A	C	0.331723	0.0692997651591	0.00249607476739	1.19743514458e-169	119912	16:56993324
16	rs5471	72088461	C	A	0.107416	0.058355961604	0.0037995186429	3.09352875091e-53	119654	16:72088461
16	rs35673026	67976851	T	C	0.00458	0.251075456959	0.0196267939321	1.80606328051e-37	94365	16:67976851
16	rs564672295	68685128	A	G	0.00271	0.281630725818	0.0262546438348	7.61133151906e-27	88650	16:68685128
16	rs3730403	67229486	G	T	0.183384	0.0323678415408	0.00302620522256	1.06437524953e-26	120771	16:67229486
16	rs74030616	72650896	G	T	0.145329	0.0233685419736	0.00332286282398	2.02642562929e-12	120771	16:72650896
16	rs11867053	66606901	G	T	0.403202	-0.0161667035847	0.00238733058452	1.2712421966e-11	120771	16:66606901
16	rs57422486	71565787	T	C	0.058357	0.0339746412197	0.00501876825454	1.29212283429e-11	119655	16:71565787
16	rs148609307	69373436	C	A	0.00411	0.126887462304	0.0209175608506	1.31075134931e-09	92106	16:69373436
17	rs35300215	4685622	A	C	0.236638	-0.0169023569527	0.00286487145702	3.6379748982e-09	111641	17:4685622
18	rs3744841	47117374	G	A	0.387813	0.0305806686605	0.00240345310517	4.37025663737e-37	120770	18:47117374
18	rs575826837	46606782	A	G	0.0453	0.0389313747939	0.00592038460052	4.83862373364e-11	109167	18:46606782
18	rs367848985	3395018	C	T	0.995341	0.32049054178	0.0519365954923	6.79436829273e-10	13114	18:3395018
19	rs12721054	45422587	G	A	0.116599	-0.0812229319456	0.00366182649922	5.24144702104e-109	119912	19:45422587
19	rs2278426	11350488	T	C	0.179359	-0.0642974594329	0.00306327352574	8.13089842872e-98	119913	19:11350488
19	rs380267	54799083	G	A	0.088443	0.0327523753189	0.00419317592142	5.6792066647e-15	116811	19:54799083
19	rs114213467	10812788	G	T	0.010112	-0.0770372156473	0.011759130282	5.70505111222e-11	119655	19:10812788
19	rs184238980	58341745	G	A	0.990116	-0.216962805796	0.0357516732243	1.29025533837e-09	13114	19:58341745
19	rs557608985	55727558	T	C	0.006798	0.128225332824	0.0214550632901	2.28038168693e-09	53004	19:55727558
20	rs2006038	39032656	T	C	0.275693	0.0146668570291	0.00262068187883	2.1862086882e-08	120771	20:39032656
20	rs61479406	34138140	A	C	0.167907	-0.0174834600388	0.00313305445054	2.40070482429e-08	120771	20:34138140
21	rs114139997	46875775	A	G	0.019579	-0.0697722045419	0.00852185901256	2.66842435566e-16	118796	21:46875775
21	rs235312	46269753	A	G	0.472152	0.0140850647053	0.00234724178766	1.96483686699e-09	120771	21:46269753

## Sheet: TG_MTAG_INDEP_SNPs
CHR	SNP	BP	A1	A2	MAF	BETA	SE	P	N	RSID
1	rs995000	63107526	T	C	0.379653	-0.0408251278736	0.00262200666149	1.16071663964e-54	119930	1:63107526
1	rs12740374	109817590	T	G	0.261042	0.0292615250643	0.00289720669554	5.52932633407e-24	119930	1:109817590
1	rs28362263	55523855	A	G	0.085966	0.0286596739359	0.00453942888152	2.72798330169e-10	119929	1:55523855
1	rs368884688	181315526	G	A	0.994106	-0.277054787481	0.0502301490463	3.47380485179e-08	13115	1:181315526
2	rs1260326	27730940	T	C	0.131696	0.0560901075745	0.00376290861455	3.01038302831e-50	119930	2:27730940
2	rs116329464	28254036	T	C	0.03577	0.047348797732	0.00688362811623	6.0500745975e-12	118814	2:28254036
2	rs907866	20371380	A	G	0.477724	-0.017281745324	0.00254744606985	1.16934271123e-11	119931	2:20371380
3	rs3732356	119529113	G	T	0.264712	0.0199482339015	0.0028842287863	4.6354411028e-12	119930	3:119529113
3	rs74541569	24420332	C	T	0.061303	-0.0291955918753	0.00530446614326	3.71344938214e-08	119930	3:24420332
4	rs34500159	100453237	G	T	0.204913	0.0188021826429	0.00315249479696	2.45800540844e-09	119929	4:100453237
4	rs911749026	6362109	A	G	0.990948	-0.229183707301	0.0405964609204	1.6478709527e-08	13115	4:6362109
4	rs370878539	69373842	G	T	0.208	-0.0200941913937	0.00362705892132	3.02335973807e-08	89676	4:69373842
5	rs10475859	156379053	T	C	0.049948	-0.0385354326465	0.00589462393108	6.26032802963e-11	117601	5:156379053
6	rs9271573	32590501	C	A	0.473242	0.0140822263032	0.00258140311952	4.89011198992e-08	116887	6:32590501
7	rs13234131	73025975	G	A	0.04057	-0.0673489779171	0.00644964944029	1.58964047758e-25	119930	7:73025975
7	rs3211938	80300449	G	T	0.085263	0.040910684147	0.00476857916983	9.55196142656e-18	109456	7:80300449
7	rs115143234	1060621	G	A	0.151	-0.0223565497488	0.00371942665993	1.84665170459e-09	109456	7:1060621
8	rs325	19819328	C	T	0.064249	-0.0382445761708	0.00518955042666	1.71223549839e-13	119932	8:19819328
8	rs74979471	91724679	A	G	0.069677	-0.0311223565036	0.00499785387822	4.75014063617e-10	119930	8:91724679
8	rs34987019	18274443	C	T	0.235034	0.0177463328825	0.00300094722405	3.34756651449e-09	119931	8:18274443
8	rs112773301	133214483	G	A	0.986085	0.133739105614	0.0244756382861	4.65071558045e-08	23589	8:133214483
9	rs4149307	107589744	C	T	0.301422	-0.0365563585445	0.00277300610553	1.10025971614e-39	119929	9:107589744
9	rs16924584	108179115	G	T	0.32542	0.031122572026	0.00271585460193	2.10516293249e-30	119930	9:108179115
9	rs7864766	105743261	C	T	0.256206	-0.0203122674284	0.00291489609032	3.20483260933e-12	119931	9:105743261
9	rs686030	15304782	C	A	0.091013	-0.0302089509321	0.00442399083956	8.58436446518e-12	119931	9:15304782
9	rs7861820	108936674	T	C	0.083776	-0.0325439508548	0.00480683251112	1.28468935921e-11	109455	9:108936674
9	rs784647	109827068	T	C	0.074582	-0.0297286303748	0.00484350878124	8.36566533416e-10	119930	9:109827068
9	rs2252504	103798614	A	C	0.086403	-0.026783642282	0.0045290238914	3.3434826511e-09	119929	9:103798614
9	rs4744314	96857198	G	A	0.088599	-0.0263272542166	0.00447790525805	4.11835122565e-09	119931	9:96857198
9	rs113951466	103289530	T	C	0.077291	-0.0273185982049	0.00476485000556	9.84606120877e-09	119930	9:103289530
9	rs10521066	106322255	A	G	0.039496	-0.039011408864	0.00683740822494	1.15944671134e-08	109456	9:106322255
9	rs7022674	95835614	T	C	0.189941	-0.0201758229884	0.00354300004352	1.23691167195e-08	100273	9:95835614
9	rs7470221	101678036	C	T	0.088335	-0.0248825955724	0.00448395132391	2.86887182525e-08	119929	9:101678036
9	rs2017419	110382117	G	T	0.111904	-0.0233555001864	0.00422440160049	3.22590266595e-08	109455	9:110382117
9	rs9918951	100830392	A	G	0.090077	-0.0256102047189	0.00465165486795	3.67888943414e-08	109456	9:100830392
9	rs2026584	95324489	C	T	0.124	-0.0224624019447	0.00408383232275	3.79093459664e-08	107146	9:95324489
9	rs10989748	104756522	C	T	0.0315	-0.0444678258132	0.00812484920814	4.42318400008e-08	96341	9:104756522
10	rs9414801	65149089	G	A	0.365	-0.0157970182784	0.00279573677588	1.60079171456e-08	107147	10:65149089
10	rs34563674	46022152	T	C	0.297634	0.0154963762586	0.00278305026686	2.57492698732e-08	119931	10:46022152
11	rs185114771	116595729	A	C	0.024715	0.108924827344	0.00819594774996	2.64284257205e-40	119930	11:116595729
11	rs2306473	117097952	T	C	0.360071	0.0171712800048	0.00265084652069	9.31565449583e-11	119930	11:117097952
11	rs11236533	75514380	T	C	0.273664	-0.0157935635358	0.00285410630924	3.13673286446e-08	119928	11:75514380
12	rs10773112	125338529	T	C	0.416051	0.0238933329496	0.00267505153826	4.18697157376e-19	111664	12:125338529
12	rs9332891	16503789	G	T	0.031411	-0.0590149783152	0.00729518031937	5.98685625054e-16	119930	12:16503789
12	rs374366861	87353564	T	C	0.943278	0.0696972216409	0.0123947333282	1.875259941e-08	23589	12:87353564
15	rs1077835	58723426	A	G	0.486952	-0.0600645079063	0.00254509728513	3.84653127224e-123	119931	15:58723426
15	rs7183117	102069162	A	G	0.251394	-0.0163105102621	0.00293238873765	2.66406384555e-08	119931	15:102069162
16	rs3764261	56993324	A	C	0.331953	0.0668582039997	0.00271179539612	3.28577456582e-134	119072	16:56993324
16	rs73597578	67679348	T	C	0.279357	0.0275016146641	0.00283599457358	3.09449373642e-22	119930	16:67679348
16	rs567732419	68381401	G	A	0.00513	0.174632007213	0.0201553694213	4.54327310761e-18	93537	16:68381401
16	rs60201663	72188889	A	G	0.101553	0.0282350000888	0.00423226691056	2.53433901545e-11	118815	16:72188889
16	rs28382816	66972546	C	T	0.210684	0.020588650117	0.0031203594566	4.16274631098e-11	119929	16:66972546
17	rs241779	26631336	A	C	0.435461	0.016844180526	0.00271038291311	5.14271689797e-10	107483	17:26631336
18	rs3744841	47117374	G	A	0.387822	0.0270893948306	0.00261150516953	3.2869798358e-25	119930	18:47117374
18	rs575826837	46606782	A	G	0.0453	0.0359669440537	0.00643650460196	2.29749710026e-08	108341	18:46606782
18	rs367848985	3395018	C	T	0.995341	0.308608346671	0.0564616516117	4.60812128153e-08	13115	18:3395018
19	rs141622900	45426792	A	G	0.087587	0.152404745998	0.00451734066252	1.61888995331e-249	119071	19:45426792
19	rs2278426	11350488	T	C	0.179331	-0.0451951283139	0.00332879698281	5.48148324376e-42	119071	19:11350488
19	rs416867	54796630	A	G	0.065908	0.0341486027461	0.00521486567947	5.8188418135e-11	115970	19:54796630
19	rs184238980	58341745	G	A	0.990116	-0.214969545909	0.038866592987	3.18484130043e-08	13115	19:58341745
21	rs114139997	46875775	A	G	0.01967	-0.094438079034	0.00923944026236	1.59371415458e-24	117957	21:46875775
21	rs235312	46269753	A	G	0.472218	0.0139832042686	0.00254817000319	4.0755213968e-08	119930	21:46269753

## Sheet: TC_MTAG_INDEP_SNPs
CHR	SNP	BP	A1	A2	MAF	BETA	SE	P	N	RSID
1	rs28362263	55523855	A	G	0.086141	-0.125992285571	0.00630826605023	9.54152733333e-89	123032	1:55523855
1	rs12740374	109817590	T	G	0.260921	-0.072327942186	0.0040304592165	5.21945775346e-72	123032	1:109817590
1	rs995000	63107526	T	C	0.379783	-0.0579889547244	0.00364682468649	6.21445527801e-57	123032	1:63107526
1	rs11576986	234728198	G	A	0.34751	0.032998085214	0.00371693450043	6.82148290526e-19	123032	1:234728198
1	rs148939072	56127473	C	A	0.022244	-0.104929624294	0.0120014403377	2.26828007957e-18	123032	1:56127473
1	rs114036942	93143278	T	C	0.075691	0.0452450070703	0.00669151105495	1.36520297258e-11	123032	1:93143278
1	rs962006272	57957276	T	C	0.986671	0.262533083996	0.0466394186573	1.8126198577e-08	13116	1:57957276
1	rs574399046	62607042	G	A	0.000408	-0.644522432975	0.115515493	2.41166057207e-08	69822	1:62607042
2	rs541041	21294975	A	G	0.429676	0.0513280012304	0.00357540593867	9.79136875611e-47	123031	2:21294975
2	rs1260326	27730940	T	C	0.131922	0.0624951728131	0.00523020447169	6.5792880729e-33	123031	2:27730940
2	rs907866	20371380	A	G	0.477669	-0.0345882958843	0.00354336301222	1.64811944631e-22	123034	2:20371380
2	rs4245791	44074431	C	T	0.126432	0.0473371935201	0.00532573705505	6.20043348276e-19	123031	2:44074431
2	rs1439200	22249252	G	A	0.468458	-0.0230970398481	0.00354691685957	7.42239580917e-11	123032	2:22249252
2	rs62140431	28332751	G	A	0.114098	0.036062000043	0.00556702999357	9.30814376935e-11	123032	2:28332751
2	rs13015955	22822159	A	G	0.03987	0.0589806984378	0.00945358212027	4.40436671955e-10	112546	2:22822159
2	rs810066	16889372	G	T	0.155614	0.0300208404666	0.00488268801607	7.82561755722e-10	123033	2:16889372
2	rs2119997	24692639	A	G	0.298381	0.0234401569042	0.00386827832047	1.36474155956e-09	123033	2:24692639
2	rs3795932	23877927	C	T	0.077899	0.0407265938797	0.00690128150648	3.60629003337e-09	112546	2:23877927
2	rs2555086	17792830	T	C	0.256066	-0.0236696420488	0.00405520047188	5.31933918108e-09	123032	2:17792830
2	rs12478269	19713604	G	T	0.051995	0.0450036714704	0.00797202918818	1.64992668021e-08	123032	2:19713604
2	rs2631953	29967878	A	G	0.208468	0.0243049909643	0.0043571302312	2.43005048878e-08	123032	2:29967878
2	rs13025681	26748504	C	T	0.190896	0.0246999194976	0.00450354386384	4.14519069583e-08	123032	2:26748504
2	rs6728344	228567046	C	T	0.102683	-0.0319235570398	0.00583086781333	4.37699884497e-08	123032	2:228567046
3	rs3732356	119529113	G	T	0.265556	0.0262179448924	0.00400772194426	6.07594826394e-11	123032	3:119529113
3	rs149700703	45204966	T	G	0.007767	0.23184770072	0.0397963139911	5.68196880331e-09	31019	3:45204966
4	rs370878539	69373842	G	T	0.206	-0.0345643336707	0.00504874696282	7.58791940407e-12	92150	4:69373842
4	rs7688705	100456834	T	C	0.222209	0.0282781871275	0.00425738284772	3.09134370363e-11	123032	4:100456834
4	rs11942726	128899033	G	T	0.248731	-0.0230780652368	0.00411288872874	2.00978078185e-08	121916	4:128899033
5	rs9715911	156394441	A	G	0.440838	0.032751747072	0.00358207213123	6.06083965345e-20	121681	5:156394441
5	rs12916	74656539	C	T	0.254535	0.0273925220406	0.004063205304	1.56647304933e-11	123031	5:74656539
6	rs190068306	160986280	A	G	0.024445	0.11080616175	0.011512975413	6.30376581636e-22	121917	6:160986280
6	rs17212574	32665750	T	C	0.150203	0.0349600162644	0.00508669060488	6.2935657671e-12	116598	6:32665750
6	rs1610646	29760819	C	A	0.29788	-0.0234511408319	0.00393441140908	2.51435376578e-09	118998	6:29760819
6	rs3179865	31324194	G	A	0.443	-0.022636620482	0.00397070972264	1.19176285035e-08	98830	6:31324194
6	rs568643888	139217229	G	A	0.226	-0.0252534991565	0.00449198883214	1.88871719208e-08	109026	6:139217229
7	rs73729085	137561861	G	A	0.104222	-0.0679283461137	0.00579259836264	9.29610839632e-32	123033	7:137561861
7	rs2362529	1067906	C	T	0.275774	-0.0352489534297	0.00396042022852	5.56927386806e-19	123032	7:1067906
7	rs3211938	80300449	G	T	0.085009	0.0580895334058	0.00663201374239	1.97062578941e-18	112545	7:80300449
7	rs115242498	44582104	A	G	0.027754	0.0599357481887	0.0108233191282	3.0655791595e-08	121915	7:44582104
7	rs13438114	31039982	A	G	0.189299	0.0246531661663	0.00451804415646	4.85334110545e-08	123032	7:31039982
8	rs4841132	9183596	A	G	0.111583	-0.0825912379735	0.00562142731565	7.23072254269e-49	123032	8:9183596
8	rs3808607	59412924	T	G	0.398159	0.0279531409411	0.00361563149675	1.0654427089e-14	123033	8:59412924
8	rs34987019	18274443	C	T	0.235247	0.0285519820802	0.00417285002927	7.79198887137e-12	123032	8:18274443
8	rs15285	19824667	C	T	0.482054	-0.019926201442	0.00354212790574	1.84983233436e-08	123033	8:19824667
8	rs4841045	8672579	G	A	0.281171	-0.0221000638485	0.0039369178135	1.98223446005e-08	123032	8:8672579
8	rs2954038	126507389	C	A	0.099951	0.0326204589532	0.00590104386146	3.24062086829e-08	123032	8:126507389
9	rs4149307	107589744	C	T	0.30194	-0.0625462370179	0.00385520832161	3.42186441679e-59	123032	9:107589744
9	rs7032034	108181390	C	T	0.333328	0.0536256171368	0.00375458960552	2.80583040517e-46	123032	9:108181390
9	rs114434860	107076029	C	T	0.021313	0.0922211732395	0.0123102241625	6.8127610909e-14	121916	9:107076029
9	rs10759180	109162816	G	A	0.116648	-0.0404741581626	0.00551376620293	2.12694346579e-13	123033	9:109162816
9	rs1932158	105009468	G	A	0.16374	-0.0348339298569	0.0047830529254	3.27006387535e-13	123033	9:105009468
9	rs7864766	105743261	C	T	0.255858	-0.0281997635518	0.00405627604965	3.59808358055e-12	123032	9:105743261
9	rs1891383	110372800	G	A	0.097781	-0.0403149348407	0.00595896176814	1.32914443359e-11	123033	9:110372800
9	rs12348997	15273466	A	G	0.361404	-0.0246128798646	0.00368421814993	2.37925345166e-11	123032	9:15273466
9	rs7470221	101678036	C	T	0.088668	-0.0409029353883	0.00622634878155	5.05424034478e-11	123031	9:101678036
9	rs72734683	106527816	A	G	0.04726	-0.0542215029199	0.00834105389109	8.00227359719e-11	123032	9:106527816
9	rs4592135	100640410	G	A	0.081009	-0.0422353663243	0.006549641615	1.12962293855e-10	120629	9:100640410
9	rs7874041	110994578	G	A	0.263993	-0.0275087808743	0.0044078902279	4.35326247333e-10	101872	9:110994578
9	rs7868230	103598789	G	T	0.499	-0.0230255916176	0.00369927950661	4.83572177414e-10	112545	9:103598789
9	rs6477710	99585314	G	T	0.06965	-0.0467837159912	0.0075460328129	5.65434418073e-10	104276	9:99585314
9	rs635634	136155000	T	C	0.102539	0.0359324577189	0.0058344710506	7.33682611335e-10	123033	9:136155000
9	rs7041800	95951769	A	G	0.072316	-0.0434338608365	0.00741627467624	4.72551679205e-09	104276	9:95951769
9	rs1108983	117655167	G	A	0.351429	0.0215580736855	0.00370729737833	6.06202550917e-09	123032	9:117655167
9	rs784664	109872374	G	A	0.0764	-0.0430214062718	0.00740400084883	6.22634534514e-09	99428	9:109872374
9	rs1929480	104189680	G	T	0.077882	-0.038137047459	0.00660454932091	7.72459830524e-09	123032	9:104189680
9	rs36095630	102219721	C	T	0.0546	-0.0463245610038	0.00814105883718	1.26862548635e-08	112546	9:102219721
9	rs10819792	98834653	T	C	0.219861	-0.0242642686664	0.0042735985816	1.36507038566e-08	123033	9:98834653
9	rs7850215	98327711	A	G	0.104629	-0.0326250083146	0.00578265704427	1.68211567949e-08	123032	9:98327711
10	rs34563674	46022152	T	C	0.297611	0.0248211341898	0.00387116401307	1.43810261733e-10	123032	10:46022152
10	rs2792700	113932699	C	T	0.215223	-0.0238231810371	0.00430664033229	3.17083738329e-08	123031	10:113932699
11	rs541586	116729196	C	T	0.487078	0.0348702076376	0.0035410302106	7.02873373481e-23	123032	11:116729196
11	rs33930165	5248233	T	C	0.0166	-0.0857591852964	0.0146585244978	4.90200456605e-09	109742	11:5248233
11	rs7930518	122523596	G	A	0.416301	-0.0201588742616	0.00359051592118	1.97155997744e-08	123032	11:122523596
11	rs12364363	119500880	T	C	0.092423	-0.0338959396549	0.00611116092241	2.9133952082e-08	123032	11:119500880
12	rs7308735	125353095	T	C	0.487741	0.0308823915484	0.00354091070936	2.74308299446e-18	123032	12:125353095
12	rs736344	110001195	A	G	0.261551	-0.0329373341681	0.00402731902415	2.87454944722e-16	123032	12:110001195
12	rs116552003	100883498	A	G	0.054692	-0.0545327910329	0.00778405525637	2.4574607657e-12	123032	12:100883498
12	rs9332891	16503789	G	T	0.031357	-0.07032012591	0.0101556300534	4.38289929097e-12	123032	12:16503789
12	rs183555463	123759771	T	G	0.0645	0.0435197640283	0.00764819697503	1.26891282939e-08	109027	12:123759771
14	rs4983387	105268228	G	A	0.397076	0.0228453061418	0.0036316149822	3.16090412619e-10	122173	14:105268228
15	rs1800588	58723675	C	T	0.493991	-0.0717070919984	0.00355073535289	1.08332017495e-90	121916	15:58723675
16	rs3764261	56993324	A	C	0.331603	0.0880817142956	0.00377250138218	1.43210781561e-120	122175	16:56993324
16	rs5471	72088461	C	A	0.107447	0.123066026078	0.00574111862503	6.18311306236e-102	121916	16:72088461
16	rs35673026	67976851	T	C	0.00461	0.391828606953	0.0295083601575	3.08254680412e-40	96061	16:67976851
16	rs3730403	67229486	G	T	0.183463	0.0507281263073	0.00457291159467	1.35389371041e-28	123032	16:67229486
16	rs564672295	68685128	A	G	0.00274	0.430338039793	0.0394943770555	1.20191617446e-27	89761	16:68685128
16	rs74030616	72650896	G	T	0.145992	0.0524242464084	0.00501255887616	1.33846931829e-25	123032	16:72650896
16	rs57422486	71565787	T	C	0.058498	0.0681076057448	0.00757580924812	2.46909777982e-19	121916	16:71565787
16	rs11867053	66606901	G	T	0.402712	-0.0253927559228	0.00360883392471	1.97443932299e-12	123031	16:66606901
16	rs148609307	69373436	C	A	0.00409	0.187288005497	0.0316469048119	3.25778407604e-09	94141	16:69373436
16	rs58436763	70716307	T	C	0.252143	0.0235105455076	0.00407588735353	8.01212784797e-09	123032	16:70716307
16	rs7192289	85037298	A	C	0.213449	-0.0242132925619	0.00431960868969	2.07730676478e-08	123032	16:85037298
17	rs59999069	4685162	T	C	0.223117	-0.0294675530654	0.00441636081266	2.51720658277e-11	113903	17:4685162
17	rs112299992	67133420	A	G	0.051793	-0.0533868967264	0.00802273671831	2.84362276467e-11	121916	17:67133420
17	rs114445464	79485060	T	C	0.031857	0.0568699817024	0.0101130892298	1.87231338322e-08	122174	17:79485060
17	rs8067286	45594590	G	A	0.432198	-0.0199012977839	0.0035889844542	2.9377682042e-08	121915	17:45594590
18	rs9958734	47118398	C	T	0.117161	0.0661249045085	0.00550329375671	2.94531660264e-33	123032	18:47118398
18	rs575826837	46606782	A	G	0.0453	0.0523390920322	0.00893808706311	4.74897677282e-09	111430	18:46606782
18	rs367848985	3395018	C	T	0.995341	0.429490138006	0.0785426937719	4.54531454231e-08	13116	18:3395018
19	rs2278426	11350488	T	C	0.180146	-0.109237858488	0.00462143890869	1.59847189734e-123	122173	19:11350488
19	rs12721054	45422587	G	A	0.116563	-0.0964305095632	0.00553464887187	5.51490235229e-68	122173	19:45422587
19	rs114213467	10812788	G	T	0.010117	-0.291517125838	0.0177661103626	1.65969418106e-60	121916	19:10812788
19	rs138847616	10259264	C	T	0.006253	-0.187650609134	0.0239003070211	4.11454372546e-15	108413	19:10259264
19	rs380267	54799083	G	A	0.088269	0.04575038584	0.00634074409631	5.3814268129e-13	119071	19:54799083
19	rs3745651	12692001	A	G	0.087551	0.0361267436389	0.00628377337667	8.96604778912e-09	122175	19:12692001
19	rs28362463	5844367	T	C	0.148749	0.030493416084	0.00544958254331	2.19922410496e-08	102302	19:5844367
19	rs557608985	55727558	T	C	0.006679	0.180146475777	0.032395007078	2.68335643031e-08	55171	19:55727558
20	rs73609392	39020231	T	C	0.281864	0.0254644123858	0.00393397116239	9.61055392617e-11	123033	20:39020231
20	rs6065311	39724338	T	C	0.203834	-0.0265136579384	0.00439354276687	1.59270530392e-09	123032	20:39724338
20	rs17092784	34142287	A	G	0.174725	-0.0280194744625	0.00466097690971	1.83811648405e-09	123033	20:34142287
