# Supplementary material for: Multi-trait discovery and fine-mapping of lipid loci in 125,000 individuals of African ancestry
Source: Nat Commun. 2023 Sep 5;14:5403. doi: 10.1038/s41467-023-41271-0 (PMC10480211; doi:10.1038/s41467-023-41271-0)
Supplement: Supplementary file 6 — Supplementary Data 3 [file 41467_2023_41271_MOESM6_ESM.xlsx]

## Sheet: Supplementary Data 3
Supplementary Data 3 Comparison of MTAG novel loci among individuals of African ancestry, GLGC European and East Asian ancestry.
MULTIVARIATE GENOME-WIDE ASSOICATION STUDY ANALYSIS OF 125,000 INDIVIDUALS OF AFRICAN ANCESTRY FROM GLGC													EUROPEAN ANCESTRY FROM GLGC					EAST ASIAN ANCESTRY FROM GLGC					AFRICAN ANCESTRY FROM GLGC					Meta-analysis of 125,000 AFR indivuals
CHR	SNP	BP	A1	A2	MAF	BETA	SE	P-value	N	Genes	Trait		MAF	BETA	SE	P-value		MAF	BETA	SE	P-value		MAF	BETA	SE	P-value		MAF	BETA	SE	P-value
1	rs368884688	181315526	G	A	0.994	-0.267	0.046	7.2008E-09	13114	CACNA1E	HDL		NA	0.134	0.173	0.439		NA	NA	NA	NA		NA	NA	NA	NA		0.994106	-0.456595	0.133913	6.54E-04
1	rs368884688	181315526	G	A	0.994	-0.277	0.050	3.4738E-08	13115	CACNA1E	TG		NA	-0.375	0.174	0.031		NA	NA	NA	NA		NA	NA	NA	NA		0.994106	-0.456595	0.133913	6.54E-04
3	rs149700703	45204966	T	G	0.008	0.232	0.040	5.6819E-09	31019	RPS24P8	TC		1.0000	NA	NA	NA		1.0000	0.0021	0.0055	0.695		0.00304	0.168879	0.0979272	0.0846		0.007767	0.273122	0.057860	2.39E-06
4	rs911749026	6362109	A	G	0.991	-0.229	0.041	1.6478E-08	13115	PPP2R2C	TG		NA	NA	NA	NA		NA	NA	NA	NA		NA	NA	NA	NA		0.990948	-0.217182	0.104328	0.037387
7	rs13438114	31039982	A	G	0.189	0.025	0.005	4.8533E-08	123032	GHRHR	TC		0.7515	-0.0019	0.0016	0.216		0.8720	NA	NA	NA		0.209	0.0282185	0.00576245	9.73e-07		0.189299	0.026508	0.005382	8.58E-07
8	rs77237080	91701696	G	A	0.064	-0.028	0.005	3.5952E-09	120770	TMEM64	HDL		1.0000	-0.0459	0.0610	0.452		1.0000	NA	NA	NA		0.0618	-0.015827	0.00955893	0.0978		0.063982	-0.013993	0.008402	0.095821
8	rs74979471	91724679	A	G	0.070	-0.031	0.005	4.7501E-10	119930	TMEM64	TG		0.0000	-0.1459	0.0583	0.0124		0.0000	NA	NA	NA		0.068	-0.0133307	0.00917974	0.146		0.069724	-0.011021	0.008097	0.173471
8	rs112773301	133214483	G	A	0.986	0.134	0.024	4.6507E-08	23589	KCNQ3	TG		NA	NA	NA	NA		NA	-0.0146	0.0344	0.671		NA	NA	NA	NA		0.986017	0.087403	0.049109	0.075120
9	rs6477710	99585314	G	T	0.069	-0.032	0.005	1.3653E-10	102013	ZNF782	HDL		0.4712	-0.00081	0.0014	0.577		0.0149	-0.0129	0.0250	0.604		0.079	-0.0469713	0.00934938	5.06e-07		0.069650	-0.045577	0.009280	9.22E-07
9	rs113951466	103289530	T	C	0.077	-0.027	0.004	6.0101E-10	120770	MSANTD3-TMEFF1:TMEFF1	HDL		0.6441	-0.0016	0.0015	0.285		0.9831	-0.0263	0.0237	0.266		0.0869	-0.0361273	0.00923266	9.12e-05		0.077327	-0.030827	0.008611	3.46E-04
9	rs7850215	98327711	A	G	0.104	-0.023	0.004	2.0692E-09	120771	RP11-332M4.1	HDL		0.5467	-0.0016	0.0014	0.255		0.2500	0.00042	0.0048	0.931		0.121	-0.0343873	0.00739445	3.31e-06		0.104629	-0.032446	0.007065	4.44E-06
9	rs6477710	99585314	G	T	0.070	-0.047	0.008	5.6543E-10	104276	ZNF782	TC		0.4712	-0.0015	0.0014	0.261		0.0149	-0.0261	0.0230	0.256		0.079	-0.0469713	0.00934938	5.06e-07		0.069650	-0.045577	0.009280	9.22E-07
9	rs4743855	94581258	T	C	0.107	-0.024	0.004	2.0837E-09	110284	ROR2	HDL		0.3767	-0.00027	0.0014	0.847		0.6190	0.0038	0.0055	0.489		0.119	-0.0259469	0.00709733	0.000256		0.107649	-0.024380	0.007002	5.01E-04
9	rs10819792	98834653	T	C	0.219	-0.016	0.003	6.0325E-09	120771	RP11-569G13.2	HDL		0.3569	0.00061	0.0014	0.672		0.2867	-0.0014	0.0051	0.782		0.239	-0.0252277	0.00559595	6.54e-06		0.219861	-0.023092	0.005178	8.32E-06
9	rs7041800	95951769	A	G	0.072	-0.043	0.007	4.7255E-09	104276	WNK2	TC		0.4423	-0.0033	0.0014	0.0182		0.0913	0.0078	0.0093	0.402		0.0815	-0.0415653	0.00913313	5.34e-06		0.072316	-0.040523	0.009029	7.29E-06
9	rs10819792	98834653	T	C	0.220	-0.024	0.004	1.3650E-08	123033	RP11-569G13.2	TC		0.3569	0.0014	0.0014	0.322		0.2867	-0.00042	0.0052	0.935		0.239	-0.0252277	0.00559595	6.54e-06		0.219861	-0.023092	0.005178	8.32E-06
9	rs113951466	103289530	T	C	0.077	-0.027	0.005	9.8460E-09	119930	MSANTD3-TMEFF1:TMEFF1	TG		0.6441	-0.00096	0.0015	0.521		0.9831	NA	NA	NA		0.0869	-0.0361273	0.00923266	9.12e-05		0.077327	-0.030827	0.008611	3.46E-04
9	rs7850215	98327711	A	G	0.105	-0.033	0.006	1.6821E-08	123032	RP11-332M4.1	TC		0.5467	0.0018	0.0013	0.183		0.2500	-0.00015	0.0043	0.972		0.121	-0.0343873	0.00739445	3.31e-06		0.104629	-0.032446	0.007065	4.44E-06
12	rs374366861	87353564	T	C	0.943	0.070	0.012	1.8752E-08	23589	RP11-324H9.1	TG		NA	NA	NA	NA		NA	NA	NA	NA		NA	NA	NA	NA		0.943178	0.038434	0.029141	0.187193
