# Supplementary material for: Multi-trait discovery and fine-mapping of lipid loci in 125,000 individuals of African ancestry
Source: Nat Commun. 2023 Sep 5;14:5403. doi: 10.1038/s41467-023-41271-0 (PMC10480211; doi:10.1038/s41467-023-41271-0)
Supplement: Supplementary file 7 — Supplementary Data 4 [file 41467_2023_41271_MOESM7_ESM.xlsx]

## Sheet: Supplementary Data 4
Supplementary Data 4 Fine mapping between multi-trait fine-mapping and single-trait fine-mapping
Row_id	Region_id	Chr	Start	End	Trait	JAM.CS99.size	flashfm.CS99.size	reduction (%)	JAM # SNPs MPP>0.9	flashfm # SNPs MPP>0.9	# SNPs MPP>0.9 only by JAM	# SNPs MPP>0.9 only by flashfm	SNPs MPP>0.9 by JAM	SNPs MPP>0.9 by flashfm	flashfm most severe variant annotation	Locus number based on distance	Locus number accounting for LD between index variants	GLGC Lead SNP position within our region	SNP matched in GLGC-AdmAFR and JAM	SNP matched in GLGC-AdmAFR and flashfm	SNP matched in GLGC-Transancestry and JAM	SNP matched in GLGC-Transancestry and flashfm
1	1	1	55429215	55629215	LDL	27	27	0	19	19	0	0	>10	>10		26	26	55505647	no_match	no_match	no_match	no_match
2	1	1	55429215	55629215	TC	27	27	0	18	18	0	0	>10	>10		26	26	55505647	no_match	no_match	no_match	no_match
3	1	1	55429215	55629215	TG	2	2	0	1	1	0	0	1	1	null model	NA	NA	NA	GLGC_region_not_available	GLGC_region_not_available	GLGC_region_not_available	GLGC_region_not_available
4	2	1	56027473	56227473	LDL	41	41	0	6	6	0	0	rs57914877,rs11585079,rs61566671,rs769970,rs72912615,rs1165510	rs57914877,rs11585079,rs61566671,rs769970,rs72912615,rs1165510	intron_variant(6),regulatory_region_variant(1)	NA	NA	NA	GLGC_region_not_available	GLGC_region_not_available	GLGC_region_not_available	GLGC_region_not_available
5	2	1	56027473	56227473	TC	48	48	0	8	8	0	0	rs57914877,rs11585079,rs769984,rs769970,rs17112559,rs1828802,rs116205083,rs191793866	rs57914877,rs11585079,rs769984,rs769970,rs17112559,rs1828802,rs116205083,rs191793866	intron_variant(8),regulatory_region_variant(2)	NA	NA	NA	GLGC_region_not_available	GLGC_region_not_available	GLGC_region_not_available	GLGC_region_not_available
6	3	1	92540473	92762663	LDL	5	5	0	0	0	0	0	0	0		NA	NA	NA	GLGC_region_not_available	GLGC_region_not_available	GLGC_region_not_available	GLGC_region_not_available
7	3	1	92540473	92762663	TC	22	9	59.1	0	0	0	0	0	0		NA	NA	NA	GLGC_region_not_available	GLGC_region_not_available	GLGC_region_not_available	GLGC_region_not_available
8	4	1	109717590	109917590	HDL	6	2	66.7	0	1	0	1	0	rs12740374	3_prime_UTR_variant(1),GERP_conserved(1)	45	45.1	109817590	both_JAM_GLGC_no_variant	GLGC_AFR_no_variant	JAM_no_variant	1:109817590:G:T
9	4	1	109717590	109917590	LDL	24	18	25	5	5	0	0	rs1277917,rs12740374,rs658435,rs35358959,rs115260952	rs1277917,rs12740374,rs658435,rs35358959,rs115260952	3_prime_UTR_variant(3), synonymous_variant(1), intron_variant(1), GERP_conserved(4)	45	45.1	109817590	1:109817590:G:T	1:109817590:G:T	1:109817590:G:T	1:109817590:G:T
10	4	1	109717590	109917590	TC	48	46	4.2	5	5	0	0	rs1277917,rs12740374,rs658435,rs35358959,rs115260952	rs1277917,rs12740374,rs658435,rs35358959,rs115260952	3_prime_UTR_variant(3), synonymous_variant(1), intron_variant(1), GERP_conserved(4)	45	45.1	109817590	1:109817590:G:T	1:109817590:G:T	1:109817590:G:T	1:109817590:G:T
11	5	1	234628198	234828198	LDL	8	7	12.5	0	0	0	0	0	0		NA	NA	NA	GLGC_region_not_available	GLGC_region_not_available	GLGC_region_not_available	GLGC_region_not_available
12	5	1	234628198	234828198	TC	29	25	13.8	0	0	0	0	0	0		NA	NA	NA	GLGC_region_not_available	GLGC_region_not_available	GLGC_region_not_available	GLGC_region_not_available
13	6	2	16790382	16990382	LDL	51	51	0	4	4	0	0	rs11096686,rs75871488,rs1035309,rs483033	rs11096686,rs75871488,rs1035309,rs483033	intron_variant(1)	87	87	16890382	GLGC_AFR_no_variant	GLGC_AFR_no_variant	GLGC_MAA_no_variant	GLGC_MAA_no_variant
14	6	2	16790382	16990382	TC	11	10	9.1	1	1	0	0	rs11096686	rs11096686	intron_variant(1)	NA	NA	NA	GLGC_region_not_available	GLGC_region_not_available	GLGC_region_not_available	GLGC_region_not_available
15	7	2	21125281	21485778	HDL	9	8	11.1	0	0	0	0	0	0		91	91.1	21231524	both_JAM_GLGC_no_variant	both_flashfm_GLGC_no_variant	JAM_no_variant	flashfm_no_variant
16	7	2	21125281	21485778	LDL	55	54	1.8	13	13	0	0	>10	>10		91	91.2	21267461	no_match	no_match	no_match	no_match
17	7	2	21125281	21485778	TC	27	28	-3.7	15	15	0	0	>10	>10		91	91.2	21267461	no_match	no_match	no_match	no_match
18	7	2	21125281	21485778	TG	89	18	79.8	0	1	0	1	0	rs148944625	regulatory_region_variant(1),intron_variant(1)	91	91.1	21231524	both_JAM_GLGC_no_variant	GLGC_AFR_no_variant	JAM_no_variant	no_match
19	8	2	24612930	24823744	LDL	48	50	-4.2	2	2	0	0	rs6718417,rs146516088	rs6718417,rs146516088	intergenic_variant(1),intron_variant(1),regulatory_region_variant(1)	NA	NA	NA	GLGC_region_not_available	GLGC_region_not_available	GLGC_region_not_available	GLGC_region_not_available
20	8	2	24612930	24823744	TC	20	18	10	0	3	0	3	0	rs1545255,rs62140852,rs146516088		96	96.2	24726602	both_JAM_GLGC_no_variant	GLGC_AFR_no_variant	both_JAM_GLGC_no_variant	GLGC_MAA_no_variant
21	9	2	26648504	26848504	LDL	18	9	50	0	0	0	0	0	0		NA	NA	NA	GLGC_region_not_available	GLGC_region_not_available	GLGC_region_not_available	GLGC_region_not_available
22	9	2	26648504	26848504	TC	22	22	0	8	8	0	0	rs1662979,rs6747194,rs4290616,rs113232818,rs13413928,rs1275968,rs10201737,rs72493380	rs1662979,rs6747194,rs4290616,rs113232818,rs13413928,rs1275968,rs10201737,rs72493380	intron_variant(8),regulatory_region_variant(3)	NA	NA	NA	GLGC_region_not_available	GLGC_region_not_available	GLGC_region_not_available	GLGC_region_not_available
23	10	2	27630940	27830940	LDL	56	51	8.9	0	0	0	0	0	0		100	100	27730940	both_JAM_GLGC_no_variant	both_flashfm_GLGC_no_variant	JAM_no_variant	flashfm_no_variant
24	10	2	27630940	27830940	TC	32	26	18.8	3	3	0	0	rs111646981,rs62131877,rs780095	rs111646981,rs62131877,rs780095	regulatory_region_variant(3),intron_variant(2), GERP_conserved(1)	100	100	27730940	no_match	no_match	no_match	no_match
25	10	2	27630940	27830940	TG	11	7	36.4	4	4	0	0	rs111646981,rs6547692,rs62131877,rs780095	rs111646981,rs6547692,rs62131877,rs780095	regulatory_region_variant(3),intron_variant(3), GERP_conserved(1)	100	100	27730940	no_match	no_match	no_match	no_match
26	11	2	43974431	44174431	LDL	182	182	0	1	1	0	0	rs4148217	rs4148217	missense_variant(1), GERP_conserved(1)	106	106	44074431	no_match	no_match	no_match	no_match
27	11	2	43974431	44174431	TC	23	10	56.5	1	0	1	0	rs4245791	0		106	106	44074431	2:44074431:C:T	flashfm_no_variant	2:44074431:C:T	flashfm_no_variant
28	12	3	32441553	32641553	LDL	16	11	31.2	0	0	0	0	0	0		171	171.1	32533010	both_JAM_GLGC_no_variant	both_flashfm_GLGC_no_variant	both_JAM_GLGC_no_variant	both_flashfm_GLGC_no_variant
29	12	3	32441553	32641553	TC	11	8	27.3	0	0	0	0	0	0		171	171.1	32533010	both_JAM_GLGC_no_variant	both_flashfm_GLGC_no_variant	both_JAM_GLGC_no_variant	both_flashfm_GLGC_no_variant
30	13	4	69273842	69473842	LDL	4	3	25	1	1	0	0	rs55658908	rs55658908	intron_variant(1)	NA	NA	NA	GLGC_region_not_available	GLGC_region_not_available	GLGC_region_not_available	GLGC_region_not_available
31	13	4	69273842	69473842	TC	40	42	-5	1	1	0	0	rs55658908	rs55658908	intron_variant(1)	NA	NA	NA	GLGC_region_not_available	GLGC_region_not_available	GLGC_region_not_available	GLGC_region_not_available
32	13	4	69273842	69473842	TG	20	19	5	0	1	0	1	0	rs55658908	intron_variant(1)	NA	NA	NA	GLGC_region_not_available	GLGC_region_not_available	GLGC_region_not_available	GLGC_region_not_available
33	14	5	55707370	55909465	HDL	14	10	28.6	0	0	0	0	0	0		269	269.1	55808475	both_JAM_GLGC_no_variant	both_flashfm_GLGC_no_variant	both_JAM_GLGC_no_variant	both_flashfm_GLGC_no_variant
34	14	5	55707370	55909465	TG	57	45	21.1	0	0	0	0	0	0		269	269.2	55861359	both_JAM_GLGC_no_variant	both_flashfm_GLGC_no_variant	both_JAM_GLGC_no_variant	both_flashfm_GLGC_no_variant
35	15	5	74556539	74756539	LDL	29	26	10.3	7	7	0	0	rs7703051,rs7712085,rs7730344,rs111353455,rs6895057,rs114208357,rs17671845	rs7703051,rs7712085,rs7730344,rs111353455,rs6895057,rs114208357,rs17671845	intron_variant(1),intergenic_variant(6)	274	274.2	74656539	GLGC_AFR_no_variant	GLGC_AFR_no_variant	no_match	no_match
36	15	5	74556539	74756539	TC	23	22	4.3	3	3	0	0	rs7703051,rs6895057,rs114208357	rs7703051,rs6895057,rs114208357	intergenic_variant(3)	274	274.2	74656539	GLGC_AFR_no_variant	GLGC_AFR_no_variant	no_match	no_match
37	16	5	156292089	156492089	LDL	33	33	0	0	0	0	0	0	0		296	296	156391628	both_JAM_GLGC_no_variant	both_flashfm_GLGC_no_variant	both_JAM_GLGC_no_variant	both_flashfm_GLGC_no_variant
38	16	5	156292089	156492089	TC	37	35	5.4	1	1	0	0	rs58939785	rs58939785		296	296	156391628	GLGC_AFR_no_variant	GLGC_AFR_no_variant	GLGC_MAA_no_variant	GLGC_MAA_no_variant
39	16	5	156292089	156492089	TG	56	50	10.7	0	1	0	1	0	rs58939785		296	296	156391628	both_JAM_GLGC_no_variant	GLGC_AFR_no_variant	JAM_no_variant	no_match
40	17	6	43657082	43860327	HDL	4	2	50	0	1	0	1	0	rs998584	GERP_conserved(1)	332	332.1	43760327	both_JAM_GLGC_no_variant	GLGC_AFR_no_variant	both_JAM_GLGC_no_variant	GLGC_MAA_no_variant
41	17	6	43657082	43860327	TG	13	7	46.2	0	0	0	0	0	0		332	332.1	43757896	both_JAM_GLGC_no_variant	both_flashfm_GLGC_no_variant	JAM_no_variant	flashfm_no_variant
42	18	6	160886280	161110151	HDL	42	17	59.5	0	0	0	0	0	0		359	359.4	161008646	both_JAM_GLGC_no_variant	both_flashfm_GLGC_no_variant	JAM_no_variant	flashfm_no_variant
43	18	6	160886280	161110151	LDL	59	58	1.7	10	11	0	1	rs74734508,rs6932014,rs73592989,rs73592997,rs150114822,rs74536224,rs1950564,rs56393506,rs1998044,rs1998043	>10		359	359.2	161010118	GLGC_AFR_no_variant	GLGC_AFR_no_variant	no_match	no_match
44	18	6	160886280	161110151	TC	61	54	11.5	8	8	0	0	rs9457941,rs73592989,rs73592997,rs9365171,rs150114822,rs4708876,rs1998044,rs1998043	rs9457941,rs73592989,rs73592997,rs9365171,rs150114822,rs4708876,rs1998044,rs1998043	intron_variant(6),intergenic_variant(2)	359	359.2	161005610	no_match	no_match	no_match	no_match
45	19	7	25891022	26091022	LDL	29	16	44.8	3	3	0	0	rs17152823,rs878655,rs4722548	rs17152823,rs878655,rs4722548	intergenic_variant(3)	373	373.2	25991826	no_match	no_match	no_match	no_match
46	19	7	25891022	26091022	TC	8	9	-12.5	3	3	0	0	rs4722541,rs141468500,rs10261878	rs4722541,rs141468500,rs10261878	intergenic_variant(3)GERP_conserved(1)	373	373.2	25991826	no_match	no_match	no_match	no_match
47	20	7	137459799	137662744	HDL	3	3	0	0	0	0	0	0	0		402	402	137561861	both_JAM_GLGC_no_variant	both_flashfm_GLGC_no_variant	both_JAM_GLGC_no_variant	both_flashfm_GLGC_no_variant
48	20	7	137459799	137662744	LDL	75	73	2.7	11	11	0	0	>10	>10		402	402	137561861	GLGC_AFR_no_variant	GLGC_AFR_no_variant	GLGC_MAA_no_variant	GLGC_MAA_no_variant
49	20	7	137459799	137662744	TC	62	63	-1.6	9	10	0	1	rs73729083,rs10954590,rs6958842,rs6976928,rs3735019,rs6960308,rs55868765,rs77593830,rs76513289	rs73729083,rs10954590,rs6958842,rs6976928,rs73729087,rs3735019,rs6960308,rs55868765,rs77593830,rs76513289	intron_variant(4),3_prime_UTR_variant(6), GERP_conserved(1)	402	402	137561861	GLGC_AFR_no_variant	GLGC_AFR_no_variant	GLGC_MAA_no_variant	GLGC_MAA_no_variant
50	21	8	9083596	9287242	HDL	31	21	32.3	0	0	0	0	0	0		411	411.1	9183596	JAM_no_variant	flashfm_no_variant	JAM_no_variant	flashfm_no_variant
51	21	8	9083596	9287242	LDL	35	17	51.4	0	1	0	1	0	rs2169387	upstream_gene_variant	411	411.1	9183596	both_JAM_GLGC_no_variant	GLGC_AFR_no_variant	JAM_no_variant	no_match
52	21	8	9083596	9287242	TC	30	14	53.3	0	0	0	0	0	0		411	411.1	9183596	JAM_no_variant	flashfm_no_variant	JAM_no_variant	flashfm_no_variant
53	21	8	9083596	9287242	TG	21	7	66.7	0	0	0	0	0	0		411	411.4	9195638	both_JAM_GLGC_no_variant	both_flashfm_GLGC_no_variant	both_JAM_GLGC_no_variant	both_flashfm_GLGC_no_variant
54	22	8	19719439	19923648	HDL	33	33	0	17	17	0	0	>10	>10		420	420.1	19823648	no_match	no_match	no_match	no_match
55	22	8	19719439	19923648	TG	26	26	0	17	17	0	0	>10	>10		420	420.2	19820916	no_match	no_match	no_match	no_match
56	23	8	21818089	22018089	LDL	13	8	38.5	0	0	0	0	0	0		422	422	21918089	both_JAM_GLGC_no_variant	both_flashfm_GLGC_no_variant	JAM_no_variant	flashfm_no_variant
57	23	8	21818089	22018089	TC	8	6	25	0	0	0	0	0	0		422	422	21918089	JAM_no_variant	flashfm_no_variant	JAM_no_variant	flashfm_no_variant
58	24	8	59312924	59515375	LDL	55	40	27.3	0	0	0	0	0	0		433	433.1	59392324	both_JAM_GLGC_no_variant	both_flashfm_GLGC_no_variant	JAM_no_variant	flashfm_no_variant
59	24	8	59312924	59515375	TC	54	54	0	0	0	0	0	0	0		433	433.1	59392324	both_JAM_GLGC_no_variant	both_flashfm_GLGC_no_variant	JAM_no_variant	flashfm_no_variant
60	25	9	2540759	2740759	LDL	2	2	0	1	1	0	0	rs3780181	rs3780181	intron_variant(1)	452	452.1	2640759	9:2640759:A:G	9:2640759:A:G	9:2640759:A:G	9:2640759:A:G
61	25	9	2540759	2740759	TC	2	2	0	1	1	0	0	rs3780181	rs3780181	intron_variant(1)	452	452.1	2640759	9:2640759:A:G	9:2640759:A:G	9:2640759:A:G	9:2640759:A:G
62	26	9	107489744	107689744	HDL	36	35	2.8	8	8	0	0	rs77877520,rs2740477,rs33918808,rs112953925,rs2515629,rs113337137,rs1929841,rs4100654	rs77877520,rs2740477,rs33918808,rs112953925,rs2515629,rs113337137,rs1929841,rs4100654	missense_variant(1),3_prime_UTR_variant(1), intron_variant(6), regulatory_region_variant(4),GERP_conserved(2)	478	478.1	107661742	GLGC_AFR_no_variant	GLGC_AFR_no_variant	no_match	no_match
63	26	9	107489744	107689744	LDL	35	23	34.3	1	1	0	0	rs77877520	rs77877520	3_prime_UTR_variant(1),GERP_conserved(1)	478	478.2	107664301	GLGC_AFR_no_variant	GLGC_AFR_no_variant	GLGC_MAA_no_variant	GLGC_MAA_no_variant
64	26	9	107489744	107689744	TC	64	63	1.6	6	6	0	0	rs77877520,rs61548263,rs33918808,rs112953925,rs2515629,rs4100654	rs77877520,rs61548263,rs33918808,rs112953925,rs2515629,rs4100654	missense_variant(1),3_prime_UTR_variant(1), intron_variant(4), regulatory_region_variant(4),GERP_conserved(2)	478	478.1	107661742	GLGC_AFR_no_variant	GLGC_AFR_no_variant	no_match	no_match
65	27	9	108081107	108281390	HDL	4	4	0	0	0	0	0	0	0		NA	NA	NA	GLGC_region_not_available	GLGC_region_not_available	GLGC_region_not_available	GLGC_region_not_available
66	27	9	108081107	108281390	LDL	73	54	26	0	0	0	0	0	0		NA	NA	NA	GLGC_region_not_available	GLGC_region_not_available	GLGC_region_not_available	GLGC_region_not_available
67	27	9	108081107	108281390	TC	105	103	1.9	0	0	0	0	0	0		479	479	108179115	both_JAM_GLGC_no_variant	both_flashfm_GLGC_no_variant	both_JAM_GLGC_no_variant	both_flashfm_GLGC_no_variant
68	27	9	108081107	108281390	TG	55	14	74.5	0	0	0	0	0	0		NA	NA	NA	GLGC_region_not_available	GLGC_region_not_available	GLGC_region_not_available	GLGC_region_not_available
69	28	9	136055000	136255000	LDL	4	4	0	0	0	0	0	0	0		490	490.1	136149399	both_JAM_GLGC_no_variant	both_flashfm_GLGC_no_variant	JAM_no_variant	flashfm_no_variant
70	28	9	136055000	136255000	TC	4	4	0	0	0	0	0	0	0		490	490.1	136141870	both_JAM_GLGC_no_variant	both_flashfm_GLGC_no_variant	JAM_no_variant	flashfm_no_variant
71	29	11	116562407	116762407	HDL	37	37	0	14	14	0	0	>10	>10		576	576	116648917	no_match	no_match	no_match	no_match
72	29	11	116562407	116762407	LDL	6	2	66.7	1	1	0	0	1	1		576	576	116648917	both_JAM_GLGC_no_variant	both_flashfm_GLGC_no_variant	JAM_no_variant	flashfm_no_variant
73	29	11	116562407	116762407	TC	23	23	0	8	8	0	0	rs61905116,rs33984246,rs3135507,rs10750097,rs9804646,rs5104,rs12721028,rs7116797	rs61905116,rs33984246,rs3135507,rs10750097,rs9804646,rs5104,rs12721028,rs7116797	missense_variant(2),3_prime_UTR_variant(2),intron_variant(1),GERP_conserved(1),regulatory_region_variant(6)	576	576	116648917	no_match	no_match	no_match	no_match
74	29	11	116562407	116762407	TG	23	23	0	18	18	0	0	>10	>10		576	576	116648917	no_match	no_match	no_match	no_match
75	30	12	20899308	21103609	LDL	11	10	9.1	0	0	0	0	0	0		NA	NA	NA	GLGC_region_not_available	GLGC_region_not_available	GLGC_region_not_available	GLGC_region_not_available
76	30	12	20899308	21103609	TC	10	10	0	0	0	0	0	0	0		NA	NA	NA	GLGC_region_not_available	GLGC_region_not_available	GLGC_region_not_available	GLGC_region_not_available
77	31	13	32888865	33088865	LDL	15	15	0	2	2	0	0	rs7327471,rs7328264	rs7327471,rs7328264	intron_variant(2)	642	642	32976656	no_match	no_match	no_match	no_match
78	31	13	32888865	33088865	TC	27	13	51.9	2	2	0	0	rs4986860,rs11571748	rs4986860,rs11571748	missense_variant(1),Intron_variant(1)	642	642	32976656	no_match	no_match	no_match	no_match
79	32	15	58623426	58823675	HDL	45	43	4.4	12	13	0	1	>10	>10		698	698.5	58680178	GLGC_AFR_no_variant	GLGC_AFR_no_variant	no_match	no_match
80	32	15	58623426	58823675	TC	16	15	6.2	2	2	0	0	rs1532085,rs588136	rs1532085,rs588136	intron_variant(1),intergenic_variant(1)	698	698.3	58723939	GLGC_AFR_no_variant	GLGC_AFR_no_variant	GLGC_MAA_no_variant	GLGC_MAA_no_variant
81	32	15	58623426	58823675	TG	32	23	28.1	0	0	0	0	0	0		698	698.3	58723426	both_JAM_GLGC_no_variant	both_flashfm_GLGC_no_variant	JAM_no_variant	flashfm_no_variant
82	33	16	56889590	57089590	HDL	24	24	0	18	18	0	0	>10	>10		734	734.1	56991363	16:56991363:C:T	16:56991363:C:T	16:56991363:C:T	16:56991363:C:T
83	33	16	56889590	57089590	LDL	5	2	60	0	1	0	1	0	rs183130		734	734.1	56990716	both_JAM_GLGC_no_variant	GLGC_AFR_no_variant	both_JAM_GLGC_no_variant	GLGC_MAA_no_variant
84	33	16	56889590	57089590	TC	24	23	4.2	1	1	0	0	rs1801706	rs1801706	regulatory_region_variant(1),3_prime_UTR_variant(1)	734	734.1	56991363	GLGC_AFR_no_variant	GLGC_AFR_no_variant	GLGC_MAA_no_variant	GLGC_MAA_no_variant
85	33	16	56889590	57089590	TG	7	2	71.4	0	1	0	1	0	rs183130		734	734.1	56990716	both_JAM_GLGC_no_variant	GLGC_AFR_no_variant	both_JAM_GLGC_no_variant	GLGC_MAA_no_variant
86	34	16	71465787	71665787	HDL	8	4	50	0	1	0	1	0	rs78302875	synonymous_variant,GERP_conserved	NA	NA	NA	GLGC_region_not_available	GLGC_region_not_available	GLGC_region_not_available	GLGC_region_not_available
87	34	16	71465787	71665787	LDL	43	33	23.3	4	4	0	0	rs77223082,rs144454811,rs72799815,rs72799820	rs77223082,rs144454811,rs72799815,rs72799820	intergenic_variant(4),regulatory_region_variant(1)	NA	NA	NA	GLGC_region_not_available	GLGC_region_not_available	GLGC_region_not_available	GLGC_region_not_available
88	34	16	71465787	71665787	TC	21	20	4.8	7	7	0	0	rs115532837,rs57422486,rs78302875,rs144454811,rs116408331,rs72799815,rs72799820	rs115532837,rs57422486,rs78302875,rs144454811,rs116408331,rs72799815,rs72799820	intron_variant(1),synonymous_variant(1),downstream_gene_variant(5),regulatory_region_variant(2)	NA	NA	NA	GLGC_region_not_available	GLGC_region_not_available	GLGC_region_not_available	GLGC_region_not_available
89	35	16	71988461	72188461	HDL	3	2	33.3	1	1	0	0	rs5471	rs5471	intron_variant(1),regulatory_region_variant(1)	NA	NA	NA	GLGC_region_not_available	GLGC_region_not_available	GLGC_region_not_available	GLGC_region_not_available
90	35	16	71988461	72188461	LDL	68	69	-1.5	6	6	0	0	rs7191900,rs116402171,rs9302634,rs9938025,rs9928317,rs5471	rs7191900,rs116402171,rs9302634,rs9938025,rs9928317,rs5471	intron_variant(5)	742	742.4	72079657	16:72088461:A:C	16:72088461:A:C	no_match	no_match
91	35	16	71988461	72188461	TC	40	40	0	15	15	0	0	>10	>10		742	742.4	72079657	16:72088461:A:C	16:72088461:A:C	16:72079657:C:T	16:72079657:C:T
92	35	16	71988461	72188461	TG	3	2	33.3	1	1	0	0	rs5471	rs5471		742	742.2	72108093	GLGC_AFR_no_variant	GLGC_AFR_no_variant	no_match	no_match
93	36	16	72503988	72750896	LDL	4	4	0	1	1	0	0	rs7189059	rs7189059	intron_variant(1)	NA	NA	NA	GLGC_region_not_available	GLGC_region_not_available	GLGC_region_not_available	GLGC_region_not_available
94	36	16	72503988	72750896	TC	3	3	0	2	2	0	0	rs7185598,rs7189059	rs7185598,rs7189059	intron_variant(1),intergenic_variant(1)	NA	NA	NA	GLGC_region_not_available	GLGC_region_not_available	GLGC_region_not_available	GLGC_region_not_available
95	37	17	4593902	4793902	LDL	4	4	0	1	1	0	0	rs73339979	rs73339979		757	757.1	4676420	17:4693902:G:C	17:4693902:G:C	GLGC_MAA_no_variant	GLGC_MAA_no_variant
96	37	17	4593902	4793902	TC	4	4	0	1	1	0	0	rs73339979	rs73339979		757	757.2	4692640	17:4693902:G:C	17:4693902:G:C	no_match	no_match
97	37	17	4593902	4793902	TG	11	3	72.7	0	1	0	1	0	rs73339979		757	757.2	4692640	both_JAM_GLGC_no_variant	GLGC_AFR_no_variant	JAM_no_variant	no_match
98	38	17	45603433	45835706	LDL	12	11	8.3	0	0	0	0	0	0		782	782.1	45732605	both_JAM_GLGC_no_variant	both_flashfm_GLGC_no_variant	both_JAM_GLGC_no_variant	both_flashfm_GLGC_no_variant
99	38	17	45603433	45835706	TC	12	12	0	0	0	0	0	0	0		782	782.1	45650196	both_JAM_GLGC_no_variant	both_flashfm_GLGC_no_variant	both_JAM_GLGC_no_variant	both_flashfm_GLGC_no_variant
100	39	17	67033420	67233420	HDL	19	25	-31.6	1	1	0	0	rs113990098	rs113990098	intron_variant(1)	NA	NA	NA	GLGC_region_not_available	GLGC_region_not_available	GLGC_region_not_available	GLGC_region_not_available
101	39	17	67033420	67233420	LDL	13	12	7.7	1	1	0	0	rs112299992	rs112299992	intron_variant(1)	795	795.2	67081278	17:67133420:G:A	17:67133420:G:A	no_match	no_match
102	39	17	67033420	67233420	TC	14	12	14.3	1	1	0	0	rs112299992	rs112299992	intron_variant(1)	795	795.2	67081278	17:67133420:G:A	17:67133420:G:A	no_match	no_match
103	40	19	8355592	8555592	HDL	26	15	42.3	0	1	0	1	0	rs112981054	intron_variant(1), GERP_conserved(1)	832	832.1	8429323	both_JAM_GLGC_no_variant	GLGC_AFR_no_variant	JAM_no_variant	no_match
104	40	19	8355592	8555592	TG	48	50	-4.2	2	3	0	1	rs112962179,rs17159300	rs112981054,rs112962179,rs17159300	intron_variant(3), GERP_conserved(1)	832	832.1	8429323	GLGC_AFR_no_variant	GLGC_AFR_no_variant	no_match	no_match
105	41	19	10563060	10763060	LDL	63	63	0	15	15	0	0	>10	>10		NA	NA	NA	GLGC_region_not_available	GLGC_region_not_available	GLGC_region_not_available	GLGC_region_not_available
106	41	19	10563060	10763060	TC	47	47	0	10	10	0	0	rs60167376,rs115614414,rs59451338,rs4804134,rs1051738,rs35084366,rs76962914,rs114574541,rs188814336,rs10408721	rs60167376,rs115614414,rs59451338,rs4804134,rs1051738,rs35084366,rs76962914,rs114574541,rs188814336,rs10408721	missense_variant(1),intron_variant(4),regulatory_region_variant(2)	NA	NA	NA	GLGC_region_not_available	GLGC_region_not_available	GLGC_region_not_available	GLGC_region_not_available
107	42	19	11091729	11291729	HDL	39	22	43.6	0	0	0	0	0	0		NA	NA	NA	GLGC_region_not_available	GLGC_region_not_available	GLGC_region_not_available	GLGC_region_not_available
108	42	19	11091729	11291729	LDL	23	23	0	19	19	0	0	>10	>10		835	835.2	11197598	GLGC_AFR_no_variant	GLGC_AFR_no_variant	no_match	no_match
109	42	19	11091729	11291729	TC	28	28	0	15	15	0	0	>10	>10		835	835.2	11197598	GLGC_AFR_no_variant	GLGC_AFR_no_variant	no_match	no_match
110	43	19	11599949	11799949	LDL	34	27	20.6	0	0	0	0	0	0		NA	NA	NA	GLGC_region_not_available	GLGC_region_not_available	GLGC_region_not_available	GLGC_region_not_available
111	43	19	11599949	11799949	TC	34	25	26.5	0	0	0	0	0	0		NA	NA	NA	GLGC_region_not_available	GLGC_region_not_available	GLGC_region_not_available	GLGC_region_not_available
112	44	19	45300747	45512079	HDL	41	39	4.9	7	7	0	0	rs78842387,rs111784051,rs429358,rs1065853,rs12721054,rs12721111,rs10423934	rs78842387,rs111784051,rs429358,rs1065853,rs12721054,rs12721111,rs10423934	missense_variant(1),3_prime_UTR_variant(1),intron_variant(4),GERP_conserved(1)	853	853.1	45411941	GLGC_AFR_no_variant	GLGC_AFR_no_variant	19:45411941:T:C	19:45411941:T:C
113	44	19	45300747	45512079	LDL	24	24	0	17	17	0	0	>10	>10		853	853.2	45412079	19:45412079:C:T	19:45412079:C:T	19:45412079:C:T	19:45412079:C:T
114	44	19	45300747	45512079	TC	25	25	0	18	18	0	0	>10	>10		853	853.2	45412079	19:45412079:C:T	19:45412079:C:T	19:45412079:C:T	19:45412079:C:T
115	44	19	45300747	45512079	TG	46	46	0	15	15	0	0	>10	>10		853	853.3	45416178	19:45422587:A:G	19:45422587:A:G	no_match	no_match
116	45	20	44451855	44651855	HDL	19	15	21.1	0	0	0	0	0	0		884	884.1	44551855	both_JAM_GLGC_no_variant	both_flashfm_GLGC_no_variant	JAM_no_variant	flashfm_no_variant
117	45	20	44451855	44651855	TG	20	20	0	0	0	0	0	0	0		884	884.1	44551855	both_JAM_GLGC_no_variant	both_flashfm_GLGC_no_variant	JAM_no_variant	flashfm_no_variant
118	46	21	46753876	46975775	HDL	18	16	11.1	0	1	0	1	0	rs116386571	intron_variant(1)	901	901.1	46898174	both_JAM_GLGC_no_variant	GLGC_AFR_no_variant	both_JAM_GLGC_no_variant	GLGC_MAA_no_variant
119	46	21	46753876	46975775	TC	16	2	87.5	0	1	0	1	0	rs116386571	intron_variant(1)	901	901.3	46897079	both_JAM_GLGC_no_variant	GLGC_AFR_no_variant	both_JAM_GLGC_no_variant	GLGC_MAA_no_variant
120	46	21	46753876	46975775	TG	17	8	52.9	1	1	0	0	rs116386571	rs116386571	regulatory_region_variant(1),intron_variant(1)	901	901.2	46875775	GLGC_AFR_no_variant	GLGC_AFR_no_variant	no_match	no_match
121	47	21	47259153	47501057	HDL	10	3	70	0	0	0	0	0	0		NA	NA	NA	GLGC_region_not_available	GLGC_region_not_available	GLGC_region_not_available	GLGC_region_not_available
122	47	21	47259153	47501057	TG	3	3	0	0	0	0	0	0	0		902	902	47401057	JAM_no_variant	flashfm_no_variant	JAM_no_variant	flashfm_no_variant
Sizes of 99% credible sets from flashfm and JAM and their prioritised variants (MPP>0.90) compared to GLGC results. Reduction gives the relative difference (%) in CS99 size of JAM compared to flashfm. The prioritised variants (MPP>0.90) that overlap between JAM or flashfm and the GLGC fine-mapping of AdmAFR or trans-ancestry are indicated by, for example, "SNP matched in GLGC-AdmAFR and flashfm",…
