# Supplementary material for: Multi-trait discovery and fine-mapping of lipid loci in 125,000 individuals of African ancestry
Source: Nat Commun. 2023 Sep 5;14:5403. doi: 10.1038/s41467-023-41271-0 (PMC10480211; doi:10.1038/s41467-023-41271-0)
Supplement: Supplementary file 8 — Supplementary Data 5 [file 41467_2023_41271_MOESM8_ESM.xlsx]

## Sheet: Supplementary Data 5
Supplementary Data 5 Details of variants prioritised by JAM or flashfm for the lipids traits, including nearest genes, functional annotations, and prioritisation status in the GLGC analyses
row_id	unique_snp	rsid	JAM_MPP90	flashfm_MPP90	region	chr	start	end	HDL	LDL	TG	TC	pos	ref	alt	SnpEff_ensembl_summary_Symbol	SnpEff_ensembl_summary_Consequence	GLGC_HDL	GLGC_LDL	GLGC_TG	GLGC_TC	GLGC_AFR_90	GLGC_TAA_90
1	chr1_109817479	rs1277917	1	1	4	1	109717590	109917590	0	1	0	1	109817479	G	C	CELSR2(6) PSRC1(16)	3_prime_UTR_variant(2) downstream_gene_variant(18) non_coding_transcript_exon_variant(2)	0	0	0	0	0	0
2	chr1_109817590	rs12740374	1	1	4	1	109717590	109917590	1	1	0	1	109817590	G	T	CELSR2(3) PSRC1(8)	3_prime_UTR_variant(1) downstream_gene_variant(9) non_coding_transcript_exon_variant(1)	1	1	0	1	1	1
3	chr1_109818270	rs658435	1	1	4	1	109717590	109917590	0	1	0	1	109818270	C	T	CELSR2(3) PSRC1(8)	3_prime_UTR_variant(1) downstream_gene_variant(10)	0	0	0	0	0	0
4	chr1_109824250	rs35358959	1	1	4	1	109717590	109917590	0	1	0	1	109824250	G	A	PSRC1(13)	non_coding_transcript_exon_variant(3) regulatory_region_variant(1) synonymous_variant(10)	0	0	0	0	0	0
5	chr1_109878050	rs115260952	1	1	4	1	109717590	109917590	0	1	0	1	109878050	C	T	SORT1(6)	intron_variant(4) intron_variant,non_coding_transcript_variant(2)	0	0	0	0	0	0
6	chr1_55447384	rs115140720	1	1	1	1	55429215	55629215	0	1	0	1	55447384	G	A	RP11-12C17.2(1) TMEM61(1)	intron_variant(1) intron_variant,non_coding_transcript_variant(1)	0	0	0	0	0	0
7	chr1_55467455	rs114587901	1	1	1	1	55429215	55629215	0	1	0	1	55467455	A	G	BSND(1)	intron_variant(1)	0	0	0	0	0	0
8	chr1_55485200	rs72909530	1	1	1	1	55429215	55629215	0	1	0	1	55485200	G	A		intergenic_variant(2)	0	0	0	0	0	0
9	chr1_55485919	rs11206506	1	1	1	1	55429215	55629215	0	0	0	1	55485919	G	C		intergenic_variant(3)	0	0	0	0	0	0
10	chr1_55496039	rs11206510	1	1	1	1	55429215	55629215	0	1	0	0	55496039	T	C		intergenic_variant(3)	0	0	0	0	0	0
11	chr1_55498745	rs2479415	1	1	1	1	55429215	55629215	0	1	0	1	55498745	C	T		intergenic_variant(2) regulatory_region_variant(2)	0	0	0	0	0	0
12	chr1_55500726	rs138042067	1	1	1	1	55429215	55629215	0	0	0	1	55500726	C	T	PCSK9(2)	regulatory_region_variant(1) upstream_gene_variant(2)	0	0	0	0	0	0
13	chr1_55505485	rs28362202	1	1	1	1	55429215	55629215	0	1	0	0	55505485	G	A	PCSK9(3)	5_prime_UTR_variant(2) regulatory_region_variant(1) upstream_gene_variant(1)	0	0	0	0	0	0
14	chr1_55506461	rs28362206	1	1	1	1	55429215	55629215	0	0	0	1	55506461	G	A	PCSK9(3)	intron_variant(3) regulatory_region_variant(1)	0	0	0	0	0	0
15	chr1_55507882	rs6681159	1	1	1	1	55429215	55629215	0	0	0	1	55507882	C	T	PCSK9(6)	intron_variant(6)	0	0	0	0	0	0
16	chr1_55518093	rs11800243	1	1	1	1	55429215	55629215	0	0	0	1	55518093	G	A	PCSK9(4)	intron_variant(3) intron_variant,non_coding_transcript_variant(1) regulatory_region_variant(1)	0	0	0	0	0	0
17	chr1_55518752	rs7552841	1	1	1	1	55429215	55629215	0	1	0	1	55518752	C	T	PCSK9(4)	downstream_gene_variant(1) intron_variant(2) intron_variant,non_coding_transcript_variant(1) regulatory_region_variant(1)	0	0	0	0	0	0
18	chr1_55519174	rs499883	1	1	1	1	55429215	55629215	0	1	0	0	55519174	A	G	PCSK9(8)	downstream_gene_variant(2) intron_variant(4) intron_variant,non_coding_transcript_variant(2) regulatory_region_variant(2)	0	0	0	0	0	0
19	chr1_55519238	rs521662	1	1	1	1	55429215	55629215	0	0	0	1	55519238	T	C	PCSK9(12)	downstream_gene_variant(3) intron_variant(6) intron_variant,non_coding_transcript_variant(3) regulatory_region_variant(3)	0	0	0	0	0	0
20	chr1_55519863	rs45566638	1	1	1	1	55429215	55629215	0	1	0	1	55519863	C	T	PCSK9(4)	downstream_gene_variant(1) intron_variant(2) intron_variant,non_coding_transcript_variant(1) regulatory_region_variant(1)	0	0	0	0	0	0
21	chr1_55520445	rs11804420	1	1	1	1	55429215	55629215	0	1	0	1	55520445	A	G	PCSK9(4)	downstream_gene_variant(1) intron_variant(2) intron_variant,non_coding_transcript_variant(1)	0	0	0	0	0	0
22	chr1_55524601	rs565436	1	1	1	1	55429215	55629215	0	0	0	1	55524601	A	G	PCSK9(6)	intron_variant(4) intron_variant,non_coding_transcript_variant(2)	0	0	0	0	0	0
23	chr1_55526296	rs615563	1	1	1	1	55429215	55629215	0	1	0	0	55526296	A	G	PCSK9(9)	intron_variant(6) intron_variant,non_coding_transcript_variant(3) regulatory_region_variant(3)	0	0	0	0	0	0
24	chr1_55531136	rs597387	1	1	1	1	55429215	55629215	0	1	0	0	55531136	C	T	PCSK9(9) USP24(6)	downstream_gene_variant(15) regulatory_region_variant(3)	0	0	0	0	0	0
25	chr1_55540182	rs114237649	1	1	1	1	55429215	55629215	0	1	0	1	55540182	C	T	USP24(4)	intron_variant(2) intron_variant,non_coding_transcript_variant(1) upstream_gene_variant(1)	0	0	0	0	0	0
26	chr1_55543079	rs56235208	1	1	1	1	55429215	55629215	0	1	0	1	55543079	T	C	USP24(5)	downstream_gene_variant(1) intron_variant(2) upstream_gene_variant(2)	0	0	0	0	0	0
27	chr1_55557540	rs667353	1	1	1	1	55429215	55629215	0	1	0	0	55557540	T	C	USP24(6)	downstream_gene_variant(2) intron_variant(4)	0	0	0	0	0	0
28	chr1_55583334	rs58780216	1	1	1	1	55429215	55629215	0	1	0	1	55583334	G	A	USP24(2)	intron_variant(2)	0	0	0	0	0	0
29	chr1_55590233	rs187148846	1	1	1	1	55429215	55629215	0	1	0	1	55590233	T	C	USP24(2)	synonymous_variant(2)	0	0	0	0	0	0
30	chr1_55590307	rs17111650	1	1	1	1	55429215	55629215	0	1	0	0	55590307	G	T	USP24(2)	splice_polypyrimidine_tract_variant,splice_region_variant,intron_variant(2)	0	0	0	0	0	0
31	chr1_55621384	rs76732695	1	1	1	1	55429215	55629215	0	1	0	0	55621384	C	T	USP24(2)	intron_variant(2)	0	0	0	0	0	0
32	chr1_56078152	rs57914877	1	1	2	1	56027473	56227473	0	1	0	1	56078152	G	A	RP11-466L17.1(1)	intron_variant,non_coding_transcript_variant(1)	0	0	0	0	0	0
33	chr1_56081868	rs11585079	1	1	2	1	56027473	56227473	0	1	0	1	56081868	T	C	RP11-466L17.1(1)	intron_variant,non_coding_transcript_variant(1)	0	0	0	0	0	0
34	chr1_56084286	rs61566671	1	1	2	1	56027473	56227473	0	1	0	0	56084286	T	G	RP11-466L17.1(1)	intron_variant,non_coding_transcript_variant(1)	0	0	0	0	0	0
35	chr1_56089078	rs769984	1	1	2	1	56027473	56227473	0	0	0	1	56089078	G	T	RP11-466L17.1(1)	intron_variant,non_coding_transcript_variant(1) regulatory_region_variant(1)	0	0	0	0	0	0
36	chr1_56090514	rs769970	1	1	2	1	56027473	56227473	0	1	0	1	56090514	A	G	RP11-466L17.1(2)	intron_variant,non_coding_transcript_variant(2)	0	0	0	0	0	0
37	chr1_56099492	rs72912615	1	1	2	1	56027473	56227473	0	1	0	0	56099492	A	C	RP11-466L17.1(2)	intron_variant,non_coding_transcript_variant(2) regulatory_region_variant(2)	0	0	0	0	0	0
38	chr1_56105654	rs17112559	1	1	2	1	56027473	56227473	0	0	0	1	56105654	C	T	RP11-466L17.1(1)	intron_variant,non_coding_transcript_variant(1)	0	0	0	0	0	0
39	chr1_56115427	rs1828802	1	1	2	1	56027473	56227473	0	0	0	1	56115427	T	G	RP11-466L17.1(1)	intron_variant,non_coding_transcript_variant(1)	0	0	0	0	0	0
40	chr1_56129598	rs116205083	1	1	2	1	56027473	56227473	0	0	0	1	56129598	A	G	RP11-466L17.1(1)	intron_variant,non_coding_transcript_variant(1)	0	0	0	0	0	0
41	chr1_56130623	rs191793866	1	1	2	1	56027473	56227473	0	0	0	1	56130623	T	C	RP11-466L17.1(1)	intron_variant,non_coding_transcript_variant(1)	0	0	0	0	0	0
42	chr1_56196527	rs1165510	1	1	2	1	56027473	56227473	0	1	0	0	56196527	G	A	RP11-466L17.1(2)	intron_variant,non_coding_transcript_variant(2)	0	0	0	0	0	0
43	chr11_116564218	rs149013060	1	1	29	11	116562407	116762407	1	0	0	0	116564218	A	G		intergenic_variant(1)	0	0	0	0	0	0
44	chr11_116581259	rs61905072	1	1	29	11	116562407	116762407	1	0	0	0	116581259	C	T		intergenic_variant(1)	0	0	0	0	0	0
45	chr11_116583685	rs74849419	1	1	29	11	116562407	116762407	1	0	0	0	116583685	G	A		intergenic_variant(1)	0	0	0	0	0	0
46	chr11_116603724	rs12272004	1	1	29	11	116562407	116762407	0	0	1	0	116603724	C	A		TF_binding_site_variant(1) intergenic_variant(1) regulatory_region_variant(1)	0	0	0	0	0	0
47	chr11_116605070	rs12274046	1	1	29	11	116562407	116762407	0	0	1	0	116605070	C	T		intergenic_variant(1)	0	0	0	0	0	0
48	chr11_116605076	rs12274146	1	1	29	11	116562407	116762407	0	0	1	0	116605076	G	A		intergenic_variant(2)	0	0	0	0	0	0
49	chr11_116607220	rs114389523	1	1	29	11	116562407	116762407	0	0	1	0	116607220	G	A		intergenic_variant(1) regulatory_region_variant(1)	0	0	0	0	0	0
50	chr11_116612659	rs180346	1	1	29	11	116562407	116762407	0	0	1	0	116612659	A	C		intergenic_variant(1) regulatory_region_variant(1)	0	0	0	0	0	0
51	chr11_116613423	rs12280724	1	1	29	11	116562407	116762407	0	0	1	0	116613423	G	T		intergenic_variant(2) regulatory_region_variant(4)	0	0	0	0	0	0
52	chr11_116613660	rs12280753	1	1	29	11	116562407	116762407	0	0	1	0	116613660	C	T		intergenic_variant(1) regulatory_region_variant(2)	0	0	0	0	0	0
53	chr11_116616402	rs180340	1	1	29	11	116562407	116762407	1	0	0	0	116616402	T	C	BUD13(3)	downstream_gene_variant(3)	0	0	0	0	0	0
54	chr11_116617230	rs78659733	1	1	29	11	116562407	116762407	1	0	0	0	116617230	G	A	BUD13(3)	downstream_gene_variant(3)	0	0	0	0	0	0
55	chr11_116620796	rs2849179	1	1	29	11	116562407	116762407	0	0	1	0	116620796	C	T	BUD13(6)	intron_variant(4) intron_variant,NMD_transcript_variant(2)	0	0	0	0	0	0
56	chr11_116622958	rs180329	1	1	29	11	116562407	116762407	1	0	1	0	116622958	G	A	BUD13(3)	intron_variant(2) intron_variant,NMD_transcript_variant(1)	0	0	0	0	0	0
57	chr11_116625258	rs140627669	1	1	29	11	116562407	116762407	1	0	0	0	116625258	T	G	BUD13(3)	intron_variant(2) intron_variant,NMD_transcript_variant(1)	0	0	0	0	0	0
58	chr11_116641026	rs74447461	1	1	29	11	116562407	116762407	0	0	1	0	116641026	A	C	AP006216.10(1) AP006216.11(1) BUD13(2)	downstream_gene_variant(1) intron_variant(2) upstream_gene_variant(1)	0	0	0	0	0	0
59	chr11_116649538	rs61905116	1	1	29	11	116562407	116762407	0	0	0	1	116649538	A	G	AP006216.10(1) AP006216.11(1) ZNF259(4)	3_prime_UTR_variant(3) downstream_gene_variant(2) upstream_gene_variant(1)	0	0	0	0	0	0
60	chr11_116655600	rs35120633	1	1	29	11	116562407	116762407	0	0	1	0	116655600	G	A	APOA5(4) ZNF259(16)	downstream_gene_variant(12) missense_variant(6) missense_variant,NMD_transcript_variant(2)	0	0	0	0	0	0
61	chr11_116660450	rs33984246	1	1	29	11	116562407	116762407	0	0	1	1	116660450	A	G	APOA5(3) ZNF259(8)	3_prime_UTR_variant(2) downstream_gene_variant(1) upstream_gene_variant(8)	0	0	0	0	0	0
62	chr11_116661488	rs3135507	1	1	29	11	116562407	116762407	0	0	1	1	116661488	C	T	APOA5(3) ZNF259(8)	missense_variant(3) regulatory_region_variant(1) upstream_gene_variant(8)	0	0	0	0	0	0
63	chr11_116663707	rs662799	1	1	29	11	116562407	116762407	0	0	1	0	116663707	A	G	APOA5(6) ZNF259(4)	upstream_gene_variant(10)	0	0	0	0	0	0
64	chr11_116664040	rs10750097	1	1	29	11	116562407	116762407	1	0	1	1	116664040	A	G	APOA5(6)	upstream_gene_variant(6)	0	0	0	0	0	0
65	chr11_116665079	rs9804646	1	1	29	11	116562407	116762407	1	0	1	1	116665079	C	T	APOA5(3)	upstream_gene_variant(3)	0	0	0	0	0	0
66	chr11_116679711	rs7126214	1	1	29	11	116562407	116762407	0	0	1	0	116679711	G	A	AP006216.5(2)	TF_binding_site_variant(2) downstream_gene_variant(2) regulatory_region_variant(2)	0	0	0	0	0	0
67	chr11_116680448	rs2849169	1	1	29	11	116562407	116762407	1	0	0	0	116680448	A	C	AP006216.5(3)	downstream_gene_variant(3)	0	0	0	0	0	0
68	chr11_116680961	rs80220270	1	1	29	11	116562407	116762407	1	0	0	0	116680961	A	C	AP006216.5(1)	downstream_gene_variant(1)	0	0	0	0	0	0
69	chr11_116682995	rs76636922	1	1	29	11	116562407	116762407	0	0	1	0	116682995	G	A	AP006216.5(2)	downstream_gene_variant(2)	0	0	0	0	0	0
70	chr11_116686288	rs7107757	1	1	29	11	116562407	116762407	1	0	0	0	116686288	C	T	AP006216.5(2)	upstream_gene_variant(2)	0	0	0	0	0	0
71	chr11_116692334	rs5104	1	1	29	11	116562407	116762407	0	0	0	1	116692334	T	C	APOA4(3)	missense_variant(3)	0	0	0	0	0	0
72	chr11_116696277	rs149369408	1	1	29	11	116562407	116762407	1	0	0	0	116696277	T	A	APOA4(2) APOC3(8)	regulatory_region_variant(4) upstream_gene_variant(10)	0	0	0	0	0	0
73	chr11_116705590	rs12721028	1	1	29	11	116562407	116762407	1	0	0	1	116705590	G	A	APOA1(5) APOA1-AS(1) APOC3(4)	downstream_gene_variant(9) upstream_gene_variant(1)	0	0	0	0	0	0
74	chr11_116707338	rs7116797	1	1	29	11	116562407	116762407	0	0	0	1	116707338	G	A	APOA1(5) APOA1-AS(1) APOC3(2)	downstream_gene_variant(2) intron_variant(5) intron_variant,non_coding_transcript_variant(1) regulatory_region_variant(2)	0	0	0	0	0	0
75	chr13_32929309	rs4986860	1	1	31	13	32888865	33088865	0	0	0	1	32929309	A	G	BRCA2(4)	missense_variant(4)	0	0	0	0	0	0
76	chr13_32945629	rs11571748	1	1	31	13	32888865	33088865	0	0	0	1	32945629	T	C	BRCA2(3)	intron_variant(2) intron_variant,NMD_transcript_variant(1)	0	0	0	0	0	0
77	chr13_32980858	rs7327471	1	1	31	13	32888865	33088865	0	1	0	0	32980858	C	T	N4BP2L1(8)	intron_variant(6) intron_variant,non_coding_transcript_variant(1) non_coding_transcript_exon_variant(1)	0	0	0	0	0	0
78	chr13_32980923	rs7328264	1	1	31	13	32888865	33088865	0	1	0	0	32980923	A	G	N4BP2L1(8)	intron_variant(6) intron_variant,non_coding_transcript_variant(1) non_coding_transcript_exon_variant(1)	0	0	0	0	0	0
79	chr15_58665661	rs57332180	1	1	32	15	58623426	58823675	1	0	0	0	58665661	T	G	ALDH1A2(2)	intron_variant(1) intron_variant,non_coding_transcript_variant(1)	0	0	0	0	0	0
80	chr15_58671251	rs11630794	1	1	32	15	58623426	58823675	1	0	0	0	58671251	C	T	ALDH1A2(2)	intron_variant(1) intron_variant,non_coding_transcript_variant(1)	0	0	0	0	0	0
81	chr15_58674308	rs2043082	1	1	32	15	58623426	58823675	1	0	0	0	58674308	G	A	ALDH1A2(4)	intron_variant(2) intron_variant,non_coding_transcript_variant(2) regulatory_region_variant(2)	0	0	0	0	0	0
82	chr15_58683366	rs1532085	1	1	32	15	58623426	58823675	0	0	0	1	58683366	A	G	ALDH1A2(4)	intron_variant(2) intron_variant,non_coding_transcript_variant(2)	0	0	0	0	0	0
83	chr15_58684967	rs4775044	1	1	32	15	58623426	58823675	1	0	0	0	58684967	T	G	ALDH1A2(4)	intron_variant(2) intron_variant,non_coding_transcript_variant(2) regulatory_region_variant(2)	0	0	0	0	0	0
84	chr15_58685970	rs8042174	1	1	32	15	58623426	58823675	1	0	0	0	58685970	T	C	ALDH1A2(2)	intron_variant(1) intron_variant,non_coding_transcript_variant(1) regulatory_region_variant(1)	0	0	0	0	0	0
85	chr15_58702941	rs16940233	1	1	32	15	58623426	58823675	1	0	0	0	58702941	T	C	ALDH1A2(2) LIPC(3)	5_prime_UTR_variant(2) intron_variant(1) intron_variant,non_coding_transcript_variant(1) non_coding_transcript_exon_variant(1) regulatory_region_variant(1)	0	0	0	0	0	0
86	chr15_58709182	rs422137	1	1	32	15	58623426	58823675	1	0	0	0	58709182	A	G	ALDH1A2(2) LIPC(3)	intron_variant(3) intron_variant,non_coding_transcript_variant(2)	0	0	0	0	0	0
87	chr15_58716044	rs792902	1	1	32	15	58623426	58823675	1	0	0	0	58716044	A	G	ALDH1A2(4) LIPC(6)	intron_variant(6) intron_variant,non_coding_transcript_variant(4)	0	0	0	0	0	0
88	chr15_58717319	rs423378	1	1	32	15	58623426	58823675	1	0	0	0	58717319	G	A	ALDH1A2(4) LIPC(6)	intron_variant(6) intron_variant,non_coding_transcript_variant(4)	0	0	0	0	0	0
89	chr15_58724609	rs415208	0	1	32	15	58623426	58823675	1	0	0	0	58724609	G	A	ALDH1A2(2) LIPC(6) RP11-355N15.1(1)	downstream_gene_variant(2) intron_variant(5) intron_variant,non_coding_transcript_variant(2) regulatory_region_variant(1)	0	0	0	0	0	0
90	chr15_58730498	rs588136	1	1	32	15	58623426	58823675	1	0	0	1	58730498	T	C	ALDH1A2(4) LIPC(10) RP11-355N15.1(2)	intron_variant(10) intron_variant,non_coding_transcript_variant(6) regulatory_region_variant(2)	0	0	0	0	0	0
91	chr15_58735449	rs261337	1	1	32	15	58623426	58823675	1	0	0	0	58735449	T	C	ALDH1A2(4) LIPC(10) RP11-355N15.1(2)	intron_variant(10) intron_variant,non_coding_transcript_variant(6) regulatory_region_variant(2)	0	0	0	0	0	0
92	chr15_58739646	rs16940315	1	1	32	15	58623426	58823675	1	0	0	0	58739646	T	C	ALDH1A2(2) LIPC(5) RP11-355N15.1(1)	intron_variant(5) intron_variant,non_coding_transcript_variant(3) regulatory_region_variant(1)	0	0	0	0	0	0
93	chr16_56900100	rs1968493	1	1	33	16	56889590	57089590	1	0	0	0	56900100	G	A	SLC12A3(4)	intron_variant(4)	0	0	0	0	0	0
94	chr16_56947275	rs2289113	1	1	33	16	56889590	57089590	1	0	0	0	56947275	C	T	SLC12A3(5)	non_coding_transcript_exon_variant(1) synonymous_variant(4)	0	0	0	0	0	0
95	chr16_56965568	rs115182922	1	1	33	16	56889590	57089590	1	0	0	0	56965568	C	T	HERPUD1(15)	TF_binding_site_variant(2) regulatory_region_variant(1) upstream_gene_variant(15)	0	0	0	0	0	0
96	chr16_56966554	rs2518058	1	1	33	16	56889590	57089590	1	0	0	0	56966554	T	C	HERPUD1(16)	intron_variant(4) intron_variant,NMD_transcript_variant(1) intron_variant,non_coding_transcript_variant(4) regulatory_region_variant(1) upstream_gene_variant(7)	0	0	0	0	0	0
97	chr16_56985156	rs193695	1	1	33	16	56889590	57089590	1	0	0	0	56985156	G	A		TF_binding_site_variant(2) intergenic_variant(2) regulatory_region_variant(4)	0	0	0	0	0	0
98	chr16_56985514	rs72786786	1	1	33	16	56889590	57089590	1	0	0	0	56985514	G	A		TF_binding_site_variant(2) intergenic_variant(1) regulatory_region_variant(2)	0	0	0	0	0	0
99	chr16_56991363	rs183130	1	1	33	16	56889590	57089590	1	1	1	0	56991363	C	T	AC012181.1(1) CETP(4)	downstream_gene_variant(1) upstream_gene_variant(4)	1	0	0	0	1	1
100	chr16_56991741	rs12934632	1	1	33	16	56889590	57089590	1	0	0	0	56991741	C	T	AC012181.1(1) CETP(4)	downstream_gene_variant(1) upstream_gene_variant(4)	0	0	0	0	0	0
101	chr16_56996060	rs34680782	1	1	33	16	56889590	57089590	1	0	0	0	56996060	C	A	AC012181.1(1) CETP(4)	5_prime_UTR_variant(1) downstream_gene_variant(1) intron_variant(2) intron_variant,non_coding_transcript_variant(1) regulatory_region_variant(1)	0	0	0	0	0	0
102	chr16_56996158	rs3816117	1	1	33	16	56889590	57089590	1	0	0	0	56996158	C	T	AC012181.1(1) CETP(4)	5_prime_UTR_variant(1) downstream_gene_variant(1) intron_variant(2) intron_variant,non_coding_transcript_variant(1) regulatory_region_variant(1)	0	0	0	0	0	0
103	chr16_56996288	rs708272	1	1	33	16	56889590	57089590	1	0	0	0	56996288	G	A	CETP(8)	intron_variant(6) intron_variant,non_coding_transcript_variant(2) regulatory_region_variant(2)	0	0	0	0	0	0
104	chr16_57000938	rs118146573	1	1	33	16	56889590	57089590	1	0	0	0	57000938	G	A	CETP(4)	intron_variant(3) intron_variant,non_coding_transcript_variant(1) regulatory_region_variant(1)	0	0	0	0	0	0
105	chr16_57008508	rs289715	1	1	33	16	56889590	57089590	1	0	0	0	57008508	T	A	CETP(8)	downstream_gene_variant(2) intron_variant(6)	0	0	0	0	0	0
106	chr16_57009941	rs289719	1	1	33	16	56889590	57089590	1	0	0	0	57009941	C	T	CETP(12)	downstream_gene_variant(3) intron_variant(9)	0	0	0	0	0	0
107	chr16_57010948	rs1968905	1	1	33	16	56889590	57089590	1	0	0	0	57010948	G	T	CETP(8)	downstream_gene_variant(2) intron_variant(6)	0	0	0	0	0	0
108	chr16_57010994	rs12720897	1	1	33	16	56889590	57089590	1	0	0	0	57010994	T	G	CETP(4)	downstream_gene_variant(1) intron_variant(3)	0	0	0	0	0	0
109	chr16_57017662	rs1801706	1	1	33	16	56889590	57089590	1	0	0	1	57017662	G	A	CETP(3)	3_prime_UTR_variant(3)	0	0	0	0	0	0
110	chr16_57031210	rs289736	1	1	33	16	56889590	57089590	1	0	0	0	57031210	T	C	NLRC5(6)	downstream_gene_variant(1) intron_variant(3) intron_variant,NMD_transcript_variant(1) intron_variant,non_coding_transcript_variant(1)	0	0	0	0	0	0
111	chr16_71466506	rs77223082	1	1	34	16	71465787	71665787	0	1	0	0	71466506	T	C	RP11-510M2.4(2)	upstream_gene_variant(2)	0	0	0	0	0	0
112	chr16_71478258	rs115532837	1	1	34	16	71465787	71665787	0	0	0	1	71478258	C	G	AC010547.9(2) RP11-510M2.8(2) ZNF23(18)	downstream_gene_variant(20) upstream_gene_variant(2)	0	0	0	0	0	0
113	chr16_71565787	rs57422486	1	1	34	16	71465787	71665787	0	0	0	1	71565787	C	T	CHST4(4) ZNF19(3)	intron_variant(5) intron_variant,non_coding_transcript_variant(1) upstream_gene_variant(1)	0	0	0	0	0	0
114	chr16_71609856	rs78302875	1	1	34	16	71465787	71665787	1	0	0	1	71609856	C	T	RP11-432I5.1(2) TAT(6)	intron_variant,non_coding_transcript_variant(2) non_coding_transcript_exon_variant(4) synonymous_variant(2)	0	0	0	0	0	0
115	chr16_71622898	rs144454811	1	1	34	16	71465787	71665787	0	1	0	1	71622898	C	T		intergenic_variant(1)	0	0	0	0	0	0
116	chr16_71626393	rs116408331	1	1	34	16	71465787	71665787	0	0	0	1	71626393	C	T		intergenic_variant(2)	0	0	0	0	0	0
117	chr16_71644807	rs72799815	1	1	34	16	71465787	71665787	0	1	0	1	71644807	T	G		intergenic_variant(1) regulatory_region_variant(1)	0	0	0	0	0	0
118	chr16_71647450	rs72799820	1	1	34	16	71465787	71665787	0	1	0	1	71647450	C	T		intergenic_variant(1)	0	0	0	0	0	0
119	chr16_71998772	rs12919803	1	1	35	16	71988461	72188461	0	0	0	1	71998772	G	A	PKD1L3(6)	intron_variant,non_coding_transcript_variant(6)	0	0	0	0	0	0
120	chr16_72014866	rs7191900	1	1	35	16	71988461	72188461	0	1	0	1	72014866	A	G	PKD1L3(4)	intron_variant,non_coding_transcript_variant(4)	0	0	0	0	0	0
121	chr16_72016564	rs116402171	1	1	35	16	71988461	72188461	0	1	0	1	72016564	T	C	PKD1L3(2)	intron_variant,non_coding_transcript_variant(2)	0	0	0	0	0	0
122	chr16_72020999	rs9302634	1	1	35	16	71988461	72188461	0	1	0	1	72020999	T	C	PKD1L3(4) RPL39P31(2)	downstream_gene_variant(2) intron_variant,non_coding_transcript_variant(4)	0	0	0	0	0	0
123	chr16_72022041	rs9938025	1	1	35	16	71988461	72188461	0	1	0	1	72022041	G	A	PKD1L3(2) RPL39P31(1)	downstream_gene_variant(1) intron_variant,non_coding_transcript_variant(2)	0	0	0	0	0	0
124	chr16_72022123	rs9928317	1	1	35	16	71988461	72188461	0	1	0	1	72022123	G	T	PKD1L3(4) RPL39P31(2)	downstream_gene_variant(2) intron_variant,non_coding_transcript_variant(4)	0	0	0	0	0	0
125	chr16_72042995	rs113000464	1	1	35	16	71988461	72188461	0	0	0	1	72042995	C	A	ATP5A1P3(1) DHODH(6) RP11-498D10.8(1)	5_prime_UTR_variant(1) intron_variant(3) intron_variant,NMD_transcript_variant(1) regulatory_region_variant(1) upstream_gene_variant(3)	0	0	0	0	0	0
126	chr16_72045186	rs2878404	1	1	35	16	71988461	72188461	0	0	0	1	72045186	T	C	ATP5A1P3(1) DHODH(9)	intron_variant(4) intron_variant,NMD_transcript_variant(1) upstream_gene_variant(5)	0	0	0	0	0	0
127	chr16_72046201	rs113393105	1	1	35	16	71988461	72188461	0	0	0	1	72046201	G	A	DHODH(9)	intron_variant(4) intron_variant,NMD_transcript_variant(1) intron_variant,non_coding_transcript_variant(1) upstream_gene_variant(3)	0	0	0	0	0	0
128	chr16_72046268	rs1465457	1	1	35	16	71988461	72188461	0	0	0	1	72046268	C	G	DHODH(27)	intron_variant(12) intron_variant,NMD_transcript_variant(3) intron_variant,non_coding_transcript_variant(3) upstream_gene_variant(9)	0	0	0	0	0	0
129	chr16_72047286	rs4788456	1	1	35	16	71988461	72188461	0	0	0	1	72047286	G	A	DHODH(9)	intron_variant(4) intron_variant,NMD_transcript_variant(1) intron_variant,non_coding_transcript_variant(1) regulatory_region_variant(1) upstream_gene_variant(3)	0	0	0	0	0	0
130	chr16_72079657	rs77303550	1	1	35	16	71988461	72188461	0	0	0	1	72079657	C	T	TXNL4B(1)	intron_variant(1)	0	1	0	1	0	1
131	chr16_72088461	rs5471	1	1	35	16	71988461	72188461	1	1	1	1	72088461	A	C	HP(32) HPR(2) TXNL4B(2)	intron_variant(2) upstream_gene_variant(34)	0	1	0	1	1	0
132	chr16_72183505	rs3909542	1	1	35	16	71988461	72188461	0	0	0	1	72183505	T	C	PMFBP1(9)	downstream_gene_variant(4) intron_variant(3) intron_variant,NMD_transcript_variant(2) regulatory_region_variant(1)	0	0	0	0	0	0
133	chr16_72183959	rs10852511	1	1	35	16	71988461	72188461	0	0	0	1	72183959	A	G	PMFBP1(9)	downstream_gene_variant(4) intron_variant(3) intron_variant,NMD_transcript_variant(2) regulatory_region_variant(2)	0	0	0	0	0	0
134	chr16_72507126	rs7185598	1	1	36	16	72503988	72750896	0	0	0	1	72507126	C	T	AC004158.2(1)	intron_variant,non_coding_transcript_variant(1)	0	0	0	0	0	0
135	chr16_72622060	rs7189059	1	1	36	16	72503988	72750896	0	1	0	1	72622060	C	T	AC004158.2(15)	intron_variant,non_coding_transcript_variant(15)	0	0	0	0	0	0
136	chr17_4693902	rs73339979	1	1	37	17	4593902	4793902	0	1	1	1	4693902	G	C	GLTPD2(1) VMO1(4)	downstream_gene_variant(1) regulatory_region_variant(1) upstream_gene_variant(4)	0	1	0	1	1	0
137	chr17_67133420	rs112299992	1	1	39	17	67033420	67233420	0	1	0	1	67133420	G	A	ABCA6(2)	intron_variant(2)	0	1	0	1	1	0
138	chr17_67192268	rs113990098	1	1	39	17	67033420	67233420	1	0	0	0	67192268	C	T	ABCA10(12)	downstream_gene_variant(2) intron_variant(4) intron_variant,NMD_transcript_variant(6)	0	0	0	0	0	0
139	chr19_10563204	rs59451338	1	1	41	19	10563060	10763060	0	1	0	1	10563204	G	A	PDE4A(9)	intron_variant(6) regulatory_region_variant(1) upstream_gene_variant(3)	0	0	0	0	0	0
140	chr19_10568519	rs4804134	1	1	41	19	10563060	10763060	0	1	0	1	10568519	G	T	PDE4A(20)	intron_variant(14) intron_variant,NMD_transcript_variant(2) intron_variant,non_coding_transcript_variant(2) upstream_gene_variant(2)	0	0	0	0	0	0
141	chr19_10570580	rs60167376	1	1	41	19	10563060	10763060	0	1	0	1	10570580	G	C	PDE4A(30)	downstream_gene_variant(3) intron_variant(21) intron_variant,NMD_transcript_variant(3) intron_variant,non_coding_transcript_variant(3)	0	0	0	0	0	0
142	chr19_10577843	rs1051738	1	1	41	19	10563060	10763060	0	1	0	1	10577843	C	A	PDE4A(16)	3_prime_UTR_variant,NMD_transcript_variant(2) missense_variant(12) non_coding_transcript_exon_variant(2)	0	0	0	0	0	0
143	chr19_10580634	rs35084366	1	1	41	19	10563060	10763060	0	1	0	1	10580634	C	T	PDE4A(16)	downstream_gene_variant(16)	0	0	0	0	0	0
144	chr19_10607171	rs111317755	1	1	41	19	10563060	10763060	0	1	0	0	10607171	C	T	KEAP1(9)	downstream_gene_variant(1) intron_variant(4) intron_variant,NMD_transcript_variant(1) intron_variant,non_coding_transcript_variant(1) upstream_gene_variant(2)	0	0	0	0	0	0
145	chr19_10620956	rs78618376	1	1	41	19	10563060	10763060	0	1	0	0	10620956	C	T	S1PR5(3)	downstream_gene_variant(3) regulatory_region_variant(2)	0	0	0	0	0	0
146	chr19_10625067	rs6511701	1	1	41	19	10563060	10763060	0	1	0	0	10625067	C	A	S1PR5(9)	downstream_gene_variant(3) regulatory_region_variant(6) synonymous_variant(6)	0	0	0	0	0	0
147	chr19_10642279	rs76962914	1	1	41	19	10563060	10763060	0	1	0	1	10642279	G	C		intergenic_variant(1)	0	0	0	0	0	0
148	chr19_10694121	rs151083428	1	1	41	19	10563060	10763060	0	1	0	0	10694121	G	A	AP1M2(7)	downstream_gene_variant(1) intron_variant(5) intron_variant,NMD_transcript_variant(1)	0	0	0	0	0	0
149	chr19_10696408	rs115614414	1	1	41	19	10563060	10763060	0	1	0	1	10696408	C	T	AP1M2(7)	intron_variant(5) intron_variant,NMD_transcript_variant(1) intron_variant,non_coding_transcript_variant(1)	0	0	0	0	0	0
150	chr19_10704154	rs114574541	1	1	41	19	10563060	10763060	0	1	0	1	10704154	G	A	CTC-539A10.7(1)	downstream_gene_variant(1)	0	0	0	0	0	0
151	chr19_10707837	rs188814336	1	1	41	19	10563060	10763060	0	1	0	1	10707837	A	G	CTC-539A10.7(1)	downstream_gene_variant(1)	0	0	0	0	0	0
152	chr19_10733446	rs115456486	1	1	41	19	10563060	10763060	0	1	0	0	10733446	C	T	SLC44A2(9)	intron_variant(2) intron_variant,non_coding_transcript_variant(1) upstream_gene_variant(6)	0	0	0	0	0	0
153	chr19_10758319	rs10408721	1	1	41	19	10563060	10763060	0	1	0	1	10758319	T	C	ILF3-AS1(2) SLC44A2(14)	downstream_gene_variant(16)	0	0	0	0	0	0
154	chr19_11103510	rs138911317	1	1	42	19	11091729	11291729	0	1	0	0	11103510	G	A	SMARCA4(20)	intron_variant(18) intron_variant,non_coding_transcript_variant(2)	0	0	0	0	0	0
155	chr19_11126160	rs73013166	1	1	42	19	11091729	11291729	0	1	0	0	11126160	T	C	CTC-215O4.4(1) RN7SL192P(1) SMARCA4(14)	downstream_gene_variant(1) intron_variant(9) intron_variant,non_coding_transcript_variant(3) upstream_gene_variant(3)	0	0	0	0	0	0
156	chr19_11126199	rs73013167	1	1	42	19	11091729	11291729	0	1	0	0	11126199	G	C	CTC-215O4.4(3) RN7SL192P(3) SMARCA4(42)	downstream_gene_variant(3) intron_variant(27) intron_variant,non_coding_transcript_variant(9) upstream_gene_variant(9)	0	0	0	0	0	0
157	chr19_11157935	rs10417774	1	1	42	19	11091729	11291729	0	1	0	1	11157935	G	T	SMARCA4(12)	intron_variant(9) intron_variant,non_coding_transcript_variant(3)	0	0	0	0	0	0
158	chr19_11173045	rs79047604	1	1	42	19	11091729	11291729	0	1	0	0	11173045	T	C	SMARCA4(14)	downstream_gene_variant(13) intron_variant(1)	0	0	0	0	0	0
159	chr19_11186637	rs76076964	1	1	42	19	11091729	11291729	0	1	0	0	11186637	C	G		intergenic_variant(1)	0	0	0	0	0	0
160	chr19_11187293	rs138982344	1	1	42	19	11091729	11291729	0	1	0	1	11187293	T	C		intergenic_variant(1)	0	0	0	0	0	0
161	chr19_11191197	rs114846969	1	1	42	19	11091729	11291729	0	1	0	1	11191197	G	A		intergenic_variant(1)	0	0	0	0	0	0
162	chr19_11200008	rs17249141	1	1	42	19	11091729	11291729	0	1	0	0	11200008	C	T	LDLR(9)	regulatory_region_variant(1) upstream_gene_variant(9)	0	0	0	0	0	0
163	chr19_11202516	rs8104549	1	1	42	19	11091729	11291729	0	1	0	1	11202516	G	C	LDLR(18)	TF_binding_site_variant(2) intron_variant(14) intron_variant,non_coding_transcript_variant(4) regulatory_region_variant(2)	0	0	0	0	0	0
164	chr19_11203414	rs17249169	1	1	42	19	11091729	11291729	0	1	0	0	11203414	G	A	LDLR(18)	intron_variant(14) intron_variant,non_coding_transcript_variant(4) regulatory_region_variant(2)	0	0	0	0	0	0
165	chr19_11208566	rs184236702	1	1	42	19	11091729	11291729	0	1	0	0	11208566	A	T	LDLR(9)	intron_variant(7) intron_variant,non_coding_transcript_variant(2)	0	0	0	0	0	0
166	chr19_11222300	rs11669576	1	1	42	19	11091729	11291729	0	1	0	0	11222300	G	A	LDLR(11)	downstream_gene_variant(1) missense_variant(8) non_coding_transcript_exon_variant(1) upstream_gene_variant(1)	0	0	0	0	0	0
167	chr19_11226944	rs4508523	1	1	42	19	11091729	11291729	0	1	0	0	11226944	C	T	LDLR(10)	downstream_gene_variant(2) intron_variant(7) intron_variant,NMD_transcript_variant(1)	0	0	0	0	0	0
168	chr19_11227554	rs1799898	1	1	42	19	11091729	11291729	0	0	0	1	11227554	C	T	LDLR(10)	downstream_gene_variant(2) intron_variant,NMD_transcript_variant(1) synonymous_variant(7)	0	0	0	0	0	0
169	chr19_11228159	rs57337419	1	1	42	19	11091729	11291729	0	1	0	0	11228159	A	G	LDLR(20)	downstream_gene_variant(4) intron_variant(14) intron_variant,NMD_transcript_variant(2)	0	0	0	0	0	0
170	chr19_11230214	rs34554139	1	1	42	19	11091729	11291729	0	0	0	1	11230214	T	C	LDLR(8)	intron_variant(7) intron_variant,NMD_transcript_variant(1)	0	0	0	0	0	0
171	chr19_11237324	rs8101764	1	1	42	19	11091729	11291729	0	0	0	1	11237324	T	A	LDLR(8) SPC24(1)	downstream_gene_variant(1) intron_variant(7) regulatory_region_variant(2) upstream_gene_variant(1)	0	0	0	0	0	0
172	chr19_11237561	rs114027200	1	1	42	19	11091729	11291729	0	0	0	1	11237561	C	T	LDLR(8) SPC24(1)	downstream_gene_variant(1) intron_variant(7) regulatory_region_variant(2) upstream_gene_variant(1)	0	0	0	0	0	0
173	chr19_11238975	rs2304181	1	1	42	19	11091729	11291729	0	0	0	1	11238975	C	T	LDLR(8) SPC24(1)	downstream_gene_variant(1) intron_variant(7) intron_variant,non_coding_transcript_variant(1) regulatory_region_variant(1)	0	0	0	0	0	0
174	chr19_11242658	rs1433099	1	1	42	19	11091729	11291729	0	1	0	0	11242658	T	C	LDLR(16) SPC24(2)	3_prime_UTR_variant(4) downstream_gene_variant(10) intron_variant(2) intron_variant,non_coding_transcript_variant(2)	0	0	0	0	0	0
175	chr19_11252721	rs76419002	1	1	42	19	11091729	11291729	0	1	0	1	11252721	C	T	SPC24(4)	downstream_gene_variant(3) intron_variant(1) regulatory_region_variant(1)	0	0	0	0	0	0
176	chr19_11257208	rs12460253	1	1	42	19	11091729	11291729	0	1	0	1	11257208	A	G	SPC24(7)	3_prime_UTR_variant(1) downstream_gene_variant(3) intron_variant(3)	0	0	0	0	0	0
177	chr19_11261576	rs191527218	1	1	42	19	11091729	11291729	0	0	0	1	11261576	A	G	SPC24(7)	intron_variant(6) intron_variant,NMD_transcript_variant(1)	0	0	0	0	0	0
178	chr19_11264807	rs114186483	1	1	42	19	11091729	11291729	0	1	0	0	11264807	G	A	SPC24(7)	intron_variant(6) intron_variant,NMD_transcript_variant(1)	0	0	0	0	0	0
179	chr19_11266693	rs7251031	1	1	42	19	11091729	11291729	0	0	0	1	11266693	T	G	SPC24(14)	TF_binding_site_variant(6) regulatory_region_variant(2) upstream_gene_variant(14)	0	0	0	0	0	0
180	chr19_11284028	rs4804149	1	1	42	19	11091729	11291729	0	0	0	1	11284028	T	C	KANK2(7)	intron_variant(6) upstream_gene_variant(1)	0	0	0	0	0	0
181	chr19_11284822	rs73504673	1	1	42	19	11091729	11291729	0	0	0	1	11284822	C	T	KANK2(14)	intron_variant(12) upstream_gene_variant(2)	0	0	0	0	0	0
182	chr19_45301695	rs150750227	1	1	44	19	45300747	45512079	0	1	0	1	45301695	G	A	CBLC(2)	intron_variant(2) regulatory_region_variant(1)	0	0	0	0	0	0
183	chr19_45302665	rs73572003	1	1	44	19	45300747	45512079	0	0	0	1	45302665	T	G	CBLC(2)	intron_variant(2) regulatory_region_variant(1)	0	0	0	0	0	0
184	chr19_45324764	rs142004391	1	1	44	19	45300747	45512079	0	0	1	0	45324764	C	G	BCAM(12)	downstream_gene_variant(12) regulatory_region_variant(2)	0	0	0	0	0	0
185	chr19_45334105	rs113165106	1	1	44	19	45300747	45512079	0	1	0	0	45334105	G	A		intergenic_variant(1)	0	0	0	0	0	0
186	chr19_45341200	rs112941801	1	1	44	19	45300747	45512079	0	0	1	0	45341200	C	T		intergenic_variant(2)	0	0	0	0	0	0
187	chr19_45360183	rs78842387	1	1	44	19	45300747	45512079	1	0	0	1	45360183	C	T	PVRL2(4)	intron_variant(4)	0	0	0	0	0	0
188	chr19_45361632	rs411920	1	1	44	19	45300747	45512079	0	1	0	0	45361632	T	C	PVRL2(2)	intron_variant(2)	0	0	0	0	0	0
189	chr19_45362809	rs454050	1	1	44	19	45300747	45512079	0	1	0	1	45362809	C	A	PVRL2(2)	intron_variant(2)	0	0	0	0	0	0
190	chr19_45367972	rs3112439	1	1	44	19	45300747	45512079	0	1	0	1	45367972	C	G	PVRL2(6)	intron_variant(6)	0	0	0	0	0	0
191	chr19_45379336	rs369599	1	1	44	19	45300747	45512079	0	1	0	0	45379336	T	C	PVRL2(10)	downstream_gene_variant(2) intron_variant(8) regulatory_region_variant(2)	0	0	0	0	0	0
192	chr19_45379638	rs370705	1	1	44	19	45300747	45512079	0	1	0	0	45379638	C	T	PVRL2(5)	downstream_gene_variant(1) intron_variant(4) regulatory_region_variant(1)	0	0	0	0	0	0
193	chr19_45384116	rs406315	1	1	44	19	45300747	45512079	0	1	0	1	45384116	A	G	CTB-129P6.4(2) PVRL2(10)	downstream_gene_variant(8) intron_variant(2) upstream_gene_variant(2)	0	0	0	0	0	0
194	chr19_45389596	rs7254892	1	1	44	19	45300747	45512079	0	1	0	1	45389596	G	A	CTB-129P6.4(1) PVRL2(2) TOMM40(6)	intron_variant(2) intron_variant,non_coding_transcript_variant(1) upstream_gene_variant(6)	1	0	0	0	1	0
195	chr19_45395266	rs157580	1	1	44	19	45300747	45512079	0	1	0	0	45395266	A	G	CTB-129P6.4(3) PVRL2(6) TOMM40(21)	downstream_gene_variant(9) intron_variant(15) regulatory_region_variant(3) upstream_gene_variant(6)	0	0	0	0	0	0
196	chr19_45397171	rs73936970	1	1	44	19	45300747	45512079	0	1	0	0	45397171	G	C	CTB-129P6.4(2) PVRL2(2) TOMM40(14)	downstream_gene_variant(4) intron_variant(10) intron_variant,NMD_transcript_variant(2) upstream_gene_variant(2)	0	0	0	0	0	0
197	chr19_45401952	rs112328660	1	1	44	19	45300747	45512079	0	0	1	0	45401952	A	C	TOMM40(12)	downstream_gene_variant(2) intron_variant(8) intron_variant,NMD_transcript_variant(2)	0	0	0	0	0	0
198	chr19_45402262	rs111784051	1	1	44	19	45300747	45512079	1	0	0	0	45402262	T	G	TOMM40(6)	downstream_gene_variant(1) intron_variant(4) intron_variant,NMD_transcript_variant(1)	0	0	0	0	0	0
199	chr19_45405931	rs11881832	1	1	44	19	45300747	45512079	0	1	0	0	45405931	G	A	APOE(5) TOMM40(5)	3_prime_UTR_variant(1) intron_variant(3) intron_variant,NMD_transcript_variant(1) upstream_gene_variant(5)	0	0	0	0	0	0
200	chr19_45409113	rs9282609	1	1	44	19	45300747	45512079	0	1	1	0	45409113	C	T	APOE(5) TOMM40(5)	5_prime_UTR_variant(1) downstream_gene_variant(5) intron_variant(2) intron_variant,non_coding_transcript_variant(1) regulatory_region_variant(1) upstream_gene_variant(1)	0	0	0	0	0	0
201	chr19_45411941	rs429358	1	1	44	19	45300747	45512079	1	0	1	1	45411941	T	C	APOE(5) TOMM40(2)	downstream_gene_variant(3) missense_variant(4)	1	0	0	0	0	1
202	chr19_45412079	rs7412	1	1	44	19	45300747	45512079	0	1	0	1	45412079	C	T	APOE(5)	downstream_gene_variant(1) missense_variant(4)	0	1	0	1	1	1
203	chr19_45413233	rs1065853	1	1	44	19	45300747	45512079	1	1	0	1	45413233	G	T	APOC1(30) APOE(15)	downstream_gene_variant(15) upstream_gene_variant(30)	0	0	0	0	0	0
204	chr19_45413576	rs75627662	1	1	44	19	45300747	45512079	0	1	1	1	45413576	C	T	APOC1(20) APOE(10)	downstream_gene_variant(10) upstream_gene_variant(20)	0	0	0	0	0	0
205	chr19_45420493	rs10424339	1	1	44	19	45300747	45512079	0	0	1	0	45420493	G	A	APOC1(10)	downstream_gene_variant(1) intron_variant(7) intron_variant,NMD_transcript_variant(2)	0	0	0	0	0	0
206	chr19_45421926	rs112528434	1	1	44	19	45300747	45512079	0	0	0	1	45421926	G	T	APOC1(20)	downstream_gene_variant(2) intron_variant(14) intron_variant,NMD_transcript_variant(4) regulatory_region_variant(2)	0	0	0	0	0	0
207	chr19_45422587	rs12721054	1	1	44	19	45300747	45512079	1	1	1	1	45422587	A	G	APOC1(10)	3_prime_UTR_variant(6) 3_prime_UTR_variant,NMD_transcript_variant(2) downstream_gene_variant(2) regulatory_region_variant(1)	0	0	1	0	1	0
208	chr19_45431636	rs113345881	1	1	44	19	45300747	45512079	0	0	1	0	45431636	A	G	APOC1P1(10)	intron_variant,non_coding_transcript_variant(10)	0	0	0	0	0	0
209	chr19_45433610	rs141775414	1	1	44	19	45300747	45512079	0	0	0	1	45433610	C	G	APOC1P1(5)	intron_variant,non_coding_transcript_variant(5)	0	0	0	0	0	0
210	chr19_45435661	rs9749443	1	1	44	19	45300747	45512079	0	0	1	0	45435661	C	T	APOC1P1(5)	downstream_gene_variant(5)	0	0	0	0	0	0
211	chr19_45436657	rs28795074	1	1	44	19	45300747	45512079	0	1	0	0	45436657	G	A	APOC1P1(5)	downstream_gene_variant(5)	0	0	0	0	0	0
212	chr19_45446271	rs12721111	1	1	44	19	45300747	45512079	1	0	0	0	45446271	C	T	APOC2(4) APOC4(3) APOC4-APOC2(2)	intron_variant(4) intron_variant,NMD_transcript_variant(1) upstream_gene_variant(4)	0	0	0	0	0	0
213	chr19_45458297	rs73558163	1	1	44	19	45300747	45512079	0	0	1	0	45458297	G	A	CLPTM1(12) CTB-129P6.11(2)	5_prime_UTR_variant(2) intron_variant(2) intron_variant,non_coding_transcript_variant(2) regulatory_region_variant(2) upstream_gene_variant(8)	0	0	0	0	0	0
214	chr19_45468955	rs113220042	1	1	44	19	45300747	45512079	0	0	1	0	45468955	C	T	CLPTM1(6)	intron_variant(5) intron_variant,non_coding_transcript_variant(1)	0	0	0	0	0	0
215	chr19_45475713	rs204482	1	1	44	19	45300747	45512079	0	0	1	0	45475713	A	G	CLPTM1(7)	intron_variant(5) intron_variant,non_coding_transcript_variant(1) upstream_gene_variant(1)	0	0	0	0	0	0
216	chr19_45478816	rs934427	1	1	44	19	45300747	45512079	0	0	1	0	45478816	T	G	CLPTM1(21)	downstream_gene_variant(3) intron_variant(12) intron_variant,non_coding_transcript_variant(6)	0	0	0	0	0	0
217	chr19_45508345	rs10423934	1	1	44	19	45300747	45512079	1	0	0	0	45508345	C	T	RELB(4)	intron_variant(3) intron_variant,NMD_transcript_variant(1)	0	0	0	0	0	0
218	chr19_8455592	rs112981054	0	1	40	19	8355592	8555592	1	0	1	0	8455592	G	A	MIR4999(1) RAB11B(5) RAB11B-AS1(2)	intron_variant(4) intron_variant,non_coding_transcript_variant(1) regulatory_region_variant(1) upstream_gene_variant(3)	0	0	0	0	0	0
219	chr19_8493942	rs112962179	1	1	40	19	8355592	8555592	0	0	1	0	8493942	G	A	MARCH2(8) RP11-886P16.6(1)	downstream_gene_variant(2) intron_variant(5) intron_variant,non_coding_transcript_variant(1) upstream_gene_variant(1)	0	0	0	0	0	0
220	chr19_8494134	rs17159300	1	1	40	19	8355592	8555592	0	0	1	0	8494134	C	T	MARCH2(8) RP11-886P16.6(1)	downstream_gene_variant(2) intron_variant(5) intron_variant,non_coding_transcript_variant(1) upstream_gene_variant(1)	0	0	0	0	0	0
221	chr2_16815892	rs11096686	1	1	6	2	16790382	16990382	0	1	0	1	16815892	C	T	FAM49A(8)	intron_variant(8)	0	0	0	0	0	0
222	chr2_16928134	rs75871488	1	1	6	2	16790382	16990382	0	1	0	0	16928134	C	T	AC008069.1(2)	intron_variant,non_coding_transcript_variant(2)	0	0	0	0	0	0
223	chr2_16963467	rs1035309	1	1	6	2	16790382	16990382	0	1	0	0	16963467	T	C		intergenic_variant(1)	0	0	0	0	0	0
224	chr2_16964363	rs483033	1	1	6	2	16790382	16990382	0	1	0	0	16964363	T	C		intergenic_variant(1)	0	0	0	0	0	0
225	chr2_21131209	rs28545158	1	1	7	2	21125281	21485778	0	0	0	1	21131209	A	G		TF_binding_site_variant(3) intergenic_variant(3) regulatory_region_variant(3)	0	0	0	0	0	0
226	chr2_21191063	rs79490663	1	1	7	2	21125281	21485778	0	0	0	1	21191063	A	G		intergenic_variant(1)	0	0	0	0	0	0
227	chr2_21203213	rs113639829	1	1	7	2	21125281	21485778	0	0	0	1	21203213	G	T		intergenic_variant(2)	0	0	0	0	0	0
228	chr2_21209766	rs34059329	1	1	7	2	21125281	21485778	0	1	0	1	21209766	C	T		intergenic_variant(2)	0	0	0	0	0	0
229	chr2_21215645	rs12992267	1	1	7	2	21125281	21485778	0	0	0	1	21215645	C	T		intergenic_variant(1)	0	0	0	0	0	0
230	chr2_21225753	rs1042031	1	1	7	2	21125281	21485778	0	0	0	1	21225753	C	T	APOB(2) RP11-116D2.1(2)	missense_variant(1) stop_gained(1) upstream_gene_variant(2)	0	0	0	0	0	0
231	chr2_21226560	rs2678379	1	1	7	2	21125281	21485778	0	0	0	1	21226560	G	A	APOB(3) RP11-116D2.1(3)	intron_variant(3) upstream_gene_variant(3)	0	0	0	0	0	0
232	chr2_21257677	rs148944625	0	1	7	2	21125281	21485778	0	0	1	0	21257677	G	C	APOB(4)	intron_variant(4)	0	0	0	0	0	0
233	chr2_21272778	rs60403635	1	1	7	2	21125281	21485778	0	1	0	0	21272778	T	C		intergenic_variant(1)	0	0	0	0	0	0
234	chr2_21275480	rs72902576	1	1	7	2	21125281	21485778	0	1	0	1	21275480	T	G		intergenic_variant(1)	0	0	0	0	0	0
235	chr2_21286017	rs11894310	1	1	7	2	21125281	21485778	0	1	0	1	21286017	A	G		intergenic_variant(2)	0	0	0	0	0	0
236	chr2_21286057	rs515135	1	1	7	2	21125281	21485778	0	1	0	0	21286057	T	C		intergenic_variant(2)	0	0	0	0	0	0
237	chr2_21298547	rs72782148	1	1	7	2	21125281	21485778	0	1	0	0	21298547	T	A		intergenic_variant(1)	0	0	0	0	0	0
238	chr2_21314851	rs56079819	1	1	7	2	21125281	21485778	0	1	0	0	21314851	G	A		intergenic_variant(1)	0	0	0	0	0	0
239	chr2_21336538	rs147863340	1	1	7	2	21125281	21485778	0	0	0	1	21336538	T	C		intergenic_variant(1)	0	0	0	0	0	0
240	chr2_21341031	rs76086497	1	1	7	2	21125281	21485778	0	1	0	0	21341031	C	G		intergenic_variant(1) regulatory_region_variant(1)	0	0	0	0	0	0
241	chr2_21372734	rs12618519	1	1	7	2	21125281	21485778	0	1	0	0	21372734	C	T		intergenic_variant(1)	0	0	0	0	0	0
242	chr2_21383353	rs34468875	1	1	7	2	21125281	21485778	0	0	0	1	21383353	C	T		intergenic_variant(2)	0	0	1	0	0	1
243	chr2_21387239	rs520861	1	1	7	2	21125281	21485778	0	0	0	1	21387239	G	A		intergenic_variant(3)	0	0	0	0	0	0
244	chr2_21387948	rs529697	1	1	7	2	21125281	21485778	0	0	0	1	21387948	T	G		intergenic_variant(2)	0	0	0	0	0	0
245	chr2_21388081	rs74569540	1	1	7	2	21125281	21485778	0	0	0	1	21388081	A	C		intergenic_variant(2)	0	0	0	0	0	0
246	chr2_21415763	rs569014	1	1	7	2	21125281	21485778	0	0	0	1	21415763	G	A		intergenic_variant(2)	0	0	0	0	0	0
247	chr2_21453357	rs79337137	1	1	7	2	21125281	21485778	0	1	0	0	21453357	C	T	AC067959.1(2)	intron_variant,non_coding_transcript_variant(2)	0	0	0	0	0	0
248	chr2_21474487	rs312046	1	1	7	2	21125281	21485778	0	1	0	0	21474487	C	T	AC067959.1(2)	intron_variant,non_coding_transcript_variant(2) regulatory_region_variant(1)	0	0	0	0	0	0
249	chr2_21478165	rs1510608	1	1	7	2	21125281	21485778	0	1	0	0	21478165	C	G	AC067959.1(2)	intron_variant,non_coding_transcript_variant(2) regulatory_region_variant(1)	0	0	0	0	0	0
250	chr2_21478190	rs77125512	1	1	7	2	21125281	21485778	0	1	0	0	21478190	C	T	AC067959.1(2)	intron_variant,non_coding_transcript_variant(2) regulatory_region_variant(1)	0	0	0	0	0	0
251	chr2_24696233	rs6718417	1	1	8	2	24612930	24823744	0	1	0	0	24696233	A	C		intergenic_variant(1)	0	0	0	0	0	0
252	chr2_24739410	rs1545255	0	1	8	2	24612930	24823744	0	0	0	1	24739410	A	G	NCOA1(8)	intron_variant(4) intron_variant,non_coding_transcript_variant(4)	0	0	0	0	0	0
253	chr2_24751980	rs62140852	0	1	8	2	24612930	24823744	0	0	0	1	24751980	T	C	NCOA1(4)	intron_variant(2) intron_variant,non_coding_transcript_variant(2)	0	0	0	0	0	0
254	chr2_24792563	rs146516088	1	1	8	2	24612930	24823744	0	1	0	1	24792563	A	C	NCOA1(6) RNA5SP88(1)	intron_variant(4) intron_variant,non_coding_transcript_variant(2) upstream_gene_variant(1)	0	0	0	0	0	0
255	chr2_26742756	rs6747194	1	1	9	2	26648504	26848504	0	0	0	1	26742756	G	A	OTOF(2)	intron_variant(2) regulatory_region_variant(1)	0	0	0	0	0	0
256	chr2_26762883	rs4290616	1	1	9	2	26648504	26848504	0	0	0	1	26762883	C	A	OTOF(6)	intron_variant(6)	0	0	0	0	0	0
257	chr2_26766783	rs113232818	1	1	9	2	26648504	26848504	0	0	0	1	26766783	C	T	OTOF(2)	intron_variant(2)	0	0	0	0	0	0
258	chr2_26769103	rs13413928	1	1	9	2	26648504	26848504	0	0	0	1	26769103	C	T	OTOF(4)	intron_variant(4)	0	0	0	0	0	0
259	chr2_26832578	rs1275968	1	1	9	2	26648504	26848504	0	0	0	1	26832578	T	C	CIB4(3)	intron_variant(1) intron_variant,non_coding_transcript_variant(1) regulatory_region_variant(1) upstream_gene_variant(1)	0	0	0	0	0	0
260	chr2_26839718	rs1662979	1	1	9	2	26648504	26848504	0	0	0	1	26839718	G	T	CIB4(2)	intron_variant(1) intron_variant,non_coding_transcript_variant(1) regulatory_region_variant(1)	0	0	0	0	0	0
261	chr2_26839764	rs10201737	1	1	9	2	26648504	26848504	0	0	0	1	26839764	G	A	CIB4(2)	intron_variant(1) intron_variant,non_coding_transcript_variant(1) regulatory_region_variant(1)	0	0	0	0	0	0
262	chr2_26839818	rs72493380	1	1	9	2	26648504	26848504	0	0	0	1	26839818	G	A	CIB4(4)	intron_variant(2) intron_variant,non_coding_transcript_variant(2) regulatory_region_variant(2)	0	0	0	0	0	0
263	chr2_27718523	rs111646981	1	1	10	2	27630940	27830940	0	0	1	1	27718523	A	T	FNDC4(6) GCKR(10)	regulatory_region_variant(2) upstream_gene_variant(16)	0	0	0	0	0	0
264	chr2_27734972	rs6547692	1	1	10	2	27630940	27830940	0	0	1	0	27734972	A	G	GCKR(12)	downstream_gene_variant(6) intron_variant(6)	0	0	0	0	0	0
265	chr2_27740328	rs62131877	1	1	10	2	27630940	27830940	0	0	1	1	27740328	C	T	GCKR(2)	intron_variant(2)	0	0	0	0	0	0
266	chr2_27741105	rs780095	1	1	10	2	27630940	27830940	0	0	1	1	27741105	G	A	GCKR(2)	intron_variant(2)	0	0	0	0	0	0
267	chr2_44074431	rs4245791	1	0	11	2	43974431	44174431	0	0	0	1	44074431	T	C	ABCG8(3)	intron_variant(3)	0	1	0	1	1	1
268	chr2_44099433	rs4148217	1	1	11	2	43974431	44174431	0	1	0	0	44099433	C	A	ABCG8(2)	missense_variant(2)	0	0	0	0	0	0
269	chr21_46853876	rs116386571	1	1	46	21	46753876	46975775	1	0	1	1	46853876	G	T	COL18A1(2)	intron_variant(2)	0	0	0	0	0	0
270	chr4_69353792	rs55658908	1	1	13	4	69273842	69473842	0	1	1	1	69353792	G	A	AC019173.1(1) TMPRSS11E(1)	intron_variant(2)	0	0	0	0	0	0
271	chr5_156335646	rs58939785	1	1	16	5	156292089	156492089	0	0	1	1	156335646	G	T		intergenic_variant(1)	0	0	0	0	0	0
272	chr5_74587925	rs7712085	1	1	15	5	74556539	74756539	0	1	0	0	74587925	A	C		intergenic_variant(1)	0	0	0	0	0	0
273	chr5_74587940	rs7730344	1	1	15	5	74556539	74756539	0	1	0	0	74587940	C	A		intergenic_variant(2)	0	0	0	0	0	0
274	chr5_74623949	rs111353455	1	1	15	5	74556539	74756539	0	1	0	0	74623949	G	A	CTD-2235C13.2(2)	intron_variant,non_coding_transcript_variant(2)	0	0	0	0	0	0
275	chr5_74624234	rs6895057	1	1	15	5	74556539	74756539	0	1	0	1	74624234	G	A	CTD-2235C13.2(1)	intron_variant,non_coding_transcript_variant(1)	0	0	0	0	0	0
276	chr5_74625218	rs114208357	1	1	15	5	74556539	74756539	0	1	0	1	74625218	T	C	CTD-2235C13.2(1)	intron_variant,non_coding_transcript_variant(1)	0	0	0	0	0	0
277	chr5_74625487	rs7703051	1	1	15	5	74556539	74756539	0	1	0	1	74625487	C	A	CTD-2235C13.2(1)	intron_variant,non_coding_transcript_variant(1)	0	0	0	0	0	0
278	chr5_74701766	rs17671845	1	1	15	5	74556539	74756539	0	1	0	0	74701766	T	C	COL4A3BP(3)	intron_variant(3)	0	0	0	0	0	0
279	chr6_160901928	rs73592989	1	1	18	6	160886280	161110151	0	1	0	1	160901928	C	T	LPAL2(4)	intron_variant,non_coding_transcript_variant(3) upstream_gene_variant(1)	0	0	0	0	0	0
280	chr6_160905868	rs73592997	1	1	18	6	160886280	161110151	0	1	0	1	160905868	C	T	LPAL2(3)	intron_variant,non_coding_transcript_variant(3)	0	0	0	0	0	0
281	chr6_160944371	rs74734508	1	1	18	6	160886280	161110151	0	1	0	0	160944371	G	A		intergenic_variant(1)	0	0	0	0	0	0
282	chr6_160981736	rs9365171	1	1	18	6	160886280	161110151	0	0	0	1	160981736	C	A	LPA(2)	intron_variant(2)	0	0	0	0	0	0
283	chr6_160991425	rs9457941	1	1	18	6	160886280	161110151	0	0	0	1	160991425	C	T	LPA(2)	intron_variant(2)	0	0	0	0	0	0
284	chr6_160996642	rs150114822	1	1	18	6	160886280	161110151	0	1	0	1	160996642	A	G	LPA(2)	intron_variant(2)	0	0	0	0	0	0
285	chr6_161020307	rs41271002	0	1	18	6	160886280	161110151	0	1	0	0	161020307	G	A	LPA(4)	intron_variant(4)	0	0	0	0	0	0
286	chr6_161025142	rs74536224	1	1	18	6	160886280	161110151	0	1	0	0	161025142	G	A	LPA(2)	intron_variant(2)	0	0	0	0	0	0
287	chr6_161026515	rs6932014	1	1	18	6	160886280	161110151	0	1	0	0	161026515	G	A	LPA(2)	intron_variant(2)	0	0	0	0	0	0
288	chr6_161068320	rs4708876	1	1	18	6	160886280	161110151	0	0	0	1	161068320	G	C	LPA(2)	intron_variant(2)	0	0	0	0	0	0
289	chr6_161076516	rs1950564	1	1	18	6	160886280	161110151	0	1	0	0	161076516	T	C	LPA(6)	intron_variant(6)	0	0	0	0	0	0
290	chr6_161089307	rs56393506	1	1	18	6	160886280	161110151	0	1	0	0	161089307	C	T	LPA(2) RP1-81D8.4(1)	intron_variant,non_coding_transcript_variant(1) regulatory_region_variant(2) upstream_gene_variant(2)	0	0	0	0	0	0
291	chr6_161097865	rs1998044	1	1	18	6	160886280	161110151	0	1	0	1	161097865	G	A	RP1-81D8.4(1)	upstream_gene_variant(1)	0	0	0	0	0	0
292	chr6_161097871	rs1998043	1	1	18	6	160886280	161110151	0	1	0	1	161097871	A	G	RP1-81D8.4(1)	upstream_gene_variant(1)	0	0	0	0	0	0
293	chr6_43757896	rs998584	0	1	17	6	43657082	43860327	1	0	0	0	43757896	C	A	VEGFA(10)	downstream_gene_variant(10)	0	0	1	0	0	1
294	chr7_137559690	rs6977828	1	1	20	7	137459799	137662744	0	1	0	0	137559690	A	C	CREB3L2(1)	TF_binding_site_variant(1) downstream_gene_variant(1) regulatory_region_variant(1)	0	0	0	0	0	0
295	chr7_137559799	rs73729083	1	1	20	7	137459799	137662744	0	1	0	1	137559799	T	C	CREB3L2(1)	3_prime_UTR_variant(1) regulatory_region_variant(1)	0	0	0	0	0	0
296	chr7_137561273	rs10954590	1	1	20	7	137459799	137662744	0	1	0	1	137561273	G	A	CREB3L2(1)	3_prime_UTR_variant(1) regulatory_region_variant(1)	0	0	0	0	0	0
297	chr7_137562397	rs6958842	1	1	20	7	137459799	137662744	0	0	0	1	137562397	T	G	CREB3L2(1)	3_prime_UTR_variant(1) regulatory_region_variant(1)	0	0	0	0	0	0
298	chr7_137562504	rs6959012	1	1	20	7	137459799	137662744	0	1	0	0	137562504	T	C	CREB3L2(1)	3_prime_UTR_variant(1) regulatory_region_variant(1)	0	0	0	0	0	0
299	chr7_137562607	rs6976928	1	1	20	7	137459799	137662744	0	1	0	1	137562607	C	T	CREB3L2(1)	3_prime_UTR_variant(1) regulatory_region_variant(1)	0	0	0	0	0	0
300	chr7_137562668	rs73729087	1	1	20	7	137459799	137662744	0	1	0	1	137562668	T	C	CREB3L2(1)	3_prime_UTR_variant(1) regulatory_region_variant(1)	0	0	0	0	0	0
301	chr7_137562798	rs3735019	1	1	20	7	137459799	137662744	0	1	0	1	137562798	C	T	CREB3L2(1)	3_prime_UTR_variant(1) regulatory_region_variant(1)	0	0	0	0	0	0
302	chr7_137566506	rs6960308	1	1	20	7	137459799	137662744	0	1	0	1	137566506	C	T	CREB3L2(2)	downstream_gene_variant(1) intron_variant(1) regulatory_region_variant(1)	0	0	0	0	0	0
303	chr7_137566782	rs3778823	1	1	20	7	137459799	137662744	0	1	0	0	137566782	A	G	CREB3L2(4)	downstream_gene_variant(2) intron_variant(2) regulatory_region_variant(2)	0	0	0	0	0	0
304	chr7_137566843	rs73729089	1	1	20	7	137459799	137662744	0	1	0	0	137566843	C	T	CREB3L2(2)	TF_binding_site_variant(5) downstream_gene_variant(1) intron_variant(1) regulatory_region_variant(1)	0	0	0	0	0	0
305	chr7_137567086	rs55868765	1	1	20	7	137459799	137662744	0	1	0	1	137567086	C	T	CREB3L2(2)	TF_binding_site_variant(3) downstream_gene_variant(1) intron_variant(1) regulatory_region_variant(1)	0	0	0	0	0	0
306	chr7_137649682	rs77593830	1	1	20	7	137459799	137662744	0	0	0	1	137649682	C	T	CREB3L2(3)	TF_binding_site_variant(1) intron_variant(3) regulatory_region_variant(1)	0	0	0	0	0	0
307	chr7_137656802	rs76513289	1	1	20	7	137459799	137662744	0	0	0	1	137656802	A	T	CREB3L2(6)	intron_variant(6)	0	0	0	0	0	0
308	chr7_25904794	rs17152823	1	1	19	7	25891022	26091022	0	1	0	0	25904794	C	T		intergenic_variant(1)	0	0	0	0	0	0
309	chr7_25943613	rs141468500	1	1	19	7	25891022	26091022	0	0	0	1	25943613	G	C		intergenic_variant(1)	0	0	0	0	0	0
310	chr7_25949265	rs4722541	1	1	19	7	25891022	26091022	0	0	0	1	25949265	C	T		intergenic_variant(2)	0	0	0	0	0	0
311	chr7_25950545	rs10261878	1	1	19	7	25891022	26091022	0	0	0	1	25950545	A	C		intergenic_variant(1)	0	0	0	0	0	0
312	chr7_25955056	rs878655	1	1	19	7	25891022	26091022	0	1	0	0	25955056	A	G		intergenic_variant(3)	0	0	0	0	0	0
313	chr7_25961519	rs4722548	1	1	19	7	25891022	26091022	0	1	0	0	25961519	T	C		intergenic_variant(2)	0	0	0	0	0	0
314	chr8_19720622	rs13265185	1	1	22	8	19719439	19923648	1	0	0	0	19720622	C	T		intergenic_variant(1)	0	0	0	0	0	0
315	chr8_19727760	rs139239917	1	1	22	8	19719439	19923648	0	0	1	0	19727760	A	C		intergenic_variant(1) regulatory_region_variant(2)	0	0	0	0	0	0
316	chr8_19756592	rs73597699	1	1	22	8	19719439	19923648	1	0	1	0	19756592	C	T	LPL(2)	upstream_gene_variant(2)	0	0	0	0	0	0
317	chr8_19784913	rs56392828	1	1	22	8	19719439	19923648	0	0	1	0	19784913	C	T	LPL(1)	intron_variant(1)	0	0	0	0	0	0
318	chr8_19800529	rs6997330	1	1	22	8	19719439	19923648	0	0	1	0	19800529	G	C	LPL(14)	intron_variant(8) intron_variant,NMD_transcript_variant(2) intron_variant,non_coding_transcript_variant(4)	0	0	0	0	0	0
319	chr8_19817997	rs312	1	1	22	8	19719439	19923648	0	0	1	0	19817997	G	C	LPL(1)	intron_variant(1) regulatory_region_variant(1)	0	0	0	0	0	0
320	chr8_19823192	rs3289	1	1	22	8	19719439	19923648	1	0	0	0	19823192	T	C	LPL(1)	3_prime_UTR_variant(1) regulatory_region_variant(1)	0	0	0	0	0	0
321	chr8_19824707	rs147116359	1	1	22	8	19719439	19923648	0	0	1	0	19824707	G	A	LPL(1)	3_prime_UTR_variant(1)	0	0	0	0	0	0
322	chr8_19829528	rs7822582	1	1	22	8	19719439	19923648	0	0	1	0	19829528	G	C	LPL(1)	downstream_gene_variant(1)	0	0	0	0	0	0
323	chr8_19833966	rs17091881	1	1	22	8	19719439	19923648	0	0	1	0	19833966	T	C		intergenic_variant(1)	0	0	0	0	0	0
324	chr8_19834152	rs11998114	1	1	22	8	19719439	19923648	0	0	1	0	19834152	C	T		intergenic_variant(1)	0	0	0	0	0	0
325	chr8_19840341	rs58946909	1	1	22	8	19719439	19923648	0	0	1	0	19840341	G	A		intergenic_variant(2)	0	0	0	0	0	0
326	chr8_19840408	rs75551077	1	1	22	8	19719439	19923648	1	0	1	0	19840408	G	C		intergenic_variant(2)	0	0	0	0	0	0
327	chr8_19852939	rs1372344	1	1	22	8	19719439	19923648	0	0	1	0	19852939	A	T		intergenic_variant(2)	0	0	0	0	0	0
328	chr8_19855934	rs114567718	1	1	22	8	19719439	19923648	1	0	0	0	19855934	G	A		intergenic_variant(1)	0	0	0	0	0	0
329	chr8_19856260	rs2165558	1	1	22	8	19719439	19923648	1	0	1	0	19856260	T	G		intergenic_variant(1)	0	0	0	0	0	0
330	chr8_19864488	rs76933767	1	1	22	8	19719439	19923648	1	0	1	0	19864488	T	A		intergenic_variant(1)	0	0	0	0	0	0
331	chr8_19865175	rs2083637	1	1	22	8	19719439	19923648	1	0	0	0	19865175	A	G		intergenic_variant(1) regulatory_region_variant(1)	0	0	0	0	0	0
332	chr8_19871629	rs2410628	1	1	22	8	19719439	19923648	1	0	0	0	19871629	C	T		intergenic_variant(3)	0	0	0	0	0	0
333	chr8_19873556	rs35465966	1	1	22	8	19719439	19923648	1	0	0	0	19873556	C	A		intergenic_variant(1)	0	0	0	0	0	0
334	chr8_19880392	rs73667482	1	1	22	8	19719439	19923648	1	0	0	0	19880392	C	T		intergenic_variant(1)	0	0	0	0	0	0
335	chr8_19881186	rs80130089	1	1	22	8	19719439	19923648	1	0	0	0	19881186	T	C		intergenic_variant(1)	0	0	0	0	0	0
336	chr8_19885535	rs6996673	1	1	22	8	19719439	19923648	1	0	0	0	19885535	T	C		intergenic_variant(1)	0	0	0	0	0	0
337	chr8_19889125	rs2178296	1	1	22	8	19719439	19923648	1	0	1	0	19889125	G	T		intergenic_variant(3)	0	0	0	0	0	0
338	chr8_19890612	rs10103634	1	1	22	8	19719439	19923648	1	0	0	0	19890612	A	G		intergenic_variant(1)	0	0	0	0	0	0
339	chr8_19912060	rs66462329	1	1	22	8	19719439	19923648	1	0	0	0	19912060	G	A		intergenic_variant(1)	0	0	0	0	0	0
340	chr8_19912370	rs115849089	1	1	22	8	19719439	19923648	0	0	1	0	19912370	G	A		intergenic_variant(1)	0	0	0	0	0	0
341	chr8_19913304	rs144541799	1	1	22	8	19719439	19923648	1	0	0	0	19913304	C	T		intergenic_variant(1)	0	0	0	0	0	0
342	chr8_19916120	rs66778572	1	1	22	8	19719439	19923648	0	0	1	0	19916120	G	A		intergenic_variant(1)	0	0	0	0	0	0
343	chr8_9181395	rs2169387	0	1	21	8	9083596	9287242	0	1	0	0	9181395	G	A	RP11-115J16.1(4)	intron_variant,non_coding_transcript_variant(2) upstream_gene_variant(2)	0	0	0	0	0	0
344	chr9_107543513	rs77877520	1	1	26	9	107489744	107689744	1	1	0	1	107543513	A	G	ABCA1(1) NIPSNAP3B(1)	3_prime_UTR_variant(1) downstream_gene_variant(1) regulatory_region_variant(2)	0	0	0	0	0	0
345	chr9_107564077	rs2740477	1	1	26	9	107489744	107689744	1	0	0	0	107564077	G	A	ABCA1(3)	intron_variant(3)	0	0	0	0	0	0
346	chr9_107570241	rs61548263	1	1	26	9	107489744	107689744	0	0	0	1	107570241	A	C	ABCA1(1)	intron_variant(1) regulatory_region_variant(1)	0	0	0	0	0	0
347	chr9_107579632	rs33918808	1	1	26	9	107489744	107689744	1	0	0	1	107579632	C	G	ABCA1(2)	missense_variant(1) regulatory_region_variant(2) synonymous_variant(1)	0	0	0	0	0	0
348	chr9_107593687	rs112953925	1	1	26	9	107489744	107689744	1	0	0	1	107593687	T	C	ABCA1(2)	intron_variant(1) regulatory_region_variant(1) upstream_gene_variant(1)	0	0	0	0	0	0
349	chr9_107594364	rs2515629	1	1	26	9	107489744	107689744	1	0	0	1	107594364	A	G	ABCA1(2)	TF_binding_site_variant(1) intron_variant(1) regulatory_region_variant(1) upstream_gene_variant(1)	0	0	0	0	0	0
350	chr9_107610152	rs113337137	1	1	26	9	107489744	107689744	1	0	0	0	107610152	T	C	ABCA1(1)	intron_variant(1)	0	0	0	0	0	0
351	chr9_107633725	rs1929841	1	1	26	9	107489744	107689744	1	0	0	0	107633725	A	C	ABCA1(3)	intron_variant(3) regulatory_region_variant(1)	0	0	0	0	0	0
352	chr9_107669241	rs4100654	1	1	26	9	107489744	107689744	1	0	0	1	107669241	T	C	ABCA1(3)	intron_variant(3)	0	0	0	0	0	0
353	chr9_2640759	rs3780181	1	1	25	9	2540759	2740759	0	1	0	1	2640759	A	G	RP11-125B21.2(1) VLDLR(3)	intron_variant(3) intron_variant,non_coding_transcript_variant(1)	0	1	0	1	1	1
The columns JAM_MPP90 and flashfm_MPP90 take the value "1" when the variant is prioritised by JAM or flashfm, respectively. The lipid name columns indicate whether the variant was prioritised for that trait; similarly trait names prefixed by GLGC indicate whether the variant was prioritised by a GLGC analysis. The columns GLGC_AFR_90 and GLGC_TAA_90 have a value "1" when the variant is prioritise…
