# Supplementary material for: Multi-trait discovery and fine-mapping of lipid loci in 125,000 individuals of African ancestry
Source: Nat Commun. 2023 Sep 5;14:5403. doi: 10.1038/s41467-023-41271-0 (PMC10480211; doi:10.1038/s41467-023-41271-0)
Supplement: Supplementary file 9 — Supplementary Data 6 [file 41467_2023_41271_MOESM9_ESM.xlsx]

## Sheet: Supplementary Data 6
Supplementary Data 6 Colocalization of novel meta-analysis of genome-wide association studies with expression quantitative trait loci GTEx v8
nsnps	PP.H0.abf	PP.H1.abf	PP.H2.abf	PP.H3.abf	PP.H4.abf	Tissue	GWAS_Trait	Locus	Gene_id	Gene name	HGNC symbol	Gene stable ID version
3685	9.78662e-06	0.31543	1.00242e-06	0.0316557	0.652904	Colon_Transverse	HDL_GWAS	14_49010761_50010761	ENSG00000165502	RPL36AL	RPL36AL	ENSG00000165502.7
2473	0.0484609	0.0146958	0.349303	0.105444	0.482096	Heart_Left_Ventricle	TC_GWAS	2_18142470_19142470	ENSG00000143867	OSR1	OSR1	ENSG00000143867.7
3822	0.00815068	0.47997	0.000971914	0.056779	0.454129	Lung	TC_GWAS	1_239143848_240143848	ENSG00000133019	CHRM3	CHRM3	ENSG00000133019.12
3788	0.155052	0.371413	0.0160692	0.038073	0.419392	Skin_Sun_Exposed_Lower_leg	HDL_GWAS	14_49010761_50010761	ENSG00000165501	LRR1	LRR1	ENSG00000165501.17
3685	0.00223807	0.533203	0.00022924	0.0542044	0.410126	Heart_Left_Ventricle	HDL_GWAS	14_49010761_50010761	ENSG00000165502	RPL36AL	RPL36AL	ENSG00000165502.7
2473	0.062951	0.0154217	0.453746	0.110802	0.357079	Heart_Atrial_Appendage	TC_GWAS	2_18142470_19142470	ENSG00000143867	OSR1	OSR1	ENSG00000143867.7
3823	0.0146413	0.00547746	0.497453	0.185806	0.296622	Artery_Aorta	TG_GWAS	1_239143848_240143848	ENSG00000133019	CHRM3	CHRM3	ENSG00000133019.12
3778	0.00384781	0.00170123	0.489561	0.21616	0.28873	Liver	LDL_GWAS	2_15569674_16569674	ENSG00000134323	MYCN	MYCN	ENSG00000134323.13
3685	0.226878	0.42057	0.0232385	0.0427913	0.286522	Artery_Coronary	HDL_GWAS	14_49010761_50010761	ENSG00000165502	RPL36AL	RPL36AL	ENSG00000165502.7
1949	0.0259635	0.00518424	0.58374	0.116289	0.268823	Brain_Cortex	TG_GWAS	1_239143848_240143848	ENSG00000215808	LINC01139	LINC01139	ENSG00000215808.4
3656	0.00423309	0.00161648	0.538637	0.205438	0.250075	Kidney_Cortex	LDL_GWAS	2_15569674_16569674	ENSG00000134323	MYCN	MYCN	ENSG00000134323.13
3644	0.0154192	0.00609055	0.523859	0.206675	0.247956	Brain_Amygdala	TG_GWAS	1_239143848_240143848	ENSG00000155816	FMN2	FMN2	ENSG00000155816.21
2955	0.00461138	0.00140482	0.58002	0.176461	0.237503	Brain_Spinal_cord_cervical_c-1	LDL_GWAS	2_15569674_16569674	ENSG00000197872	CYRIA	CYRIA	ENSG00000197872.11
4203	1.47522e-06	0.105618	9.21414e-06	0.659448	0.234923	Esophagus_Muscularis	TC_GWAS	2_18142470_19142470	ENSG00000170745	KCNS3	KCNS3	ENSG00000170745.12
3794	0.0129513	0.00897074	0.440032	0.304555	0.233491	Uterus	TG_GWAS	1_239143848_240143848	ENSG00000233355	CHRM3-AS2	CHRM3-AS2	ENSG00000233355.7
3685	1.25476e-07	0.70532	1.28521e-08	0.0720214	0.222659	Cells_Cultured_fibroblasts	HDL_GWAS	14_49010761_50010761	ENSG00000165502	RPL36AL	RPL36AL	ENSG00000165502.7
3685	0.305069	0.403953	0.0312475	0.0411572	0.218573	Brain_Cortex	HDL_GWAS	14_49010761_50010761	ENSG00000165502	RPL36AL	RPL36AL	ENSG00000165502.7
2907	0.0203149	0.0062866	0.579113	0.178996	0.21529	Vagina	LDL_GWAS	2_18142470_19142470	ENSG00000163032	VSNL1	VSNL1	ENSG00000163032.12
3888	0.0183644	0.00793159	0.53131	0.22926	0.213134	Pituitary	LDL_GWAS	2_18142470_19142470	ENSG00000163029	SMC6	SMC6	ENSG00000163029.16
4132	0.201943	0.505474	0.025136	0.0627123	0.204735	Brain_Spinal_cord_cervical_c-1	TG_GWAS	2_18142470_19142470	ENSG00000170745	KCNS3	KCNS3	ENSG00000170745.12
3820	0.0165968	0.00616989	0.563897	0.209426	0.20391	Ovary	TG_GWAS	1_239143848_240143848	ENSG00000233355	CHRM3-AS2	CHRM3-AS2	ENSG00000233355.7
3779	0.00479357	0.00148295	0.609891	0.188482	0.195351	Artery_Tibial	LDL_GWAS	2_15569674_16569674	ENSG00000134323	MYCN	MYCN	ENSG00000134323.13
3703	0.0175217	0.00558922	0.595312	0.189706	0.191871	Skin_Sun_Exposed_Lower_leg	TG_GWAS	1_239143848_240143848	ENSG00000155816	FMN2	FMN2	ENSG00000155816.21
2655	0.00508563	0.00135083	0.638676	0.169458	0.185429	Brain_Putamen_basal_ganglia	LDL_GWAS	2_15569674_16569674	ENSG00000223536			ENSG00000223536.7
4465	0.0166505	0.00988074	0.494783	0.293428	0.185259	Esophagus_Mucosa	LDL_GWAS	2_18142470_19142470	ENSG00000185013	NT5C1B	NT5C1B	ENSG00000185013.17
3822	0.0125334	0.737953	0.00114125	0.0670145	0.181358	Lung	LDL_GWAS	1_239143848_240143848	ENSG00000133019	CHRM3	CHRM3	ENSG00000133019.12
3684	0.231017	0.517602	0.0236565	0.0528283	0.174896	Ovary	HDL_GWAS	14_49010761_50010761	ENSG00000165502	RPL36AL	RPL36AL	ENSG00000165502.7
2470	0.080883	0.0197112	0.582994	0.141901	0.174511	Brain_Nucleus_accumbens_basal_ganglia	TC_GWAS	2_18142470_19142470	ENSG00000143867	OSR1	OSR1	ENSG00000143867.7
3807	0.0170636	0.0066347	0.579747	0.225247	0.171308	Brain_Hippocampus	TG_GWAS	1_239143848_240143848	ENSG00000133019	CHRM3	CHRM3	ENSG00000133019.12
4198	0.210432	0.526106	0.0263907	0.0658087	0.171262	Brain_Cortex	TG_GWAS	2_18142470_19142470	ENSG00000170745	KCNS3	KCNS3	ENSG00000170745.12
4191	3.88478e-07	0.0278139	1.12526e-05	0.805486	0.166688	Esophagus_Muscularis	LDL_GWAS	2_18142470_19142470	ENSG00000170745	KCNS3	KCNS3	ENSG00000170745.12
3790	0.442361	0.316971	0.0458514	0.0326924	0.162125	Esophagus_Gastroesophageal_Junction	HDL_GWAS	14_49010761_50010761	ENSG00000213741	RPS29	RPS29	ENSG00000213741.11
2959	0.00516561	0.00148344	0.649844	0.186463	0.157044	Uterus	LDL_GWAS	2_15569674_16569674	ENSG00000197872	CYRIA	CYRIA	ENSG00000197872.11
2645	0.574914	0.20336	0.0483838	0.0169581	0.156384	Cells_Cultured_fibroblasts	HDL_GWAS	14_49010761_50010761	ENSG00000282885			ENSG00000282885.3
4479	0.0605572	0.0250072	0.536959	0.221582	0.155894	Adipose_Visceral_Omentum	TC_GWAS	2_18142470_19142470	ENSG00000240857	RDH14	RDH14	ENSG00000240857.2
4188	0.081606	0.034986	0.509648	0.21834	0.155421	Uterus	TC_GWAS	2_18142470_19142470	ENSG00000170745	KCNS3	KCNS3	ENSG00000170745.12
2797	0.0212391	0.00748297	0.604363	0.212775	0.15414	Pancreas	LDL_GWAS	2_18142470_19142470	ENSG00000214842	RAD51AP2	RAD51AP2	ENSG00000214842.6
2803	0.177412	0.0553349	0.467531	0.145669	0.154053	Lung	TC_GWAS	2_18142470_19142470	ENSG00000214842	RAD51AP2	RAD51AP2	ENSG00000214842.6
3779	0.00485705	0.00174948	0.617969	0.222436	0.152989	Esophagus_Muscularis	LDL_GWAS	2_15569674_16569674	ENSG00000079785	DDX1	DDX1	ENSG00000079785.16
3113	0.0186237	0.00573966	0.630216	0.194076	0.151345	Brain_Cerebellum	TG_GWAS	1_239143848_240143848	ENSG00000228818			ENSG00000228818.1
4479	0.0545453	0.0317682	0.483652	0.28154	0.148495	Colon_Sigmoid	TC_GWAS	2_18142470_19142470	ENSG00000185013	NT5C1B	NT5C1B	ENSG00000185013.17
2533	0.0780588	0.025233	0.569703	0.184017	0.142988	Brain_Cerebellar_Hemisphere	TC_GWAS	2_18142470_19142470	ENSG00000236204	LINC01376	LINC01376	ENSG00000236204.7
1950	0.0281408	0.00839797	0.632691	0.18867	0.142101	Esophagus_Gastroesophageal_Junction	TG_GWAS	1_239143848_240143848	ENSG00000215808	LINC01139	LINC01139	ENSG00000215808.4
2924	0.020578	0.00850133	0.586655	0.242221	0.142045	Artery_Tibial	LDL_GWAS	2_18142470_19142470	ENSG00000163032	VSNL1	VSNL1	ENSG00000163032.12
3667	0.0864186	0.0383951	0.508684	0.225864	0.140639	Colon_Transverse	TC_GWAS	2_18142470_19142470	ENSG00000178295	GEN1	GEN1	ENSG00000178295.15
3779	0.00504444	0.00166342	0.641811	0.211498	0.139983	Adipose_Visceral_Omentum	LDL_GWAS	2_15569674_16569674	ENSG00000134323	MYCN	MYCN	ENSG00000134323.13
2966	0.00504325	0.00176283	0.634458	0.221633	0.137103	Brain_Putamen_basal_ganglia	LDL_GWAS	2_15569674_16569674	ENSG00000197872	CYRIA	CYRIA	ENSG00000197872.11
3685	0.512657	0.273712	0.0525101	0.0279024	0.133218	Adrenal_Gland	HDL_GWAS	14_49010761_50010761	ENSG00000165502	RPL36AL	RPL36AL	ENSG00000165502.7
197	0.231248	0.0108701	0.600079	0.0280777	0.129726	Adipose_Subcutaneous	TC_GWAS	2_18142470_19142470	ENSG00000183891	TTC32	TTC32	ENSG00000183891.6
2526	0.022028	0.00712714	0.636412	0.205781	0.128652	Brain_Cerebellar_Hemisphere	LDL_GWAS	2_18142470_19142470	ENSG00000236204	LINC01376	LINC01376	ENSG00000236204.7
2965	0.00526782	0.00160562	0.662702	0.201861	0.128564	Pituitary	LDL_GWAS	2_15569674_16569674	ENSG00000197872	CYRIA	CYRIA	ENSG00000197872.11
4462	0.0598205	0.0285921	0.530411	0.25339	0.127787	Brain_Nucleus_accumbens_basal_ganglia	TC_GWAS	2_18142470_19142470	ENSG00000240857	RDH14	RDH14	ENSG00000240857.2
3774	0.0049503	0.00185489	0.629831	0.235871	0.127493	Minor_Salivary_Gland	LDL_GWAS	2_15569674_16569674	ENSG00000134323	MYCN	MYCN	ENSG00000134323.13
4465	0.0194997	0.00894555	0.579447	0.265697	0.126411	Brain_Cerebellum	LDL_GWAS	2_18142470_19142470	ENSG00000260331			ENSG00000260331.1
3786	0.355915	0.136824	0.276264	0.106079	0.124918	Colon_Transverse	TC_GWAS	2_15569674_16569674	ENSG00000151779	NBAS	NBAS	ENSG00000151779.14
3709	0.0048132	0.00203131	0.612055	0.258182	0.122919	Vagina	LDL_GWAS	2_15569674_16569674	ENSG00000134323	MYCN	MYCN	ENSG00000134323.13
3703	0.0186891	0.00640957	0.634975	0.217648	0.122278	Esophagus_Mucosa	TG_GWAS	1_239143848_240143848	ENSG00000155816	FMN2	FMN2	ENSG00000155816.21
968	0.200245	0.0195578	0.600122	0.0584919	0.121583	Testis	TC_GWAS	2_18142470_19142470	ENSG00000235911			ENSG00000235911.1
3126	0.0185164	0.00672563	0.626605	0.227479	0.120674	Cells_Cultured_fibroblasts	TG_GWAS	1_239143848_240143848	ENSG00000228818			ENSG00000228818.1
2535	0.0855362	0.0204714	0.62428	0.149289	0.120424	Spleen	TC_GWAS	2_18142470_19142470	ENSG00000236204	LINC01376	LINC01376	ENSG00000236204.7
3786	2.94427e-05	0.495241	2.28537e-05	0.384291	0.120416	Skin_Sun_Exposed_Lower_leg	TC_GWAS	2_15569674_16569674	ENSG00000079785	DDX1	DDX1	ENSG00000079785.16
1947	0.0318186	0.00564661	0.715377	0.126832	0.120325	Brain_Hippocampus	TG_GWAS	1_239143848_240143848	ENSG00000215808	LINC01139	LINC01139	ENSG00000215808.4
1950	0.0309969	0.00653958	0.696905	0.146911	0.118647	Nerve_Tibial	TG_GWAS	1_239143848_240143848	ENSG00000215808	LINC01139	LINC01139	ENSG00000215808.4
2528	0.0229777	0.0065154	0.663855	0.188119	0.118533	Skin_Not_Sun_Exposed_Suprapubic	LDL_GWAS	2_18142470_19142470	ENSG00000236204	LINC01376	LINC01376	ENSG00000236204.7
3890	0.020956	0.00860227	0.606285	0.248759	0.115398	Pancreas	LDL_GWAS	2_18142470_19142470	ENSG00000163029	SMC6	SMC6	ENSG00000163029.16
3903	0.090379	0.0379498	0.532735	0.223578	0.115358	Artery_Aorta	TC_GWAS	2_18142470_19142470	ENSG00000163029	SMC6	SMC6	ENSG00000163029.16
2975	0.00556466	0.00142427	0.700035	0.17906	0.113916	Breast_Mammary_Tissue	LDL_GWAS	2_15569674_16569674	ENSG00000197872	CYRIA	CYRIA	ENSG00000197872.11
2528	0.0230365	0.00664793	0.665554	0.191954	0.112808	Colon_Transverse	LDL_GWAS	2_18142470_19142470	ENSG00000236204	LINC01376	LINC01376	ENSG00000236204.7
2535	0.0677145	0.03937	0.49421	0.287228	0.111478	Stomach	TC_GWAS	2_18142470_19142470	ENSG00000236204	LINC01376	LINC01376	ENSG00000236204.7
3794	0.4976	0.268982	0.0794443	0.0428332	0.11114	Skin_Not_Sun_Exposed_Suprapubic	TG_GWAS	14_49010761_50010761	ENSG00000213741	RPS29	RPS29	ENSG00000213741.11
2797	0.0237993	0.00639044	0.677212	0.18173	0.110868	Colon_Transverse	LDL_GWAS	2_18142470_19142470	ENSG00000214842	RAD51AP2	RAD51AP2	ENSG00000214842.6
3656	0.0200782	0.00964831	0.580652	0.278914	0.110707	Artery_Coronary	LDL_GWAS	2_18142470_19142470	ENSG00000178295	GEN1	GEN1	ENSG00000178295.15
3755	0.00481061	0.00213022	0.61201	0.270899	0.11015	Brain_Substantia_nigra	LDL_GWAS	2_15569674_16569674	ENSG00000134323	MYCN	MYCN	ENSG00000134323.13
3820	0.0173526	0.00809223	0.589578	0.274834	0.110144	Pituitary	TG_GWAS	1_239143848_240143848	ENSG00000233355	CHRM3-AS2	CHRM3-AS2	ENSG00000233355.7
3823	0.0152949	0.0101694	0.51966	0.345409	0.109467	Adipose_Subcutaneous	TG_GWAS	1_239143848_240143848	ENSG00000133019	CHRM3	CHRM3	ENSG00000133019.12
3647	0.022211	0.00756991	0.642313	0.218803	0.109103	Ovary	LDL_GWAS	2_18142470_19142470	ENSG00000178295	GEN1	GEN1	ENSG00000178295.15
1945	0.0316662	0.00630186	0.711947	0.141575	0.10851	Brain_Anterior_cingulate_cortex_BA24	TG_GWAS	1_239143848_240143848	ENSG00000215808	LINC01139	LINC01139	ENSG00000215808.4
2535	0.0836302	0.0238695	0.610369	0.174102	0.108029	Pancreas	TC_GWAS	2_18142470_19142470	ENSG00000236204	LINC01376	LINC01376	ENSG00000236204.7
305	0.239438	0.0070398	0.627193	0.0183323	0.107998	Esophagus_Muscularis	TC_GWAS	2_18142470_19142470	ENSG00000228784	LINC00954	LINC00954	ENSG00000228784.9
3656	0.0207084	0.00912331	0.598878	0.263735	0.107556	Pancreas	LDL_GWAS	2_18142470_19142470	ENSG00000178295	GEN1	GEN1	ENSG00000178295.15
4203	0.0609694	0.062253	0.380811	0.388722	0.107245	Esophagus_Gastroesophageal_Junction	TC_GWAS	2_18142470_19142470	ENSG00000170745	KCNS3	KCNS3	ENSG00000170745.12
4194	0.0402601	0.754267	0.00504629	0.0944355	0.105991	Brain_Caudate_basal_ganglia	TG_GWAS	2_18142470_19142470	ENSG00000170745	KCNS3	KCNS3	ENSG00000170745.12
4479	0.0616973	0.0289209	0.547069	0.256335	0.105978	Colon_Transverse	TC_GWAS	2_18142470_19142470	ENSG00000240857	RDH14	RDH14	ENSG00000240857.2
3650	0.0216738	0.00821807	0.626794	0.237556	0.105758	Brain_Putamen_basal_ganglia	LDL_GWAS	2_18142470_19142470	ENSG00000178295	GEN1	GEN1	ENSG00000178295.15
2975	0.00549445	0.00157208	0.691202	0.197664	0.104067	Spleen	LDL_GWAS	2_15569674_16569674	ENSG00000197872	CYRIA	CYRIA	ENSG00000197872.11
3807	0.0188505	0.0067923	0.640469	0.230674	0.103214	Brain_Anterior_cingulate_cortex_BA24	TG_GWAS	1_239143848_240143848	ENSG00000133019	CHRM3	CHRM3	ENSG00000133019.12
2974	0.00546034	0.00161446	0.686913	0.202997	0.103015	Artery_Coronary	LDL_GWAS	2_15569674_16569674	ENSG00000197872	CYRIA	CYRIA	ENSG00000197872.11
4479	0.0588463	0.03216	0.521788	0.28506	0.102146	Skin_Sun_Exposed_Lower_leg	TC_GWAS	2_18142470_19142470	ENSG00000185013	NT5C1B	NT5C1B	ENSG00000185013.17
4442	0.0625582	0.0286369	0.554091	0.253542	0.101171	Vagina	TC_GWAS	2_18142470_19142470	ENSG00000240857	RDH14	RDH14	ENSG00000240857.2
2924	0.0241119	0.00636481	0.687403	0.181353	0.100768	Artery_Aorta	LDL_GWAS	2_18142470_19142470	ENSG00000163032	VSNL1	VSNL1	ENSG00000163032.12
3685	0.0529932	0.763241	0.00542795	0.0780765	0.100262	Pancreas	HDL_GWAS	14_49010761_50010761	ENSG00000165502	RPL36AL	RPL36AL	ENSG00000165502.7
3779	0.00484646	0.00217143	0.616621	0.276174	0.100187	Testis	LDL_GWAS	2_15569674_16569674	ENSG00000233718	MYCNOS	MYCNOS	ENSG00000233718.9
4465	0.0185396	0.01078	0.550916	0.320236	0.0995284	Colon_Sigmoid	LDL_GWAS	2_18142470_19142470	ENSG00000185013	NT5C1B	NT5C1B	ENSG00000185013.17
4479	0.0650722	0.0262049	0.576994	0.232259	0.0994706	Brain_Cortex	TC_GWAS	2_18142470_19142470	ENSG00000260331			ENSG00000260331.1
3773	0.00465576	0.00237414	0.592363	0.301968	0.0986396	Brain_Cerebellum	LDL_GWAS	2_15569674_16569674	ENSG00000134323	MYCN	MYCN	ENSG00000134323.13
2535	0.0873465	0.0212988	0.637492	0.155349	0.0985137	Prostate	TC_GWAS	2_18142470_19142470	ENSG00000236204	LINC01376	LINC01376	ENSG00000236204.7
3779	0.00527944	0.00175757	0.67171	0.22352	0.0977329	Testis	LDL_GWAS	2_15569674_16569674	ENSG00000223850	MYCNUT	MYCNUT	ENSG00000223850.1
4435	0.062215	0.0292746	0.551544	0.259426	0.0975412	Brain_Substantia_nigra	TC_GWAS	2_18142470_19142470	ENSG00000260331			ENSG00000260331.1
3685	0.531491	0.28727	0.0544393	0.0293268	0.0974725	Brain_Nucleus_accumbens_basal_ganglia	HDL_GWAS	14_49010761_50010761	ENSG00000165502	RPL36AL	RPL36AL	ENSG00000165502.7
3822	0.0183181	0.00751567	0.622377	0.255256	0.0965334	Minor_Salivary_Gland	TG_GWAS	1_239143848_240143848	ENSG00000233355	CHRM3-AS2	CHRM3-AS2	ENSG00000233355.7
2924	0.0235498	0.00709135	0.671377	0.20207	0.0959114	Adipose_Visceral_Omentum	LDL_GWAS	2_18142470_19142470	ENSG00000163032	VSNL1	VSNL1	ENSG00000163032.12
2466	0.0231108	0.00718445	0.666713	0.207165	0.0958263	Minor_Salivary_Gland	LDL_GWAS	2_18142470_19142470	ENSG00000143867	OSR1	OSR1	ENSG00000143867.7
2528	0.0224376	0.00782319	0.648251	0.225926	0.0955626	Artery_Aorta	LDL_GWAS	2_18142470_19142470	ENSG00000236204	LINC01376	LINC01376	ENSG00000236204.7
1938	0.0323243	0.00622185	0.726759	0.139793	0.094902	Brain_Amygdala	TG_GWAS	1_239143848_240143848	ENSG00000215808	LINC01139	LINC01139	ENSG00000215808.4
2535	0.0856967	0.0234587	0.625451	0.171117	0.0942758	Breast_Mammary_Tissue	TC_GWAS	2_18142470_19142470	ENSG00000236204	LINC01376	LINC01376	ENSG00000236204.7
3656	0.0221788	0.00810571	0.641402	0.234319	0.0939945	Heart_Atrial_Appendage	LDL_GWAS	2_18142470_19142470	ENSG00000178295	GEN1	GEN1	ENSG00000178295.15
197	0.247781	0.00429379	0.642982	0.0110483	0.0938948	Esophagus_Gastroesophageal_Junction	TC_GWAS	2_18142470_19142470	ENSG00000183891	TTC32	TTC32	ENSG00000183891.6
4465	0.0211046	0.00841773	0.627138	0.250045	0.0932944	Artery_Aorta	LDL_GWAS	2_18142470_19142470	ENSG00000185013	NT5C1B	NT5C1B	ENSG00000185013.17
2466	0.0244813	0.00590338	0.70625	0.170211	0.0931549	Spleen	LDL_GWAS	2_18142470_19142470	ENSG00000143867	OSR1	OSR1	ENSG00000143867.7
2972	0.0053876	0.00176499	0.677766	0.221945	0.0931368	Brain_Nucleus_accumbens_basal_ganglia	LDL_GWAS	2_15569674_16569674	ENSG00000197872	CYRIA	CYRIA	ENSG00000197872.11
3685	9.7273e-06	0.822797	9.96341e-07	0.0841839	0.0930081	Testis	HDL_GWAS	14_49010761_50010761	ENSG00000165502	RPL36AL	RPL36AL	ENSG00000165502.7
2924	0.0227361	0.00800391	0.648178	0.228089	0.0929928	Heart_Left_Ventricle	LDL_GWAS	2_18142470_19142470	ENSG00000163032	VSNL1	VSNL1	ENSG00000163032.12
197	0.24758	0.00475185	0.642459	0.0122379	0.0929709	Liver	TC_GWAS	2_18142470_19142470	ENSG00000183891	TTC32	TTC32	ENSG00000183891.6
3683	0.018902	0.00706286	0.642061	0.239818	0.0921563	Brain_Substantia_nigra	TG_GWAS	1_239143848_240143848	ENSG00000155816	FMN2	FMN2	ENSG00000155816.21
2534	0.0761137	0.0333086	0.555507	0.243007	0.0920631	Liver	TC_GWAS	2_18142470_19142470	ENSG00000236204	LINC01376	LINC01376	ENSG00000236204.7
2920	0.0241757	0.00660301	0.689202	0.188147	0.0918723	Brain_Caudate_basal_ganglia	LDL_GWAS	2_18142470_19142470	ENSG00000163032	VSNL1	VSNL1	ENSG00000163032.12
3776	0.00529828	0.0017856	0.674106	0.227093	0.0917176	Brain_Caudate_basal_ganglia	LDL_GWAS	2_15569674_16569674	ENSG00000233718	MYCNOS	MYCNOS	ENSG00000233718.9
3778	0.00519649	0.0018883	0.661156	0.24016	0.091599	Artery_Coronary	LDL_GWAS	2_15569674_16569674	ENSG00000134323	MYCN	MYCN	ENSG00000134323.13
3767	0.00520432	0.00188089	0.662168	0.239222	0.0915241	Brain_Putamen_basal_ganglia	LDL_GWAS	2_15569674_16569674	ENSG00000236289	GACAT3	GACAT3	ENSG00000236289.4
3779	0.00511957	0.00196948	0.651369	0.250489	0.0910531	Colon_Transverse	LDL_GWAS	2_15569674_16569674	ENSG00000134323	MYCN	MYCN	ENSG00000134323.13
3823	0.0190077	0.00700087	0.645808	0.237772	0.0904116	Adrenal_Gland	TG_GWAS	1_239143848_240143848	ENSG00000233355	CHRM3-AS2	CHRM3-AS2	ENSG00000233355.7
3656	0.0226448	0.00778491	0.654876	0.225046	0.0896479	Stomach	LDL_GWAS	2_18142470_19142470	ENSG00000178295	GEN1	GEN1	ENSG00000178295.15
3700	0.0179628	0.00807408	0.6103	0.274234	0.0894289	Brain_Cortex	TG_GWAS	1_239143848_240143848	ENSG00000155816	FMN2	FMN2	ENSG00000155816.21
3682	0.0193792	0.00666066	0.658445	0.226219	0.0892969	Brain_Hypothalamus	TG_GWAS	1_239143848_240143848	ENSG00000155816	FMN2	FMN2	ENSG00000155816.21
3779	0.00523692	0.00186594	0.6663	0.237316	0.0892806	Lung	LDL_GWAS	2_15569674_16569674	ENSG00000134323	MYCN	MYCN	ENSG00000134323.13
4422	0.0201926	0.00947349	0.600011	0.28141	0.0889136	Brain_Substantia_nigra	LDL_GWAS	2_18142470_19142470	ENSG00000260331			ENSG00000260331.1
3685	0.134794	0.691726	0.0138066	0.0707628	0.0889103	Prostate	HDL_GWAS	14_49010761_50010761	ENSG00000165502	RPL36AL	RPL36AL	ENSG00000165502.7
2924	0.0250185	0.00587425	0.713247	0.167379	0.0884814	Heart_Atrial_Appendage	LDL_GWAS	2_18142470_19142470	ENSG00000163032	VSNL1	VSNL1	ENSG00000163032.12
3755	0.00510618	0.00200783	0.649614	0.25535	0.0879226	Brain_Substantia_nigra	LDL_GWAS	2_15569674_16569674	ENSG00000079785	DDX1	DDX1	ENSG00000079785.16
2473	0.0910593	0.0200748	0.656349	0.14461	0.0879067	Whole_Blood	TC_GWAS	2_18142470_19142470	ENSG00000143867	OSR1	OSR1	ENSG00000143867.7
3653	0.0223166	0.00817129	0.645384	0.236222	0.0879061	Liver	LDL_GWAS	2_18142470_19142470	ENSG00000178295	GEN1	GEN1	ENSG00000178295.15
2465	0.0240568	0.00651155	0.694004	0.187761	0.0876665	Liver	LDL_GWAS	2_18142470_19142470	ENSG00000143867	OSR1	OSR1	ENSG00000143867.7
196	0.24904	0.0049584	0.646229	0.0127795	0.0869936	Brain_Spinal_cord_cervical_c-1	TC_GWAS	2_18142470_19142470	ENSG00000271991	TTC32-DT	TTC32-DT	ENSG00000271991.3
4465	0.0214442	0.00828613	0.637228	0.246141	0.0869001	Nerve_Tibial	LDL_GWAS	2_18142470_19142470	ENSG00000185013	NT5C1B	NT5C1B	ENSG00000185013.17
3124	0.0203046	0.00590779	0.687126	0.199838	0.0868238	Ovary	TG_GWAS	1_239143848_240143848	ENSG00000228818			ENSG00000228818.1
3122	0.0198971	0.00631839	0.673308	0.213725	0.0867515	Cells_EBV-transformed_lymphocytes	TG_GWAS	1_239143848_240143848	ENSG00000228818			ENSG00000228818.1
4475	0.0648578	0.0277788	0.575068	0.246217	0.0860783	Small_Intestine_Terminal_Ileum	TC_GWAS	2_18142470_19142470	ENSG00000185013	NT5C1B	NT5C1B	ENSG00000185013.17
197	0.250452	0.00381236	0.649911	0.00980688	0.086018	Cells_Cultured_fibroblasts	TC_GWAS	2_18142470_19142470	ENSG00000271991	TTC32-DT	TTC32-DT	ENSG00000271991.3
2523	0.0246957	0.00588491	0.713478	0.169934	0.0860074	Brain_Frontal_Cortex_BA9	LDL_GWAS	2_18142470_19142470	ENSG00000236204	LINC01376	LINC01376	ENSG00000236204.7
2794	0.0247699	0.00626573	0.704832	0.178207	0.0859252	Adrenal_Gland	LDL_GWAS	2_18142470_19142470	ENSG00000214842	RAD51AP2	RAD51AP2	ENSG00000214842.6
2129	0.378929	0.0939233	0.353652	0.087572	0.0859234	Testis	LDL_GWAS	2_18142470_19142470	ENSG00000236348	PSMC1P10	PSMC1P10	ENSG00000236348.1
3889	0.0223215	0.00822204	0.645788	0.237788	0.0858812	Minor_Salivary_Gland	LDL_GWAS	2_18142470_19142470	ENSG00000163029	SMC6	SMC6	ENSG00000163029.16
2797	0.0246028	0.00643723	0.700077	0.183087	0.0857965	Brain_Cortex	LDL_GWAS	2_18142470_19142470	ENSG00000214842	RAD51AP2	RAD51AP2	ENSG00000214842.6
3890	0.0222989	0.00825261	0.645136	0.238673	0.0856395	Thyroid	LDL_GWAS	2_18142470_19142470	ENSG00000163029	SMC6	SMC6	ENSG00000163029.16
3656	0.022524	0.00804398	0.651385	0.232543	0.0855037	Esophagus_Gastroesophageal_Junction	LDL_GWAS	2_18142470_19142470	ENSG00000178295	GEN1	GEN1	ENSG00000178295.15
2466	0.0240143	0.00662798	0.692777	0.191122	0.0854582	Testis	LDL_GWAS	2_18142470_19142470	ENSG00000143867	OSR1	OSR1	ENSG00000143867.7
3641	0.0217385	0.00883605	0.628656	0.255444	0.0853253	Uterus	LDL_GWAS	2_18142470_19142470	ENSG00000178295	GEN1	GEN1	ENSG00000178295.15
3885	0.0214435	0.00912009	0.620382	0.263768	0.0852869	Brain_Frontal_Cortex_BA9	LDL_GWAS	2_18142470_19142470	ENSG00000163029	SMC6	SMC6	ENSG00000163029.16
3546	0.0225911	0.00799549	0.653191	0.231094	0.0851284	Kidney_Cortex	LDL_GWAS	2_18142470_19142470	ENSG00000178295	GEN1	GEN1	ENSG00000178295.15
4477	0.0603459	0.032417	0.53508	0.287353	0.0848041	Artery_Coronary	TC_GWAS	2_18142470_19142470	ENSG00000240857	RDH14	RDH14	ENSG00000240857.2
4479	0.0582592	0.0345304	0.516583	0.306096	0.0845317	Lung	TC_GWAS	2_18142470_19142470	ENSG00000185013	NT5C1B	NT5C1B	ENSG00000185013.17
3126	0.019892	0.0064079	0.673157	0.216764	0.083779	Artery_Tibial	TG_GWAS	1_239143848_240143848	ENSG00000228818			ENSG00000228818.1
3402	0.349778	0.180153	0.25508	0.131295	0.0836931	Brain_Hypothalamus	TC_GWAS	2_15569674_16569674	ENSG00000279663			ENSG00000279663.3
1950	0.0326989	0.00633381	0.735171	0.14232	0.0834765	Muscle_Skeletal	TG_GWAS	1_239143848_240143848	ENSG00000215808	LINC01139	LINC01139	ENSG00000215808.4
197	0.250022	0.00501478	0.648796	0.0129299	0.0832371	Brain_Anterior_cingulate_cortex_BA24	TC_GWAS	2_18142470_19142470	ENSG00000271991	TTC32-DT	TTC32-DT	ENSG00000271991.3
4335	0.02101	0.00885181	0.624143	0.262877	0.0831176	Kidney_Cortex	LDL_GWAS	2_18142470_19142470	ENSG00000185013	NT5C1B	NT5C1B	ENSG00000185013.17
2975	0.00534922	0.0018857	0.672933	0.237139	0.0826936	Cells_Cultured_fibroblasts	LDL_GWAS	2_15569674_16569674	ENSG00000197872	CYRIA	CYRIA	ENSG00000197872.11
4464	0.0199209	0.00995731	0.591963	0.295806	0.0823534	Minor_Salivary_Gland	LDL_GWAS	2_18142470_19142470	ENSG00000260331			ENSG00000260331.1
2443	0.0233064	0.00744476	0.672357	0.214689	0.0822025	Vagina	LDL_GWAS	2_18142470_19142470	ENSG00000143867	OSR1	OSR1	ENSG00000143867.7
2661	0.00525431	0.00199815	0.659846	0.250849	0.082052	Brain_Nucleus_accumbens_basal_ganglia	LDL_GWAS	2_15569674_16569674	ENSG00000223536			ENSG00000223536.7
2924	0.0248605	0.00625951	0.708744	0.17837	0.0817661	Thyroid	LDL_GWAS	2_18142470_19142470	ENSG00000163032	VSNL1	VSNL1	ENSG00000163032.12
3779	0.00475334	0.00241321	0.604773	0.306955	0.0811052	Testis	LDL_GWAS	2_15569674_16569674	ENSG00000234022			ENSG00000234022.1
1950	0.032799	0.006339	0.737421	0.142439	0.081002	Prostate	TG_GWAS	1_239143848_240143848	ENSG00000215808	LINC01139	LINC01139	ENSG00000215808.4
2924	0.0245769	0.00657457	0.70066	0.187352	0.0808364	Brain_Cortex	LDL_GWAS	2_18142470_19142470	ENSG00000163032	VSNL1	VSNL1	ENSG00000163032.12
3656	0.0225111	0.00822671	0.651012	0.237832	0.0804179	Brain_Cortex	LDL_GWAS	2_18142470_19142470	ENSG00000178295	GEN1	GEN1	ENSG00000178295.15
4476	0.0635084	0.0297323	0.56312	0.263552	0.0800871	Liver	TC_GWAS	2_18142470_19142470	ENSG00000185013	NT5C1B	NT5C1B	ENSG00000185013.17
3844	0.0222537	0.0084813	0.643883	0.245316	0.0800659	Brain_Anterior_cingulate_cortex_BA24	LDL_GWAS	2_18142470_19142470	ENSG00000163029	SMC6	SMC6	ENSG00000163029.16
3702	0.0197123	0.0065947	0.669739	0.223979	0.0799742	Brain_Nucleus_accumbens_basal_ganglia	TG_GWAS	1_239143848_240143848	ENSG00000155816	FMN2	FMN2	ENSG00000155816.21
2975	0.00571966	0.00153854	0.719535	0.193469	0.0797378	Heart_Atrial_Appendage	LDL_GWAS	2_15569674_16569674	ENSG00000197872	CYRIA	CYRIA	ENSG00000197872.11
4461	0.021221	0.00874399	0.630582	0.259747	0.079706	Brain_Caudate_basal_ganglia	LDL_GWAS	2_18142470_19142470	ENSG00000260331			ENSG00000260331.1
3656	0.0214137	0.00934867	0.619275	0.27028	0.0796831	Brain_Cerebellum	LDL_GWAS	2_18142470_19142470	ENSG00000178295	GEN1	GEN1	ENSG00000178295.15
197	0.250757	0.00531998	0.650703	0.0137256	0.0794947	Brain_Substantia_nigra	TC_GWAS	2_18142470_19142470	ENSG00000183891	TTC32	TTC32	ENSG00000183891.6
2473	0.0904109	0.0217837	0.651675	0.156936	0.0791935	Colon_Transverse	TC_GWAS	2_18142470_19142470	ENSG00000143867	OSR1	OSR1	ENSG00000143867.7
2898	0.0243696	0.00684731	0.694719	0.195121	0.0789426	Brain_Spinal_cord_cervical_c-1	LDL_GWAS	2_18142470_19142470	ENSG00000163032	VSNL1	VSNL1	ENSG00000163032.12
2529	0.0884059	0.0226314	0.645215	0.165093	0.0786551	Brain_Hypothalamus	TC_GWAS	2_18142470_19142470	ENSG00000236204	LINC01376	LINC01376	ENSG00000236204.7
4465	0.0214973	0.00850138	0.638807	0.252546	0.0786491	Thyroid	LDL_GWAS	2_18142470_19142470	ENSG00000260331			ENSG00000260331.1
2932	0.179559	0.065539	0.495734	0.180864	0.0783039	Colon_Sigmoid	TC_GWAS	2_18142470_19142470	ENSG00000163032	VSNL1	VSNL1	ENSG00000163032.12
3779	0.00524978	0.00193922	0.667937	0.246651	0.0782234	Nerve_Tibial	LDL_GWAS	2_15569674_16569674	ENSG00000236289	GACAT3	GACAT3	ENSG00000236289.4
2462	0.0234103	0.00748082	0.675354	0.215733	0.0780219	Brain_Hippocampus	LDL_GWAS	2_18142470_19142470	ENSG00000143867	OSR1	OSR1	ENSG00000143867.7
2473	0.0901734	0.0222085	0.649964	0.159999	0.0776552	Brain_Caudate_basal_ganglia	TC_GWAS	2_18142470_19142470	ENSG00000143867	OSR1	OSR1	ENSG00000143867.7
3031	0.0203017	0.00617925	0.686888	0.208992	0.0776395	Testis	TG_GWAS	1_239143848_240143848	ENSG00000223694	ADH5P3	ADH5P3	ENSG00000223694.1
2137	0.259668	0.0645296	0.479238	0.119017	0.0775473	Testis	TC_GWAS	2_18142470_19142470	ENSG00000236348	PSMC1P10	PSMC1P10	ENSG00000236348.1
2469	0.0890417	0.023378	0.641787	0.168425	0.0773688	Cells_EBV-transformed_lymphocytes	TC_GWAS	2_18142470_19142470	ENSG00000143867	OSR1	OSR1	ENSG00000143867.7
2463	0.0897763	0.0226622	0.647048	0.163257	0.0772564	Brain_Substantia_nigra	TC_GWAS	2_18142470_19142470	ENSG00000143867	OSR1	OSR1	ENSG00000143867.7
1949	0.0325475	0.00675137	0.731764	0.151714	0.0772237	Minor_Salivary_Gland	TG_GWAS	1_239143848_240143848	ENSG00000215808	LINC01139	LINC01139	ENSG00000215808.4
4479	0.0646671	0.0288704	0.573402	0.255916	0.0771448	Brain_Cortex	TC_GWAS	2_18142470_19142470	ENSG00000240857	RDH14	RDH14	ENSG00000240857.2
4465	0.0188747	0.011174	0.560874	0.331967	0.0771097	Lung	LDL_GWAS	2_18142470_19142470	ENSG00000185013	NT5C1B	NT5C1B	ENSG00000185013.17
4428	0.021061	0.00899198	0.625792	0.267104	0.0770512	Vagina	LDL_GWAS	2_18142470_19142470	ENSG00000185013	NT5C1B	NT5C1B	ENSG00000185013.17
4473	0.0646511	0.0289112	0.573255	0.256276	0.0769073	Brain_Putamen_basal_ganglia	TC_GWAS	2_18142470_19142470	ENSG00000260331			ENSG00000260331.1
4186	0.0212618	0.00954687	0.61586	0.276454	0.0768774	Brain_Frontal_Cortex_BA9	LDL_GWAS	2_18142470_19142470	ENSG00000170745	KCNS3	KCNS3	ENSG00000170745.12
3818	0.0194558	0.00693964	0.661031	0.235705	0.0768685	Brain_Putamen_basal_ganglia	TG_GWAS	1_239143848_240143848	ENSG00000133019	CHRM3	CHRM3	ENSG00000133019.12
3756	0.00512907	0.00207287	0.652478	0.263617	0.0767026	Brain_Spinal_cord_cervical_c-1	LDL_GWAS	2_15569674_16569674	ENSG00000236289	GACAT3	GACAT3	ENSG00000236289.4
2482	0.0242698	0.00662585	0.701222	0.191363	0.0765191	Brain_Spinal_cord_cervical_c-1	LDL_GWAS	2_18142470_19142470	ENSG00000236204	LINC01376	LINC01376	ENSG00000236204.7
2535	0.0866818	0.0246215	0.632641	0.179622	0.0764345	Skin_Not_Sun_Exposed_Suprapubic	TC_GWAS	2_18142470_19142470	ENSG00000236204	LINC01376	LINC01376	ENSG00000236204.7
2466	0.0241326	0.00681232	0.696189	0.196449	0.0764167	Pancreas	LDL_GWAS	2_18142470_19142470	ENSG00000143867	OSR1	OSR1	ENSG00000143867.7
3653	0.0229484	0.0079236	0.663659	0.229071	0.0763982	Adrenal_Gland	LDL_GWAS	2_18142470_19142470	ENSG00000178295	GEN1	GEN1	ENSG00000178295.15
3703	0.0184132	0.00799947	0.625602	0.271711	0.0762741	Prostate	TG_GWAS	1_239143848_240143848	ENSG00000155816	FMN2	FMN2	ENSG00000155816.21
4465	0.0215608	0.00851913	0.640693	0.253076	0.0761512	Nerve_Tibial	LDL_GWAS	2_18142470_19142470	ENSG00000240857	RDH14	RDH14	ENSG00000240857.2
2466	0.0253589	0.00559553	0.731568	0.161347	0.0761308	Thyroid	LDL_GWAS	2_18142470_19142470	ENSG00000143867	OSR1	OSR1	ENSG00000143867.7
3026	0.0206405	0.00588448	0.698355	0.19902	0.0761001	Brain_Caudate_basal_ganglia	TG_GWAS	1_239143848_240143848	ENSG00000223694	ADH5P3	ADH5P3	ENSG00000223694.1
4350	0.0644714	0.0292561	0.571262	0.259154	0.075857	Kidney_Cortex	TC_GWAS	2_18142470_19142470	ENSG00000240857	RDH14	RDH14	ENSG00000240857.2
3903	0.0977809	0.036281	0.576366	0.213781	0.0757909	Thyroid	TC_GWAS	2_18142470_19142470	ENSG00000163029	SMC6	SMC6	ENSG00000163029.16
4479	0.0654527	0.0282369	0.580367	0.250301	0.0756426	Stomach	TC_GWAS	2_18142470_19142470	ENSG00000240857	RDH14	RDH14	ENSG00000240857.2
305	0.249371	0.00606077	0.653214	0.0158003	0.0755537	Esophagus_Gastroesophageal_Junction	TC_GWAS	2_18142470_19142470	ENSG00000228784	LINC00954	LINC00954	ENSG00000228784.9
2399	0.0250263	0.00595449	0.72182	0.171667	0.075533	Kidney_Cortex	LDL_GWAS	2_18142470_19142470	ENSG00000143867	OSR1	OSR1	ENSG00000143867.7
2789	0.0247224	0.00667128	0.703461	0.189752	0.0753939	Uterus	LDL_GWAS	2_18142470_19142470	ENSG00000214842	RAD51AP2	RAD51AP2	ENSG00000214842.6
2793	0.02476	0.00663596	0.704531	0.188747	0.0753264	Brain_Caudate_basal_ganglia	LDL_GWAS	2_18142470_19142470	ENSG00000214842	RAD51AP2	RAD51AP2	ENSG00000214842.6
2466	0.0245132	0.00647033	0.70717	0.186584	0.0752621	Brain_Cortex	LDL_GWAS	2_18142470_19142470	ENSG00000143867	OSR1	OSR1	ENSG00000143867.7
1938	0.0280734	0.0113188	0.631194	0.254413	0.0750003	Brain_Hypothalamus	TG_GWAS	1_239143848_240143848	ENSG00000215808	LINC01139	LINC01139	ENSG00000215808.4
305	0.249619	0.0059728	0.653862	0.0155704	0.0749755	Adipose_Visceral_Omentum	TC_GWAS	2_18142470_19142470	ENSG00000228784	LINC00954	LINC00954	ENSG00000228784.9
2473	0.0889053	0.0238185	0.640824	0.171607	0.0748457	Prostate	TC_GWAS	2_18142470_19142470	ENSG00000143867	OSR1	OSR1	ENSG00000143867.7
305	0.248635	0.00700248	0.651284	0.0182678	0.0748115	Liver	TC_GWAS	2_18142470_19142470	ENSG00000228784	LINC00954	LINC00954	ENSG00000228784.9
2463	0.0249396	0.00606059	0.719466	0.174763	0.074771	Brain_Nucleus_accumbens_basal_ganglia	LDL_GWAS	2_18142470_19142470	ENSG00000143867	OSR1	OSR1	ENSG00000143867.7
197	0.252868	0.00453578	0.656182	0.0116954	0.0747188	Cells_EBV-transformed_lymphocytes	TC_GWAS	2_18142470_19142470	ENSG00000271991	TTC32-DT	TTC32-DT	ENSG00000271991.3
2644	0.00579116	0.00151948	0.727279	0.190749	0.0746615	Brain_Anterior_cingulate_cortex_BA24	LDL_GWAS	2_15569674_16569674	ENSG00000223536			ENSG00000223536.7
4191	0.0153062	0.0155768	0.443357	0.451119	0.0746408	Esophagus_Gastroesophageal_Junction	LDL_GWAS	2_18142470_19142470	ENSG00000170745	KCNS3	KCNS3	ENSG00000170745.12
2975	0.00565446	0.00164405	0.711331	0.206747	0.0746227	Skin_Not_Sun_Exposed_Suprapubic	LDL_GWAS	2_15569674_16569674	ENSG00000197872	CYRIA	CYRIA	ENSG00000197872.11
4479	0.0658378	0.027979	0.583782	0.248015	0.0743863	Skin_Not_Sun_Exposed_Suprapubic	TC_GWAS	2_18142470_19142470	ENSG00000185013	NT5C1B	NT5C1B	ENSG00000185013.17
3756	0.00385132	0.00337053	0.489933	0.428698	0.0741473	Brain_Spinal_cord_cervical_c-1	LDL_GWAS	2_15569674_16569674	ENSG00000134323	MYCN	MYCN	ENSG00000134323.13
3652	0.0225617	0.00839173	0.652458	0.242605	0.0739836	Brain_Caudate_basal_ganglia	LDL_GWAS	2_18142470_19142470	ENSG00000178295	GEN1	GEN1	ENSG00000178295.15
2975	0.00574995	0.00155394	0.723345	0.195412	0.0739398	Esophagus_Mucosa	LDL_GWAS	2_15569674_16569674	ENSG00000197872	CYRIA	CYRIA	ENSG00000197872.11
3823	0.0191221	0.00736233	0.649694	0.250069	0.0737521	Testis	TG_GWAS	1_239143848_240143848	ENSG00000259776			ENSG00000259776.1
2470	0.089117	0.0237466	0.642326	0.171084	0.0737261	Small_Intestine_Terminal_Ileum	TC_GWAS	2_18142470_19142470	ENSG00000143867	OSR1	OSR1	ENSG00000143867.7
965	0.464381	0.0452747	0.379709	0.0369459	0.0736899	Testis	LDL_GWAS	2_18142470_19142470	ENSG00000235911			ENSG00000235911.1
197	0.253362	0.00436313	0.657462	0.0112486	0.0735643	Brain_Nucleus_accumbens_basal_ganglia	TC_GWAS	2_18142470_19142470	ENSG00000271991	TTC32-DT	TTC32-DT	ENSG00000271991.3
197	0.253464	0.0043069	0.657728	0.0111028	0.073398	Nerve_Tibial	TC_GWAS	2_18142470_19142470	ENSG00000183891	TTC32	TTC32	ENSG00000183891.6
4066	0.0214979	0.0094377	0.622524	0.273218	0.0733219	Kidney_Cortex	LDL_GWAS	2_18142470_19142470	ENSG00000170745	KCNS3	KCNS3	ENSG00000170745.12
3776	0.00529279	0.0019348	0.673412	0.246095	0.0732652	Brain_Nucleus_accumbens_basal_ganglia	LDL_GWAS	2_15569674_16569674	ENSG00000236289	GACAT3	GACAT3	ENSG00000236289.4
3667	0.101853	0.0327383	0.599533	0.192633	0.0732422	Colon_Sigmoid	TC_GWAS	2_18142470_19142470	ENSG00000178295	GEN1	GEN1	ENSG00000178295.15
3709	0.00503903	0.00219687	0.640772	0.279286	0.0727066	Vagina	LDL_GWAS	2_15569674_16569674	ENSG00000151779	NBAS	NBAS	ENSG00000151779.14
2521	0.0245357	0.00649125	0.70886	0.187465	0.0726479	Pituitary	LDL_GWAS	2_18142470_19142470	ENSG00000236204	LINC01376	LINC01376	ENSG00000236204.7
2535	0.0863662	0.0254066	0.630338	0.185356	0.0725339	Heart_Atrial_Appendage	TC_GWAS	2_18142470_19142470	ENSG00000236204	LINC01376	LINC01376	ENSG00000236204.7
2473	0.091033	0.0219998	0.656159	0.158501	0.0723068	Spleen	TC_GWAS	2_18142470_19142470	ENSG00000143867	OSR1	OSR1	ENSG00000143867.7
3656	0.00531893	0.0019165	0.676804	0.243792	0.0721678	Kidney_Cortex	LDL_GWAS	2_15569674_16569674	ENSG00000151779	NBAS	NBAS	ENSG00000151779.14
4186	0.022082	0.0088871	0.639584	0.257334	0.0721129	Cells_EBV-transformed_lymphocytes	LDL_GWAS	2_18142470_19142470	ENSG00000170745	KCNS3	KCNS3	ENSG00000170745.12
3719	0.01928	0.00725461	0.654997	0.246388	0.0720812	Kidney_Cortex	TG_GWAS	1_239143848_240143848	ENSG00000234601	CHRM3-AS1	CHRM3-AS1	ENSG00000234601.1
2885	0.0245839	0.00687629	0.70084	0.195959	0.0717408	Brain_Substantia_nigra	LDL_GWAS	2_18142470_19142470	ENSG00000163032	VSNL1	VSNL1	ENSG00000163032.12
2514	0.0249366	0.00612042	0.720454	0.176756	0.0717329	Uterus	LDL_GWAS	2_18142470_19142470	ENSG00000236204	LINC01376	LINC01376	ENSG00000236204.7
2797	0.0248924	0.00662672	0.708318	0.188493	0.0716704	Stomach	LDL_GWAS	2_18142470_19142470	ENSG00000214842	RAD51AP2	RAD51AP2	ENSG00000214842.6
197	0.253719	0.00453311	0.658391	0.0116915	0.0716654	Testis	TC_GWAS	2_18142470_19142470	ENSG00000271991	TTC32-DT	TTC32-DT	ENSG00000271991.3
3794	0.0194938	0.00705606	0.662317	0.239664	0.0714688	Uterus	TG_GWAS	1_239143848_240143848	ENSG00000133019	CHRM3	CHRM3	ENSG00000133019.12
4189	0.428943	0.396362	0.0537204	0.0495686	0.0714068	Brain_Hippocampus	TG_GWAS	2_18142470_19142470	ENSG00000170745	KCNS3	KCNS3	ENSG00000170745.12
3667	0.0978604	0.0370328	0.576033	0.217914	0.0711595	Cells_Cultured_fibroblasts	TC_GWAS	2_18142470_19142470	ENSG00000178295	GEN1	GEN1	ENSG00000178295.15
3409	0.00542262	0.0018787	0.684518	0.237085	0.071096	Brain_Hippocampus	LDL_GWAS	2_15569674_16569674	ENSG00000279663			ENSG00000279663.3
4465	0.0208643	0.00938102	0.619996	0.278692	0.0710662	Testis	LDL_GWAS	2_18142470_19142470	ENSG00000260331			ENSG00000260331.1
4431	0.0644124	0.0297611	0.571087	0.263794	0.0709462	Brain_Hypothalamus	TC_GWAS	2_18142470_19142470	ENSG00000260331			ENSG00000260331.1
4465	0.0219607	0.00829398	0.652577	0.24639	0.0707776	Skin_Not_Sun_Exposed_Suprapubic	LDL_GWAS	2_18142470_19142470	ENSG00000260331			ENSG00000260331.1
3761	0.00529567	0.00195258	0.67378	0.248361	0.0706108	Uterus	LDL_GWAS	2_15569674_16569674	ENSG00000134323	MYCN	MYCN	ENSG00000134323.13
3779	0.00538637	0.00186284	0.685314	0.236941	0.0704953	Small_Intestine_Terminal_Ileum	LDL_GWAS	2_15569674_16569674	ENSG00000226041			ENSG00000226041.1
3725	0.0053624	0.00188781	0.682337	0.240144	0.0702688	Brain_Amygdala	LDL_GWAS	2_15569674_16569674	ENSG00000233718	MYCNOS	MYCNOS	ENSG00000233718.9
3650	0.0935003	0.0415267	0.550347	0.244358	0.070268	Brain_Nucleus_accumbens_basal_ganglia	TC_GWAS	2_18142470_19142470	ENSG00000178295	GEN1	GEN1	ENSG00000178295.15
3645	0.0190552	0.00752881	0.647478	0.255751	0.0701867	Brain_Spinal_cord_cervical_c-1	TG_GWAS	1_239143848_240143848	ENSG00000155816	FMN2	FMN2	ENSG00000155816.21
2535	0.0929751	0.0191073	0.678572	0.139384	0.0699624	Cells_Cultured_fibroblasts	TC_GWAS	2_18142470_19142470	ENSG00000236204	LINC01376	LINC01376	ENSG00000236204.7
197	0.253522	0.00523999	0.657878	0.0135277	0.0698323	Brain_Nucleus_accumbens_basal_ganglia	TC_GWAS	2_18142470_19142470	ENSG00000183891	TTC32	TTC32	ENSG00000183891.6
4465	0.0210532	0.0092356	0.62561	0.274372	0.0697289	Whole_Blood	LDL_GWAS	2_18142470_19142470	ENSG00000240857	RDH14	RDH14	ENSG00000240857.2
3126	0.0196851	0.00701854	0.666157	0.237442	0.0696967	Adrenal_Gland	TG_GWAS	1_239143848_240143848	ENSG00000228818			ENSG00000228818.1
2528	0.0255891	0.00553713	0.7393	0.159905	0.0696694	Adrenal_Gland	LDL_GWAS	2_18142470_19142470	ENSG00000236204	LINC01376	LINC01376	ENSG00000236204.7
2522	0.0252109	0.00591683	0.728364	0.170873	0.069635	Ovary	LDL_GWAS	2_18142470_19142470	ENSG00000236204	LINC01376	LINC01376	ENSG00000236204.7
3709	0.00508793	0.00217245	0.64699	0.276183	0.0695667	Vagina	LDL_GWAS	2_15569674_16569674	ENSG00000079785	DDX1	DDX1	ENSG00000079785.16
2473	0.0917317	0.0216393	0.661196	0.155905	0.0695278	Esophagus_Muscularis	TC_GWAS	2_18142470_19142470	ENSG00000143867	OSR1	OSR1	ENSG00000143867.7
3768	0.00541663	0.00184043	0.689175	0.234094	0.069474	Pituitary	LDL_GWAS	2_15569674_16569674	ENSG00000134323	MYCN	MYCN	ENSG00000134323.13
197	0.253474	0.00539131	0.657754	0.0139207	0.0694603	Brain_Hippocampus	TC_GWAS	2_18142470_19142470	ENSG00000271991	TTC32-DT	TTC32-DT	ENSG00000271991.3
2972	0.00577129	0.00156841	0.72603	0.197237	0.0693932	Adrenal_Gland	LDL_GWAS	2_15569674_16569674	ENSG00000197872	CYRIA	CYRIA	ENSG00000197872.11
2528	0.024235	0.00690199	0.700178	0.199338	0.0693477	Pancreas	LDL_GWAS	2_18142470_19142470	ENSG00000236204	LINC01376	LINC01376	ENSG00000236204.7
3725	0.00521372	0.00204419	0.663418	0.260043	0.069281	Brain_Amygdala	LDL_GWAS	2_15569674_16569674	ENSG00000151779	NBAS	NBAS	ENSG00000151779.14
2535	0.0925983	0.0195717	0.675822	0.142773	0.0692348	Adipose_Visceral_Omentum	TC_GWAS	2_18142470_19142470	ENSG00000236204	LINC01376	LINC01376	ENSG00000236204.7
1913	0.0329371	0.00670755	0.740444	0.15072	0.0691911	Kidney_Cortex	TG_GWAS	1_239143848_240143848	ENSG00000215808	LINC01139	LINC01139	ENSG00000215808.4
2797	0.0243048	0.00730226	0.691596	0.207718	0.0690788	Esophagus_Gastroesophageal_Junction	LDL_GWAS	2_18142470_19142470	ENSG00000214842	RAD51AP2	RAD51AP2	ENSG00000214842.6
4476	0.0595615	0.0347928	0.52813	0.308438	0.0690781	Adrenal_Gland	TC_GWAS	2_18142470_19142470	ENSG00000240857	RDH14	RDH14	ENSG00000240857.2
197	0.252864	0.00613911	0.65617	0.0158618	0.068965	Brain_Putamen_basal_ganglia	TC_GWAS	2_18142470_19142470	ENSG00000183891	TTC32	TTC32	ENSG00000183891.6
2510	0.0902503	0.0219509	0.658711	0.160145	0.0689427	Brain_Anterior_cingulate_cortex_BA24	TC_GWAS	2_18142470_19142470	ENSG00000236204	LINC01376	LINC01376	ENSG00000236204.7
4176	0.0217725	0.00930192	0.630644	0.269363	0.0689188	Uterus	LDL_GWAS	2_18142470_19142470	ENSG00000170745	KCNS3	KCNS3	ENSG00000170745.12
2466	0.0246085	0.00658795	0.709919	0.189984	0.0689003	Prostate	LDL_GWAS	2_18142470_19142470	ENSG00000143867	OSR1	OSR1	ENSG00000143867.7
1950	0.0341116	0.0055461	0.766932	0.124624	0.0687859	Lung	TG_GWAS	1_239143848_240143848	ENSG00000215808	LINC01139	LINC01139	ENSG00000215808.4
3762	0.00522052	0.00204191	0.664229	0.259731	0.0687772	Brain_Frontal_Cortex_BA9	LDL_GWAS	2_15569674_16569674	ENSG00000134323	MYCN	MYCN	ENSG00000134323.13
2920	0.0244983	0.00706162	0.698417	0.201249	0.0687738	Brain_Putamen_basal_ganglia	LDL_GWAS	2_18142470_19142470	ENSG00000163032	VSNL1	VSNL1	ENSG00000163032.12
4183	0.0207041	0.0103745	0.599712	0.300438	0.0687706	Pituitary	LDL_GWAS	2_18142470_19142470	ENSG00000170745	KCNS3	KCNS3	ENSG00000170745.12
2661	0.00570693	0.00165044	0.71668	0.207195	0.0687678	Brain_Caudate_basal_ganglia	LDL_GWAS	2_15569674_16569674	ENSG00000223536			ENSG00000223536.7
4448	0.0205336	0.00978965	0.610154	0.29083	0.0686931	Brain_Nucleus_accumbens_basal_ganglia	LDL_GWAS	2_18142470_19142470	ENSG00000260331			ENSG00000260331.1
3885	0.0213957	0.00972391	0.618965	0.281239	0.0686763	Cells_EBV-transformed_lymphocytes	LDL_GWAS	2_18142470_19142470	ENSG00000163029	SMC6	SMC6	ENSG00000163029.16
4465	0.0212497	0.0090783	0.631451	0.269699	0.0685216	Esophagus_Gastroesophageal_Junction	LDL_GWAS	2_18142470_19142470	ENSG00000260331			ENSG00000260331.1
2466	0.0239593	0.00725445	0.69119	0.209212	0.0683845	Heart_Left_Ventricle	LDL_GWAS	2_18142470_19142470	ENSG00000143867	OSR1	OSR1	ENSG00000143867.7
4465	0.0210828	0.00925165	0.626491	0.274851	0.0683237	Heart_Atrial_Appendage	LDL_GWAS	2_18142470_19142470	ENSG00000260331			ENSG00000260331.1
2797	0.0241222	0.00751108	0.6864	0.213661	0.0683065	Lung	LDL_GWAS	2_18142470_19142470	ENSG00000214842	RAD51AP2	RAD51AP2	ENSG00000214842.6
3776	0.00527357	0.00199308	0.670963	0.253514	0.0682565	Adrenal_Gland	LDL_GWAS	2_15569674_16569674	ENSG00000151779	NBAS	NBAS	ENSG00000151779.14
3762	0.00522058	0.00204659	0.664235	0.260329	0.0681689	Brain_Frontal_Cortex_BA9	LDL_GWAS	2_15569674_16569674	ENSG00000233718	MYCNOS	MYCNOS	ENSG00000233718.9
3842	0.022867	0.00827095	0.661551	0.239213	0.0680973	Brain_Hypothalamus	LDL_GWAS	2_18142470_19142470	ENSG00000163029	SMC6	SMC6	ENSG00000163029.16
2780	0.0253501	0.00629237	0.721291	0.17897	0.0680966	Vagina	LDL_GWAS	2_18142470_19142470	ENSG00000214842	RAD51AP2	RAD51AP2	ENSG00000214842.6
2655	0.00588634	0.00147639	0.739226	0.185342	0.0680694	Brain_Hippocampus	LDL_GWAS	2_15569674_16569674	ENSG00000223536			ENSG00000223536.7
2452	0.0252449	0.00598046	0.728282	0.172461	0.0680319	Uterus	LDL_GWAS	2_18142470_19142470	ENSG00000143867	OSR1	OSR1	ENSG00000143867.7
3667	0.099784	0.0355642	0.587356	0.209273	0.0680231	Heart_Left_Ventricle	TC_GWAS	2_18142470_19142470	ENSG00000178295	GEN1	GEN1	ENSG00000178295.15
2924	0.0231243	0.00846373	0.659248	0.241223	0.0679412	Esophagus_Muscularis	LDL_GWAS	2_18142470_19142470	ENSG00000163032	VSNL1	VSNL1	ENSG00000163032.12
4465	0.0213199	0.00902823	0.633535	0.268212	0.0679047	Skin_Not_Sun_Exposed_Suprapubic	LDL_GWAS	2_18142470_19142470	ENSG00000185013	NT5C1B	NT5C1B	ENSG00000185013.17
305	0.249502	0.00806012	0.653555	0.0210452	0.0678385	Colon_Sigmoid	TC_GWAS	2_18142470_19142470	ENSG00000228784	LINC00954	LINC00954	ENSG00000228784.9
3703	0.0200527	0.00660209	0.681304	0.224243	0.0677982	Artery_Aorta	TG_GWAS	1_239143848_240143848	ENSG00000155816	FMN2	FMN2	ENSG00000155816.21
303	0.251178	0.00644557	0.657922	0.0168156	0.0676393	Artery_Coronary	TC_GWAS	2_18142470_19142470	ENSG00000228784	LINC00954	LINC00954	ENSG00000228784.9
2528	0.0254264	0.00576903	0.734599	0.166607	0.0675987	Artery_Tibial	LDL_GWAS	2_18142470_19142470	ENSG00000236204	LINC01376	LINC01376	ENSG00000236204.7
2457	0.0249663	0.00627721	0.720231	0.181018	0.0675078	Brain_Substantia_nigra	LDL_GWAS	2_18142470_19142470	ENSG00000143867	OSR1	OSR1	ENSG00000143867.7
2932	0.188108	0.059899	0.519337	0.165304	0.0673517	Colon_Transverse	TC_GWAS	2_18142470_19142470	ENSG00000163032	VSNL1	VSNL1	ENSG00000163032.12
2535	0.0872945	0.0251083	0.637112	0.183184	0.0673014	Lung	TC_GWAS	2_18142470_19142470	ENSG00000236204	LINC01376	LINC01376	ENSG00000236204.7
1949	0.0334067	0.00631473	0.751082	0.141907	0.0672894	Testis	TG_GWAS	1_239143848_240143848	ENSG00000231877			ENSG00000231877.1
197	0.255571	0.00390463	0.663196	0.0100651	0.0672624	Skin_Not_Sun_Exposed_Suprapubic	TC_GWAS	2_18142470_19142470	ENSG00000183891	TTC32	TTC32	ENSG00000183891.6
3703	0.0200177	0.00665333	0.680115	0.225984	0.0672291	Artery_Coronary	TG_GWAS	1_239143848_240143848	ENSG00000155816	FMN2	FMN2	ENSG00000155816.21
2803	0.202599	0.0540167	0.533905	0.142282	0.0671977	Stomach	TC_GWAS	2_18142470_19142470	ENSG00000214842	RAD51AP2	RAD51AP2	ENSG00000214842.6
1950	0.0321417	0.0075873	0.722643	0.170519	0.0671099	Brain_Cerebellar_Hemisphere	TG_GWAS	1_239143848_240143848	ENSG00000215808	LINC01139	LINC01139	ENSG00000215808.4
305	0.250388	0.00737899	0.655877	0.0192617	0.0670946	Heart_Atrial_Appendage	TC_GWAS	2_18142470_19142470	ENSG00000228784	LINC00954	LINC00954	ENSG00000228784.9
3822	0.219153	0.635958	0.0199554	0.0578414	0.0670916	Testis	LDL_GWAS	1_239143848_240143848	ENSG00000233355	CHRM3-AS2	CHRM3-AS2	ENSG00000233355.7
305	0.249626	0.0081483	0.65388	0.0212769	0.0670685	Prostate	TC_GWAS	2_18142470_19142470	ENSG00000228784	LINC00954	LINC00954	ENSG00000228784.9
3700	0.0194265	0.0072492	0.660032	0.246231	0.0670612	Ovary	TG_GWAS	1_239143848_240143848	ENSG00000155816	FMN2	FMN2	ENSG00000155816.21
4435	0.0659411	0.0286418	0.584577	0.253846	0.066994	Brain_Substantia_nigra	TC_GWAS	2_18142470_19142470	ENSG00000240857	RDH14	RDH14	ENSG00000240857.2
197	0.254901	0.0046597	0.661456	0.0120248	0.0669588	Brain_Anterior_cingulate_cortex_BA24	TC_GWAS	2_18142470_19142470	ENSG00000183891	TTC32	TTC32	ENSG00000183891.6
3656	0.00518371	0.00209332	0.659598	0.266297	0.0668279	Kidney_Cortex	LDL_GWAS	2_15569674_16569674	ENSG00000233718	MYCNOS	MYCNOS	ENSG00000233718.9
195	0.518496	0.0236891	0.374005	0.0170208	0.0667892	Adipose_Subcutaneous	LDL_GWAS	2_18142470_19142470	ENSG00000183891	TTC32	TTC32	ENSG00000183891.6
3655	0.0169641	0.0142316	0.490593	0.411505	0.0667066	Minor_Salivary_Gland	LDL_GWAS	2_18142470_19142470	ENSG00000178295	GEN1	GEN1	ENSG00000178295.15
1891	0.106406	0.0194058	0.683049	0.124504	0.066635	Testis	TC_GWAS	2_18142470_19142470	ENSG00000237992	LINC01808	LINC01808	ENSG00000237992.3
2878	0.0248749	0.00675897	0.709136	0.192619	0.0666112	Brain_Hypothalamus	LDL_GWAS	2_18142470_19142470	ENSG00000163032	VSNL1	VSNL1	ENSG00000163032.12
2973	0.00576982	0.0015932	0.725843	0.200358	0.0664356	Prostate	LDL_GWAS	2_15569674_16569674	ENSG00000197872	CYRIA	CYRIA	ENSG00000197872.11
1944	0.0334384	0.00632002	0.751782	0.142024	0.0664349	Uterus	TG_GWAS	1_239143848_240143848	ENSG00000215808	LINC01139	LINC01139	ENSG00000215808.4
2899	0.0238496	0.00778903	0.679942	0.221995	0.0664245	Brain_Anterior_cingulate_cortex_BA24	LDL_GWAS	2_18142470_19142470	ENSG00000163032	VSNL1	VSNL1	ENSG00000163032.12
4191	0.0133406	0.0178173	0.386422	0.516027	0.0663932	Artery_Coronary	LDL_GWAS	2_18142470_19142470	ENSG00000170745	KCNS3	KCNS3	ENSG00000170745.12
3667	0.0992094	0.0363756	0.583974	0.21405	0.0663909	Brain_Cortex	TC_GWAS	2_18142470_19142470	ENSG00000178295	GEN1	GEN1	ENSG00000178295.15
4476	0.0673273	0.0273096	0.596982	0.242084	0.0662972	Liver	TC_GWAS	2_18142470_19142470	ENSG00000260331			ENSG00000260331.1
303	0.520099	0.015232	0.387121	0.0112712	0.0662766	Esophagus_Muscularis	LDL_GWAS	2_18142470_19142470	ENSG00000228784	LINC00954	LINC00954	ENSG00000228784.9
4397	0.0203049	0.0101052	0.603356	0.30021	0.0660241	Brain_Spinal_cord_cervical_c-1	LDL_GWAS	2_18142470_19142470	ENSG00000240857	RDH14	RDH14	ENSG00000240857.2
2747	0.0253304	0.00638547	0.72076	0.181629	0.0658957	Brain_Amygdala	LDL_GWAS	2_18142470_19142470	ENSG00000214842	RAD51AP2	RAD51AP2	ENSG00000214842.6
3961	0.0232947	0.00791854	0.673975	0.229037	0.0657747	Esophagus_Mucosa	LDL_GWAS	2_18142470_19142470	ENSG00000151379	MSGN1	MSGN1	ENSG00000151379.4
197	0.248011	0.0118927	0.643577	0.0307954	0.0657239	Brain_Hypothalamus	TC_GWAS	2_18142470_19142470	ENSG00000271991	TTC32-DT	TTC32-DT	ENSG00000271991.3
2975	0.0058903	0.00147928	0.741	0.186029	0.0656016	Heart_Left_Ventricle	LDL_GWAS	2_15569674_16569674	ENSG00000197872	CYRIA	CYRIA	ENSG00000197872.11
3412	0.00536366	0.00198098	0.67707	0.249999	0.0655863	Brain_Cerebellum	LDL_GWAS	2_15569674_16569674	ENSG00000279663			ENSG00000279663.3
4479	0.0670353	0.0276737	0.594401	0.245317	0.0655737	Prostate	TC_GWAS	2_18142470_19142470	ENSG00000260331			ENSG00000260331.1
1950	0.0339766	0.00582011	0.763897	0.130788	0.0655178	Artery_Aorta	TG_GWAS	1_239143848_240143848	ENSG00000215808	LINC01139	LINC01139	ENSG00000215808.4
4203	0.0367951	0.0921919	0.22982	0.57576	0.0654326	Artery_Tibial	TC_GWAS	2_18142470_19142470	ENSG00000170745	KCNS3	KCNS3	ENSG00000170745.12
197	0.255378	0.00461027	0.662695	0.011898	0.0654192	Brain_Hippocampus	TC_GWAS	2_18142470_19142470	ENSG00000183891	TTC32	TTC32	ENSG00000183891.6
2466	0.0257529	0.00556368	0.742933	0.160439	0.0653121	Colon_Sigmoid	LDL_GWAS	2_18142470_19142470	ENSG00000143867	OSR1	OSR1	ENSG00000143867.7
4427	0.0651423	0.0296219	0.577542	0.262559	0.0651352	Brain_Amygdala	TC_GWAS	2_18142470_19142470	ENSG00000240857	RDH14	RDH14	ENSG00000240857.2
2448	0.0928348	0.0210708	0.669175	0.151818	0.0651018	Brain_Anterior_cingulate_cortex_BA24	TC_GWAS	2_18142470_19142470	ENSG00000143867	OSR1	OSR1	ENSG00000143867.7
4442	0.0664319	0.0284271	0.588401	0.25172	0.0650198	Vagina	TC_GWAS	2_18142470_19142470	ENSG00000185013	NT5C1B	NT5C1B	ENSG00000185013.17
2839	0.0248642	0.00682929	0.708785	0.194612	0.0649096	Kidney_Cortex	LDL_GWAS	2_18142470_19142470	ENSG00000163032	VSNL1	VSNL1	ENSG00000163032.12
3768	0.00394932	0.0033442	0.502485	0.425428	0.0647939	Pituitary	LDL_GWAS	2_15569674_16569674	ENSG00000151779	NBAS	NBAS	ENSG00000151779.14
3779	0.00512194	0.0021718	0.65167	0.276256	0.0647799	Colon_Sigmoid	LDL_GWAS	2_15569674_16569674	ENSG00000079785	DDX1	DDX1	ENSG00000079785.16
2528	0.0259926	0.00529718	0.750959	0.152977	0.0647741	Colon_Sigmoid	LDL_GWAS	2_18142470_19142470	ENSG00000236204	LINC01376	LINC01376	ENSG00000236204.7
3779	0.00527049	0.00202369	0.670571	0.257412	0.0647229	Colon_Transverse	LDL_GWAS	2_15569674_16569674	ENSG00000151779	NBAS	NBAS	ENSG00000151779.14
3700	0.0197528	0.00699215	0.67112	0.2375	0.064635	Pituitary	TG_GWAS	1_239143848_240143848	ENSG00000155816	FMN2	FMN2	ENSG00000155816.21
197	0.254719	0.00550989	0.660984	0.0142334	0.0645541	Minor_Salivary_Gland	TC_GWAS	2_18142470_19142470	ENSG00000183891	TTC32	TTC32	ENSG00000183891.6
3823	0.017861	0.00888718	0.606847	0.301887	0.0645179	Colon_Sigmoid	TG_GWAS	1_239143848_240143848	ENSG00000133019	CHRM3	CHRM3	ENSG00000133019.12
4460	0.0215901	0.00886853	0.64156	0.263468	0.0645131	Brain_Frontal_Cortex_BA9	LDL_GWAS	2_18142470_19142470	ENSG00000260331			ENSG00000260331.1
2522	0.0254	0.00590124	0.73384	0.17043	0.0644282	Brain_Amygdala	LDL_GWAS	2_18142470_19142470	ENSG00000236204	LINC01376	LINC01376	ENSG00000236204.7
4479	0.0658623	0.0289636	0.583999	0.256756	0.0644193	Whole_Blood	TC_GWAS	2_18142470_19142470	ENSG00000240857	RDH14	RDH14	ENSG00000240857.2
2469	0.0910869	0.0217194	0.664426	0.158366	0.0644017	Kidney_Cortex	TC_GWAS	2_18142470_19142470	ENSG00000236204	LINC01376	LINC01376	ENSG00000236204.7
2528	0.0259761	0.00532674	0.750482	0.153832	0.0643832	Cells_Cultured_fibroblasts	LDL_GWAS	2_18142470_19142470	ENSG00000236204	LINC01376	LINC01376	ENSG00000236204.7
197	0.256075	0.00422732	0.664503	0.0109054	0.0642895	Ovary	TC_GWAS	2_18142470_19142470	ENSG00000183891	TTC32	TTC32	ENSG00000183891.6
4461	0.0204526	0.0100152	0.607746	0.297536	0.0642502	Small_Intestine_Terminal_Ileum	LDL_GWAS	2_18142470_19142470	ENSG00000260331			ENSG00000260331.1
2473	0.0901644	0.0238537	0.649899	0.171872	0.0642107	Brain_Cortex	TC_GWAS	2_18142470_19142470	ENSG00000143867	OSR1	OSR1	ENSG00000143867.7
4335	0.0213591	0.00911813	0.634513	0.270808	0.0642017	Kidney_Cortex	LDL_GWAS	2_18142470_19142470	ENSG00000260331			ENSG00000260331.1
193	0.255236	0.0051104	0.662274	0.013196	0.0641832	Kidney_Cortex	TC_GWAS	2_18142470_19142470	ENSG00000183891	TTC32	TTC32	ENSG00000183891.6
197	0.255319	0.00503984	0.662541	0.0130141	0.0640858	Whole_Blood	TC_GWAS	2_18142470_19142470	ENSG00000183891	TTC32	TTC32	ENSG00000183891.6
2459	0.0921632	0.021877	0.664283	0.157618	0.064058	Uterus	TC_GWAS	2_18142470_19142470	ENSG00000143867	OSR1	OSR1	ENSG00000143867.7
3783	0.632371	0.21583	0.0654933	0.022289	0.0640169	Thyroid	HDL_GWAS	14_49010761_50010761	ENSG00000258568	RHOQP1	RHOQP1	ENSG00000258568.1
4465	0.0225644	0.00791068	0.670517	0.235007	0.0640005	Artery_Tibial	LDL_GWAS	2_18142470_19142470	ENSG00000260331			ENSG00000260331.1
2915	0.190472	0.0590736	0.52402	0.162457	0.0639767	Vagina	TC_GWAS	2_18142470_19142470	ENSG00000163032	VSNL1	VSNL1	ENSG00000163032.12
2471	0.0906801	0.0233713	0.653608	0.168393	0.063948	Artery_Coronary	TC_GWAS	2_18142470_19142470	ENSG00000143867	OSR1	OSR1	ENSG00000143867.7
4191	0.0217228	0.00951877	0.629219	0.275655	0.063884	Spleen	LDL_GWAS	2_18142470_19142470	ENSG00000170745	KCNS3	KCNS3	ENSG00000170745.12
4350	0.0667362	0.0282088	0.591329	0.249886	0.0638405	Kidney_Cortex	TC_GWAS	2_18142470_19142470	ENSG00000185013	NT5C1B	NT5C1B	ENSG00000185013.17
4465	0.0210619	0.00941957	0.625868	0.279845	0.0638049	Esophagus_Gastroesophageal_Junction	LDL_GWAS	2_18142470_19142470	ENSG00000185013	NT5C1B	NT5C1B	ENSG00000185013.17
3684	0.106328	0.743004	0.0108903	0.0760361	0.0637409	Pituitary	HDL_GWAS	14_49010761_50010761	ENSG00000165502	RPL36AL	RPL36AL	ENSG00000165502.7
1950	0.0335574	0.00631509	0.754473	0.141919	0.0637358	Colon_Sigmoid	TG_GWAS	1_239143848_240143848	ENSG00000215808	LINC01139	LINC01139	ENSG00000215808.4
3823	0.0189049	0.00787133	0.642314	0.267373	0.0635365	Artery_Coronary	TG_GWAS	1_239143848_240143848	ENSG00000133019	CHRM3	CHRM3	ENSG00000133019.12
4160	0.0867498	0.0425354	0.541679	0.265534	0.0635027	Brain_Substantia_nigra	TC_GWAS	2_18142470_19142470	ENSG00000170745	KCNS3	KCNS3	ENSG00000170745.12
2533	0.0894178	0.0234486	0.652601	0.171072	0.0634606	Artery_Coronary	TC_GWAS	2_18142470_19142470	ENSG00000236204	LINC01376	LINC01376	ENSG00000236204.7
4191	0.0218426	0.0094135	0.632687	0.272606	0.0634501	Colon_Sigmoid	LDL_GWAS	2_18142470_19142470	ENSG00000170745	KCNS3	KCNS3	ENSG00000170745.12
2466	0.0235154	0.00786439	0.678385	0.226813	0.0634226	Esophagus_Mucosa	LDL_GWAS	2_18142470_19142470	ENSG00000143867	OSR1	OSR1	ENSG00000143867.7
4474	0.0662427	0.0287706	0.586798	0.254795	0.063394	Cells_EBV-transformed_lymphocytes	TC_GWAS	2_18142470_19142470	ENSG00000240857	RDH14	RDH14	ENSG00000240857.2
4465	0.0207783	0.00971785	0.61744	0.288709	0.0633546	Heart_Left_Ventricle	LDL_GWAS	2_18142470_19142470	ENSG00000185013	NT5C1B	NT5C1B	ENSG00000185013.17
2975	0.0059202	0.0014673	0.744762	0.184524	0.0633268	Colon_Transverse	LDL_GWAS	2_15569674_16569674	ENSG00000197872	CYRIA	CYRIA	ENSG00000197872.11
2951	0.00577474	0.00161336	0.726413	0.202883	0.0633155	Brain_Substantia_nigra	LDL_GWAS	2_15569674_16569674	ENSG00000197872	CYRIA	CYRIA	ENSG00000197872.11
197	0.25655	0.00403475	0.665736	0.0104067	0.063273	Prostate	TC_GWAS	2_18142470_19142470	ENSG00000271991	TTC32-DT	TTC32-DT	ENSG00000271991.3
193	0.256101	0.00449522	0.664537	0.0116011	0.0632657	Uterus	TC_GWAS	2_18142470_19142470	ENSG00000183891	TTC32	TTC32	ENSG00000183891.6
3778	0.00536385	0.00194179	0.682449	0.246993	0.063253	Cells_EBV-transformed_lymphocytes	LDL_GWAS	2_15569674_16569674	ENSG00000151779	NBAS	NBAS	ENSG00000151779.14
3662	0.0992603	0.0369578	0.583412	0.21716	0.06321	Cells_EBV-transformed_lymphocytes	TC_GWAS	2_18142470_19142470	ENSG00000178295	GEN1	GEN1	ENSG00000178295.15
3703	0.0203174	0.00646979	0.690299	0.219753	0.0631607	Skin_Not_Sun_Exposed_Suprapubic	TG_GWAS	1_239143848_240143848	ENSG00000155816	FMN2	FMN2	ENSG00000155816.21
4476	0.0668564	0.0281017	0.592814	0.249114	0.0631141	Adrenal_Gland	TC_GWAS	2_18142470_19142470	ENSG00000185013	NT5C1B	NT5C1B	ENSG00000185013.17
2924	0.024091	0.00766218	0.686806	0.218377	0.0630648	Colon_Transverse	LDL_GWAS	2_18142470_19142470	ENSG00000163032	VSNL1	VSNL1	ENSG00000163032.12
305	0.253185	0.0057231	0.663204	0.0149284	0.0629599	Esophagus_Mucosa	TC_GWAS	2_18142470_19142470	ENSG00000228784	LINC00954	LINC00954	ENSG00000228784.9
2464	0.0256544	0.00574613	0.740086	0.165703	0.0628106	Brain_Cerebellar_Hemisphere	LDL_GWAS	2_18142470_19142470	ENSG00000143867	OSR1	OSR1	ENSG00000143867.7
197	0.255943	0.0047736	0.66416	0.0123245	0.0627995	Brain_Caudate_basal_ganglia	TC_GWAS	2_18142470_19142470	ENSG00000271991	TTC32-DT	TTC32-DT	ENSG00000271991.3
193	0.256152	0.00458131	0.664649	0.0118245	0.0627931	Kidney_Cortex	TC_GWAS	2_18142470_19142470	ENSG00000271991	TTC32-DT	TTC32-DT	ENSG00000271991.3
2460	0.0249293	0.00647468	0.719177	0.186723	0.0626957	Brain_Amygdala	LDL_GWAS	2_18142470_19142470	ENSG00000143867	OSR1	OSR1	ENSG00000143867.7
2793	0.0242299	0.00759512	0.689445	0.216051	0.0626786	Ovary	LDL_GWAS	2_18142470_19142470	ENSG00000214842	RAD51AP2	RAD51AP2	ENSG00000214842.6
2461	0.0253444	0.00602403	0.732078	0.173942	0.0626106	Kidney_Cortex	LDL_GWAS	2_18142470_19142470	ENSG00000236204	LINC01376	LINC01376	ENSG00000236204.7
2874	0.0252594	0.00651179	0.720097	0.185576	0.0625562	Brain_Amygdala	LDL_GWAS	2_18142470_19142470	ENSG00000163032	VSNL1	VSNL1	ENSG00000163032.12
2867	0.00579943	0.00159385	0.729637	0.200462	0.0625072	Kidney_Cortex	LDL_GWAS	2_15569674_16569674	ENSG00000197872	CYRIA	CYRIA	ENSG00000197872.11
2788	0.0251264	0.00670479	0.71498	0.190724	0.062465	Brain_Hippocampus	LDL_GWAS	2_18142470_19142470	ENSG00000214842	RAD51AP2	RAD51AP2	ENSG00000214842.6
197	0.252453	0.00836833	0.655105	0.021653	0.062421	Adrenal_Gland	TC_GWAS	2_18142470_19142470	ENSG00000183891	TTC32	TTC32	ENSG00000183891.6
197	0.256347	0.00449672	0.66521	0.0116065	0.0623395	Vagina	TC_GWAS	2_18142470_19142470	ENSG00000183891	TTC32	TTC32	ENSG00000183891.6
2907	0.18806	0.0613061	0.519151	0.169177	0.0623066	Brain_Anterior_cingulate_cortex_BA24	TC_GWAS	2_18142470_19142470	ENSG00000163032	VSNL1	VSNL1	ENSG00000163032.12
2466	0.0253302	0.00608735	0.73074	0.175549	0.0622932	Colon_Transverse	LDL_GWAS	2_18142470_19142470	ENSG00000143867	OSR1	OSR1	ENSG00000143867.7
2473	0.0871226	0.0271312	0.627974	0.195498	0.0622746	Minor_Salivary_Gland	TC_GWAS	2_18142470_19142470	ENSG00000143867	OSR1	OSR1	ENSG00000143867.7
2529	0.0916647	0.021352	0.669005	0.155773	0.0622058	Brain_Amygdala	TC_GWAS	2_18142470_19142470	ENSG00000236204	LINC01376	LINC01376	ENSG00000236204.7
3770	0.00534531	0.0019684	0.6801	0.250383	0.0622033	Brain_Hippocampus	LDL_GWAS	2_15569674_16569674	ENSG00000236289	GACAT3	GACAT3	ENSG00000236289.4
3112	0.0205898	0.00632886	0.696782	0.214113	0.0621854	Brain_Anterior_cingulate_cortex_BA24	TG_GWAS	1_239143848_240143848	ENSG00000228818			ENSG00000228818.1
2915	0.0244388	0.00734426	0.696724	0.209315	0.0621784	Brain_Hippocampus	LDL_GWAS	2_18142470_19142470	ENSG00000163032	VSNL1	VSNL1	ENSG00000163032.12
300	0.252112	0.00705636	0.660324	0.0184197	0.0620882	Kidney_Cortex	TC_GWAS	2_18142470_19142470	ENSG00000228784	LINC00954	LINC00954	ENSG00000228784.9
1950	0.0331254	0.00681837	0.744761	0.153236	0.0620598	Liver	TG_GWAS	1_239143848_240143848	ENSG00000215808	LINC01139	LINC01139	ENSG00000215808.4
3827	0.0222964	0.00904337	0.645051	0.261569	0.0620395	Brain_Spinal_cord_cervical_c-1	LDL_GWAS	2_18142470_19142470	ENSG00000163029	SMC6	SMC6	ENSG00000163029.16
4470	0.0666529	0.0284162	0.591001	0.2519	0.0620293	Brain_Hippocampus	TC_GWAS	2_18142470_19142470	ENSG00000240857	RDH14	RDH14	ENSG00000240857.2
2923	0.024413	0.00737569	0.695981	0.210209	0.0620214	Small_Intestine_Terminal_Ileum	LDL_GWAS	2_18142470_19142470	ENSG00000163032	VSNL1	VSNL1	ENSG00000163032.12
3890	0.0226773	0.00866281	0.656082	0.250564	0.0620136	Testis	LDL_GWAS	2_18142470_19142470	ENSG00000163029	SMC6	SMC6	ENSG00000163029.16
3823	0.0192243	0.00759671	0.653166	0.258045	0.0619689	Testis	TG_GWAS	1_239143848_240143848	ENSG00000133019	CHRM3	CHRM3	ENSG00000133019.12
3790	0.100121	0.0360541	0.589604	0.212257	0.0619631	Kidney_Cortex	TC_GWAS	2_18142470_19142470	ENSG00000163029	SMC6	SMC6	ENSG00000163029.16
4461	0.0214031	0.00913961	0.635993	0.271521	0.0619435	Small_Intestine_Terminal_Ileum	LDL_GWAS	2_18142470_19142470	ENSG00000185013	NT5C1B	NT5C1B	ENSG00000185013.17
197	0.25669	0.00426568	0.666099	0.0110073	0.0619382	Brain_Cortex	TC_GWAS	2_18142470_19142470	ENSG00000183891	TTC32	TTC32	ENSG00000183891.6
301	0.252388	0.00681462	0.661083	0.0177877	0.0619269	Uterus	TC_GWAS	2_18142470_19142470	ENSG00000228784	LINC00954	LINC00954	ENSG00000228784.9
4462	0.0192921	0.0112539	0.573278	0.334355	0.0618212	Adrenal_Gland	LDL_GWAS	2_18142470_19142470	ENSG00000240857	RDH14	RDH14	ENSG00000240857.2
3888	0.0948025	0.0413091	0.558741	0.243403	0.0617438	Uterus	TC_GWAS	2_18142470_19142470	ENSG00000163029	SMC6	SMC6	ENSG00000163029.16
2528	0.0250303	0.00636226	0.723156	0.183752	0.0617002	Brain_Cerebellum	LDL_GWAS	2_18142470_19142470	ENSG00000236204	LINC01376	LINC01376	ENSG00000236204.7
3126	0.0209766	0.00595857	0.709861	0.20158	0.0616233	Muscle_Skeletal	TG_GWAS	1_239143848_240143848	ENSG00000228818			ENSG00000228818.1
3558	0.100632	0.0357463	0.591865	0.210179	0.061578	Kidney_Cortex	TC_GWAS	2_18142470_19142470	ENSG00000178295	GEN1	GEN1	ENSG00000178295.15
1950	0.0329854	0.00697915	0.741612	0.156851	0.0615724	Artery_Coronary	TG_GWAS	1_239143848_240143848	ENSG00000215808	LINC01139	LINC01139	ENSG00000215808.4
2772	0.0249384	0.00692261	0.709644	0.196928	0.0615673	Brain_Anterior_cingulate_cortex_BA24	LDL_GWAS	2_18142470_19142470	ENSG00000214842	RAD51AP2	RAD51AP2	ENSG00000214842.6
3779	0.00560691	0.00171188	0.713374	0.217743	0.0615646	Esophagus_Muscularis	LDL_GWAS	2_15569674_16569674	ENSG00000134323	MYCN	MYCN	ENSG00000134323.13
2535	0.0838095	0.0292893	0.611677	0.213704	0.0615196	Artery_Aorta	TC_GWAS	2_18142470_19142470	ENSG00000236204	LINC01376	LINC01376	ENSG00000236204.7
3779	0.00523559	0.00208367	0.666131	0.265046	0.0615043	Small_Intestine_Terminal_Ileum	LDL_GWAS	2_15569674_16569674	ENSG00000079785	DDX1	DDX1	ENSG00000079785.16
3819	0.528321	0.310316	0.0629906	0.0369369	0.0614362	Pituitary	TC_GWAS	1_239143848_240143848	ENSG00000133019	CHRM3	CHRM3	ENSG00000133019.12
2924	0.0236079	0.00820116	0.673034	0.233744	0.0614131	Cells_Cultured_fibroblasts	LDL_GWAS	2_18142470_19142470	ENSG00000163032	VSNL1	VSNL1	ENSG00000163032.12
2466	0.0252514	0.00619865	0.728467	0.178761	0.0613221	Brain_Caudate_basal_ganglia	LDL_GWAS	2_18142470_19142470	ENSG00000143867	OSR1	OSR1	ENSG00000143867.7
197	0.256361	0.00476753	0.665245	0.0123102	0.0613157	Brain_Substantia_nigra	TC_GWAS	2_18142470_19142470	ENSG00000271991	TTC32-DT	TTC32-DT	ENSG00000271991.3
2970	0.00563869	0.00176475	0.709345	0.221944	0.0613077	Minor_Salivary_Gland	LDL_GWAS	2_15569674_16569674	ENSG00000197872	CYRIA	CYRIA	ENSG00000197872.11
3615	0.0229232	0.0084541	0.662906	0.244419	0.0612975	Brain_Substantia_nigra	LDL_GWAS	2_18142470_19142470	ENSG00000178295	GEN1	GEN1	ENSG00000178295.15
2469	0.0867096	0.0276653	0.624993	0.199347	0.0612848	Brain_Hippocampus	TC_GWAS	2_18142470_19142470	ENSG00000143867	OSR1	OSR1	ENSG00000143867.7
4446	0.0209632	0.00960217	0.622919	0.285266	0.0612491	Uterus	LDL_GWAS	2_18142470_19142470	ENSG00000240857	RDH14	RDH14	ENSG00000240857.2
2450	0.08661	0.0277704	0.624268	0.200103	0.0612487	Vagina	TC_GWAS	2_18142470_19142470	ENSG00000143867	OSR1	OSR1	ENSG00000143867.7
2471	0.0933886	0.020991	0.673134	0.15124	0.0612461	Brain_Cerebellar_Hemisphere	TC_GWAS	2_18142470_19142470	ENSG00000143867	OSR1	OSR1	ENSG00000143867.7
3776	0.00524795	0.00207408	0.667704	0.263827	0.0611478	Adrenal_Gland	LDL_GWAS	2_15569674_16569674	ENSG00000236289	GACAT3	GACAT3	ENSG00000236289.4
4479	0.0676663	0.027495	0.599996	0.243736	0.0611065	Esophagus_Gastroesophageal_Junction	TC_GWAS	2_18142470_19142470	ENSG00000240857	RDH14	RDH14	ENSG00000240857.2
3700	0.0189959	0.00785773	0.645258	0.266853	0.0610358	Brain_Frontal_Cortex_BA9	TG_GWAS	1_239143848_240143848	ENSG00000155816	FMN2	FMN2	ENSG00000155816.21
305	0.249363	0.0100774	0.653191	0.026336	0.0610323	Brain_Hypothalamus	TC_GWAS	2_18142470_19142470	ENSG00000228784	LINC00954	LINC00954	ENSG00000228784.9
2924	0.0246033	0.007219	0.701411	0.205744	0.0610223	Spleen	LDL_GWAS	2_18142470_19142470	ENSG00000163032	VSNL1	VSNL1	ENSG00000163032.12
3656	0.00542438	0.00189819	0.690223	0.241473	0.0609821	Kidney_Cortex	LDL_GWAS	2_15569674_16569674	ENSG00000079785	DDX1	DDX1	ENSG00000079785.16
4478	0.0667752	0.0284002	0.592089	0.25176	0.0609755	Minor_Salivary_Gland	TC_GWAS	2_18142470_19142470	ENSG00000185013	NT5C1B	NT5C1B	ENSG00000185013.17
197	0.256846	0.0043779	0.666503	0.0112995	0.0609734	Brain_Amygdala	TC_GWAS	2_18142470_19142470	ENSG00000271991	TTC32-DT	TTC32-DT	ENSG00000271991.3
1944	0.0334482	0.00654257	0.752009	0.147034	0.0609653	Brain_Substantia_nigra	TG_GWAS	1_239143848_240143848	ENSG00000215808	LINC01139	LINC01139	ENSG00000215808.4
2753	0.025642	0.00624303	0.729631	0.177581	0.0609027	Brain_Hypothalamus	LDL_GWAS	2_18142470_19142470	ENSG00000214842	RAD51AP2	RAD51AP2	ENSG00000214842.6
2524	0.0253525	0.00606827	0.732456	0.175257	0.060866	Brain_Putamen_basal_ganglia	LDL_GWAS	2_18142470_19142470	ENSG00000236204	LINC01376	LINC01376	ENSG00000236204.7
2796	0.0254101	0.0064757	0.723048	0.184206	0.0608603	Minor_Salivary_Gland	LDL_GWAS	2_18142470_19142470	ENSG00000214842	RAD51AP2	RAD51AP2	ENSG00000214842.6
4470	0.066762	0.0284301	0.591948	0.252016	0.0608441	Pituitary	TC_GWAS	2_18142470_19142470	ENSG00000240857	RDH14	RDH14	ENSG00000240857.2
2518	0.0255057	0.00591811	0.736878	0.170918	0.060781	Brain_Substantia_nigra	LDL_GWAS	2_18142470_19142470	ENSG00000236204	LINC01376	LINC01376	ENSG00000236204.7
4459	0.021802	0.00877806	0.647859	0.260784	0.0607774	Brain_Putamen_basal_ganglia	LDL_GWAS	2_18142470_19142470	ENSG00000240857	RDH14	RDH14	ENSG00000240857.2
2528	0.0257112	0.00571267	0.742828	0.164985	0.0607632	Brain_Caudate_basal_ganglia	LDL_GWAS	2_18142470_19142470	ENSG00000236204	LINC01376	LINC01376	ENSG00000236204.7
2923	0.191925	0.0578446	0.529844	0.15963	0.060756	Brain_Hippocampus	TC_GWAS	2_18142470_19142470	ENSG00000163032	VSNL1	VSNL1	ENSG00000163032.12
1911	0.106788	0.017281	0.701686	0.11349	0.0607554	Testis	TC_GWAS	2_18142470_19142470	ENSG00000234597			ENSG00000234597.2
3716	0.372968	0.157493	0.287477	0.121332	0.0607304	Vagina	TC_GWAS	2_15569674_16569674	ENSG00000134323	MYCN	MYCN	ENSG00000134323.13
4479	0.0597001	0.0355043	0.52936	0.314755	0.0606805	Esophagus_Mucosa	TC_GWAS	2_18142470_19142470	ENSG00000185013	NT5C1B	NT5C1B	ENSG00000185013.17
2466	0.0261521	0.0053212	0.754451	0.153448	0.060627	Esophagus_Gastroesophageal_Junction	LDL_GWAS	2_18142470_19142470	ENSG00000143867	OSR1	OSR1	ENSG00000143867.7
4448	0.0217567	0.00882908	0.646497	0.262295	0.0606228	Brain_Cerebellar_Hemisphere	LDL_GWAS	2_18142470_19142470	ENSG00000240857	RDH14	RDH14	ENSG00000240857.2
1950	0.032837	0.00716979	0.738277	0.161138	0.0605783	Artery_Tibial	TG_GWAS	1_239143848_240143848	ENSG00000215808	LINC01139	LINC01139	ENSG00000215808.4
4479	0.0639344	0.0312831	0.566905	0.277326	0.0605518	Prostate	TC_GWAS	2_18142470_19142470	ENSG00000240857	RDH14	RDH14	ENSG00000240857.2
197	0.25722	0.00412326	0.667474	0.0106391	0.0605433	Prostate	TC_GWAS	2_18142470_19142470	ENSG00000183891	TTC32	TTC32	ENSG00000183891.6
303	0.250984	0.00861143	0.657401	0.0224953	0.060508	Brain_Spinal_cord_cervical_c-1	TC_GWAS	2_18142470_19142470	ENSG00000228784	LINC00954	LINC00954	ENSG00000228784.9
3823	0.0191884	0.00767484	0.651947	0.2607	0.060489	Breast_Mammary_Tissue	TG_GWAS	1_239143848_240143848	ENSG00000133019	CHRM3	CHRM3	ENSG00000133019.12
2466	0.0254064	0.00607276	0.732937	0.17513	0.0604536	Adipose_Visceral_Omentum	LDL_GWAS	2_18142470_19142470	ENSG00000143867	OSR1	OSR1	ENSG00000143867.7
2975	0.00584485	0.00156533	0.735284	0.196858	0.0604478	Nerve_Tibial	LDL_GWAS	2_15569674_16569674	ENSG00000197872	CYRIA	CYRIA	ENSG00000197872.11
2920	0.0252047	0.00663826	0.718534	0.189183	0.0604405	Ovary	LDL_GWAS	2_18142470_19142470	ENSG00000163032	VSNL1	VSNL1	ENSG00000163032.12
2503	0.0252976	0.00613435	0.730956	0.177187	0.0604251	Brain_Anterior_cingulate_cortex_BA24	LDL_GWAS	2_18142470_19142470	ENSG00000236204	LINC01376	LINC01376	ENSG00000236204.7
305	0.250304	0.00931065	0.655657	0.0243283	0.0603993	Brain_Hippocampus	TC_GWAS	2_18142470_19142470	ENSG00000228784	LINC00954	LINC00954	ENSG00000228784.9
3788	0.53367	0.317814	0.0553083	0.0328772	0.0603307	Thyroid	HDL_GWAS	14_49010761_50010761	ENSG00000165501	LRR1	LRR1	ENSG00000165501.17
3608	0.0220863	0.00932394	0.638707	0.269576	0.0603072	Brain_Hypothalamus	LDL_GWAS	2_18142470_19142470	ENSG00000178295	GEN1	GEN1	ENSG00000178295.15
2916	0.024427	0.00742081	0.696365	0.211492	0.0602946	Uterus	LDL_GWAS	2_18142470_19142470	ENSG00000163032	VSNL1	VSNL1	ENSG00000163032.12
3676	0.0198221	0.00704784	0.673468	0.239394	0.0602687	Uterus	TG_GWAS	1_239143848_240143848	ENSG00000155816	FMN2	FMN2	ENSG00000155816.21
4411	0.0669304	0.0283434	0.593343	0.251206	0.0601767	Brain_Spinal_cord_cervical_c-1	TC_GWAS	2_18142470_19142470	ENSG00000260331			ENSG00000260331.1
2782	0.0253483	0.00656524	0.721267	0.186749	0.0600702	Brain_Cerebellar_Hemisphere	LDL_GWAS	2_18142470_19142470	ENSG00000214842	RAD51AP2	RAD51AP2	ENSG00000214842.6
2407	0.0924926	0.0220868	0.66631	0.159052	0.0600583	Kidney_Cortex	TC_GWAS	2_18142470_19142470	ENSG00000143867	OSR1	OSR1	ENSG00000143867.7
2782	0.0256579	0.00625954	0.73008	0.178051	0.059951	Brain_Nucleus_accumbens_basal_ganglia	LDL_GWAS	2_18142470_19142470	ENSG00000214842	RAD51AP2	RAD51AP2	ENSG00000214842.6
3769	0.380366	0.149037	0.295173	0.115596	0.0598291	Brain_Frontal_Cortex_BA9	TC_GWAS	2_15569674_16569674	ENSG00000134323	MYCN	MYCN	ENSG00000134323.13
1943	0.0339079	0.00613354	0.762336	0.137838	0.0597843	Uterus	TG_GWAS	1_239143848_240143848	ENSG00000231877			ENSG00000231877.1
2525	0.0252724	0.00618506	0.730143	0.178633	0.0597667	Brain_Nucleus_accumbens_basal_ganglia	LDL_GWAS	2_18142470_19142470	ENSG00000236204	LINC01376	LINC01376	ENSG00000236204.7
2441	0.0256865	0.00581409	0.741098	0.167687	0.0597151	Brain_Anterior_cingulate_cortex_BA24	LDL_GWAS	2_18142470_19142470	ENSG00000143867	OSR1	OSR1	ENSG00000143867.7
2420	0.0253895	0.00611284	0.73249	0.176297	0.0597106	Brain_Spinal_cord_cervical_c-1	LDL_GWAS	2_18142470_19142470	ENSG00000143867	OSR1	OSR1	ENSG00000143867.7
4479	0.0670538	0.0282516	0.594565	0.250447	0.0596828	Artery_Tibial	TC_GWAS	2_18142470_19142470	ENSG00000185013	NT5C1B	NT5C1B	ENSG00000185013.17
197	0.256812	0.00478928	0.666417	0.0123683	0.0596133	Esophagus_Mucosa	TC_GWAS	2_18142470_19142470	ENSG00000183891	TTC32	TTC32	ENSG00000183891.6
2535	0.09263	0.0207097	0.676053	0.151089	0.0595182	Skin_Sun_Exposed_Lower_leg	TC_GWAS	2_18142470_19142470	ENSG00000236204	LINC01376	LINC01376	ENSG00000236204.7
304	0.253125	0.00673972	0.66305	0.0175949	0.0594899	Vagina	TC_GWAS	2_18142470_19142470	ENSG00000228784	LINC00954	LINC00954	ENSG00000228784.9
3625	0.0997511	0.0368837	0.586992	0.216985	0.0593882	Brain_Substantia_nigra	TC_GWAS	2_18142470_19142470	ENSG00000178295	GEN1	GEN1	ENSG00000178295.15
4335	0.0210937	0.00954298	0.626629	0.283434	0.0593004	Kidney_Cortex	LDL_GWAS	2_18142470_19142470	ENSG00000240857	RDH14	RDH14	ENSG00000240857.2
3820	0.0197502	0.00715286	0.670888	0.242914	0.0592954	Brain_Frontal_Cortex_BA9	TG_GWAS	1_239143848_240143848	ENSG00000133019	CHRM3	CHRM3	ENSG00000133019.12
305	0.252391	0.00753253	0.661123	0.0196717	0.0592816	Minor_Salivary_Gland	TC_GWAS	2_18142470_19142470	ENSG00000228784	LINC00954	LINC00954	ENSG00000228784.9
4206	0.229025	0.574023	0.0392908	0.0984183	0.0592432	Artery_Tibial	HDL_GWAS	2_18142470_19142470	ENSG00000170745	KCNS3	KCNS3	ENSG00000170745.12
197	0.257265	0.00444126	0.667591	0.0114656	0.0592366	Brain_Cerebellar_Hemisphere	TC_GWAS	2_18142470_19142470	ENSG00000271991	TTC32-DT	TTC32-DT	ENSG00000271991.3
4475	0.0663976	0.0289635	0.588721	0.256748	0.0591698	Small_Intestine_Terminal_Ileum	TC_GWAS	2_18142470_19142470	ENSG00000240857	RDH14	RDH14	ENSG00000240857.2
197	0.257319	0.00441549	0.667732	0.0113989	0.0591342	Brain_Amygdala	TC_GWAS	2_18142470_19142470	ENSG00000183891	TTC32	TTC32	ENSG00000183891.6
3779	0.00551551	0.00182232	0.701745	0.231798	0.0591197	Pancreas	LDL_GWAS	2_15569674_16569674	ENSG00000151779	NBAS	NBAS	ENSG00000151779.14
2467	0.0900829	0.0245586	0.649291	0.176952	0.0591156	Ovary	TC_GWAS	2_18142470_19142470	ENSG00000143867	OSR1	OSR1	ENSG00000143867.7
2468	0.0917876	0.022856	0.66159	0.164683	0.0590828	Brain_Frontal_Cortex_BA9	TC_GWAS	2_18142470_19142470	ENSG00000143867	OSR1	OSR1	ENSG00000143867.7
3898	0.0956457	0.0408469	0.563774	0.240709	0.059025	Brain_Frontal_Cortex_BA9	TC_GWAS	2_18142470_19142470	ENSG00000163029	SMC6	SMC6	ENSG00000163029.16
3823	0.0188862	0.00801904	0.641678	0.272397	0.0590203	Prostate	TG_GWAS	1_239143848_240143848	ENSG00000133019	CHRM3	CHRM3	ENSG00000133019.12
4422	0.0213776	0.00926087	0.635222	0.275121	0.0590181	Brain_Substantia_nigra	LDL_GWAS	2_18142470_19142470	ENSG00000240857	RDH14	RDH14	ENSG00000240857.2
3903	0.0931043	0.0433937	0.548799	0.255724	0.0589789	Esophagus_Mucosa	TC_GWAS	2_18142470_19142470	ENSG00000163029	SMC6	SMC6	ENSG00000163029.16
2524	0.0255879	0.00589643	0.739261	0.170295	0.05896	Cells_EBV-transformed_lymphocytes	LDL_GWAS	2_18142470_19142470	ENSG00000236204	LINC01376	LINC01376	ENSG00000236204.7
4479	0.0705784	0.0248087	0.625817	0.219919	0.0588767	Artery_Tibial	TC_GWAS	2_18142470_19142470	ENSG00000260331			ENSG00000260331.1
197	0.257547	0.00426042	0.668322	0.0109967	0.0588745	Brain_Putamen_basal_ganglia	TC_GWAS	2_18142470_19142470	ENSG00000271991	TTC32-DT	TTC32-DT	ENSG00000271991.3
1931	0.0339688	0.00610808	0.763773	0.137279	0.0588717	Brain_Spinal_cord_cervical_c-1	TG_GWAS	1_239143848_240143848	ENSG00000215808	LINC01139	LINC01139	ENSG00000215808.4
2473	0.0937459	0.0209224	0.675714	0.150748	0.0588696	Brain_Cerebellum	TC_GWAS	2_18142470_19142470	ENSG00000143867	OSR1	OSR1	ENSG00000143867.7
3851	0.0980079	0.0385277	0.577597	0.226999	0.0588688	Brain_Amygdala	TC_GWAS	2_18142470_19142470	ENSG00000163029	SMC6	SMC6	ENSG00000163029.16
1948	0.0326496	0.00743117	0.73406	0.167016	0.0588436	Small_Intestine_Terminal_Ileum	TG_GWAS	1_239143848_240143848	ENSG00000215808	LINC01139	LINC01139	ENSG00000215808.4
2473	0.0856987	0.028976	0.61771	0.208798	0.0588167	Esophagus_Mucosa	TC_GWAS	2_18142470_19142470	ENSG00000143867	OSR1	OSR1	ENSG00000143867.7
196	0.25735	0.00448185	0.667792	0.0115711	0.0588052	Brain_Spinal_cord_cervical_c-1	TC_GWAS	2_18142470_19142470	ENSG00000183891	TTC32	TTC32	ENSG00000183891.6
2532	0.0910826	0.0223444	0.664754	0.163019	0.0588007	Brain_Nucleus_accumbens_basal_ganglia	TC_GWAS	2_18142470_19142470	ENSG00000236204	LINC01376	LINC01376	ENSG00000236204.7
2974	0.00576365	0.00165952	0.725068	0.208709	0.0588	Liver	LDL_GWAS	2_15569674_16569674	ENSG00000197872	CYRIA	CYRIA	ENSG00000197872.11
4448	0.0207542	0.00989127	0.616709	0.29386	0.058786	Brain_Nucleus_accumbens_basal_ganglia	LDL_GWAS	2_18142470_19142470	ENSG00000240857	RDH14	RDH14	ENSG00000240857.2
1950	0.0314109	0.00867252	0.706212	0.194926	0.0587787	Esophagus_Muscularis	TG_GWAS	1_239143848_240143848	ENSG00000215808	LINC01139	LINC01139	ENSG00000215808.4
4479	0.0670323	0.0283655	0.594374	0.251457	0.0587712	Stomach	TC_GWAS	2_18142470_19142470	ENSG00000260331			ENSG00000260331.1
197	0.257736	0.00412524	0.668815	0.0106461	0.0586777	Spleen	TC_GWAS	2_18142470_19142470	ENSG00000183891	TTC32	TTC32	ENSG00000183891.6
304	0.253259	0.00683663	0.663379	0.017849	0.0586765	Brain_Substantia_nigra	TC_GWAS	2_18142470_19142470	ENSG00000228784	LINC00954	LINC00954	ENSG00000228784.9
3776	0.0231526	0.00830776	0.669661	0.240233	0.0586449	Kidney_Cortex	LDL_GWAS	2_18142470_19142470	ENSG00000163029	SMC6	SMC6	ENSG00000163029.16
4479	0.0683162	0.0270956	0.605758	0.240198	0.0586326	Esophagus_Muscularis	TC_GWAS	2_18142470_19142470	ENSG00000185013	NT5C1B	NT5C1B	ENSG00000185013.17
197	0.257451	0.00442944	0.668074	0.0114356	0.0586093	Brain_Hypothalamus	TC_GWAS	2_18142470_19142470	ENSG00000183891	TTC32	TTC32	ENSG00000183891.6
2467	0.0909799	0.0237222	0.655773	0.170929	0.058596	Brain_Amygdala	TC_GWAS	2_18142470_19142470	ENSG00000143867	OSR1	OSR1	ENSG00000143867.7
2505	0.0250882	0.00640986	0.724831	0.185131	0.0585404	Vagina	LDL_GWAS	2_18142470_19142470	ENSG00000236204	LINC01376	LINC01376	ENSG00000236204.7
3849	0.0230709	0.00838688	0.667445	0.242575	0.0585214	Brain_Substantia_nigra	LDL_GWAS	2_18142470_19142470	ENSG00000163029	SMC6	SMC6	ENSG00000163029.16
3779	0.00528658	0.00205655	0.672619	0.261599	0.0584393	Colon_Sigmoid	LDL_GWAS	2_15569674_16569674	ENSG00000151779	NBAS	NBAS	ENSG00000151779.14
2461	0.0252662	0.00628095	0.728884	0.181135	0.0584342	Brain_Frontal_Cortex_BA9	LDL_GWAS	2_18142470_19142470	ENSG00000143867	OSR1	OSR1	ENSG00000143867.7
2524	0.0920663	0.0214139	0.671876	0.156214	0.0584292	Brain_Substantia_nigra	TC_GWAS	2_18142470_19142470	ENSG00000236204	LINC01376	LINC01376	ENSG00000236204.7
2532	0.0922097	0.0212657	0.672962	0.155142	0.0584204	Small_Intestine_Terminal_Ileum	TC_GWAS	2_18142470_19142470	ENSG00000236204	LINC01376	LINC01376	ENSG00000236204.7
197	0.257872	0.00408044	0.669168	0.0105302	0.0583492	Brain_Cerebellum	TC_GWAS	2_18142470_19142470	ENSG00000271991	TTC32-DT	TTC32-DT	ENSG00000271991.3
3855	0.100236	0.0363824	0.590754	0.214367	0.0582609	Brain_Hypothalamus	TC_GWAS	2_18142470_19142470	ENSG00000163029	SMC6	SMC6	ENSG00000163029.16
3656	0.0231111	0.00836653	0.668364	0.241898	0.0582606	Esophagus_Mucosa	LDL_GWAS	2_18142470_19142470	ENSG00000178295	GEN1	GEN1	ENSG00000178295.15
3873	0.0222944	0.00917217	0.644986	0.265296	0.058252	Brain_Cerebellar_Hemisphere	LDL_GWAS	2_18142470_19142470	ENSG00000163029	SMC6	SMC6	ENSG00000163029.16
3779	0.00537246	0.00197236	0.683544	0.250888	0.0582233	Esophagus_Gastroesophageal_Junction	LDL_GWAS	2_15569674_16569674	ENSG00000079785	DDX1	DDX1	ENSG00000079785.16
3755	0.00535383	0.00199215	0.681119	0.253385	0.0581501	Brain_Substantia_nigra	LDL_GWAS	2_15569674_16569674	ENSG00000236289	GACAT3	GACAT3	ENSG00000236289.4
2524	0.0244815	0.00703007	0.707301	0.20305	0.0581373	Brain_Hippocampus	LDL_GWAS	2_18142470_19142470	ENSG00000236204	LINC01376	LINC01376	ENSG00000236204.7
4460	0.0211128	0.0095539	0.627376	0.28384	0.0581168	Brain_Frontal_Cortex_BA9	LDL_GWAS	2_18142470_19142470	ENSG00000240857	RDH14	RDH14	ENSG00000240857.2
4465	0.0215146	0.00915202	0.639322	0.271901	0.0581103	Colon_Transverse	LDL_GWAS	2_18142470_19142470	ENSG00000185013	NT5C1B	NT5C1B	ENSG00000185013.17
4456	0.0213682	0.00929913	0.634972	0.276272	0.0580882	Brain_Hippocampus	LDL_GWAS	2_18142470_19142470	ENSG00000260331			ENSG00000260331.1
2960	0.00559345	0.0018352	0.70367	0.230814	0.0580875	Brain_Frontal_Cortex_BA9	LDL_GWAS	2_15569674_16569674	ENSG00000197872	CYRIA	CYRIA	ENSG00000197872.11
1949	0.033839	0.00627528	0.760803	0.141029	0.0580536	Brain_Putamen_basal_ganglia	TG_GWAS	1_239143848_240143848	ENSG00000215808	LINC01139	LINC01139	ENSG00000215808.4
860	0.80889	0.0921313	0.0367957	0.00413292	0.0580499	Spleen	HDL_GWAS	14_49010761_50010761	ENSG00000125375	DMAC2L	DMAC2L	ENSG00000125375.18
2797	0.0245	0.00748227	0.697151	0.212851	0.0580154	Testis	LDL_GWAS	2_18142470_19142470	ENSG00000214842	RAD51AP2	RAD51AP2	ENSG00000214842.6
2535	0.0928407	0.0206818	0.677591	0.150886	0.0579999	Brain_Caudate_basal_ganglia	TC_GWAS	2_18142470_19142470	ENSG00000236204	LINC01376	LINC01376	ENSG00000236204.7
1905	0.139141	0.022441	0.672081	0.108337	0.0579995	Testis	LDL_GWAS	2_18142470_19142470	ENSG00000234597			ENSG00000234597.2
3600	0.0199601	0.00697706	0.678097	0.236971	0.0579944	Kidney_Cortex	TG_GWAS	1_239143848_240143848	ENSG00000155816	FMN2	FMN2	ENSG00000155816.21
305	0.253428	0.00685376	0.663839	0.017895	0.0579839	Ovary	TC_GWAS	2_18142470_19142470	ENSG00000228784	LINC00954	LINC00954	ENSG00000228784.9
3415	0.00560723	0.00179727	0.707811	0.226815	0.0579698	Brain_Caudate_basal_ganglia	LDL_GWAS	2_15569674_16569674	ENSG00000279663			ENSG00000279663.3
2924	0.0234044	0.00852123	0.667233	0.242872	0.057969	Colon_Sigmoid	LDL_GWAS	2_18142470_19142470	ENSG00000163032	VSNL1	VSNL1	ENSG00000163032.12
3875	0.0219489	0.00952777	0.634997	0.275587	0.0579395	Uterus	LDL_GWAS	2_18142470_19142470	ENSG00000163029	SMC6	SMC6	ENSG00000163029.16
4079	0.0903551	0.0397777	0.563798	0.248147	0.0579217	Kidney_Cortex	TC_GWAS	2_18142470_19142470	ENSG00000170745	KCNS3	KCNS3	ENSG00000170745.12
2923	0.0239165	0.00801173	0.68183	0.228347	0.0578954	Minor_Salivary_Gland	LDL_GWAS	2_18142470_19142470	ENSG00000163032	VSNL1	VSNL1	ENSG00000163032.12
3661	0.0991334	0.0376975	0.583518	0.221837	0.057814	Brain_Putamen_basal_ganglia	TC_GWAS	2_18142470_19142470	ENSG00000178295	GEN1	GEN1	ENSG00000178295.15
2462	0.0256105	0.00595812	0.738818	0.171823	0.0577904	Brain_Putamen_basal_ganglia	LDL_GWAS	2_18142470_19142470	ENSG00000143867	OSR1	OSR1	ENSG00000143867.7
3764	0.019603	0.00733667	0.666094	0.249236	0.0577305	Brain_Spinal_cord_cervical_c-1	TG_GWAS	1_239143848_240143848	ENSG00000133019	CHRM3	CHRM3	ENSG00000133019.12
4465	0.0214499	0.00922965	0.637398	0.274208	0.0577148	Stomach	LDL_GWAS	2_18142470_19142470	ENSG00000240857	RDH14	RDH14	ENSG00000240857.2
2613	0.00595625	0.00148739	0.748099	0.186757	0.0577002	Brain_Amygdala	LDL_GWAS	2_15569674_16569674	ENSG00000223536			ENSG00000223536.7
2462	0.0250354	0.00653793	0.722231	0.188551	0.0576452	Cells_EBV-transformed_lymphocytes	LDL_GWAS	2_18142470_19142470	ENSG00000143867	OSR1	OSR1	ENSG00000143867.7
3788	0.225578	0.62834	0.0233784	0.0650621	0.0576414	Skin_Not_Sun_Exposed_Suprapubic	HDL_GWAS	14_49010761_50010761	ENSG00000165501	LRR1	LRR1	ENSG00000165501.17
4146	0.108909	0.728938	0.0135931	0.0909228	0.057638	Brain_Amygdala	TG_GWAS	2_18142470_19142470	ENSG00000170745	KCNS3	KCNS3	ENSG00000170745.12
3770	0.00549231	0.00185713	0.698803	0.23623	0.0576173	Brain_Hippocampus	LDL_GWAS	2_15569674_16569674	ENSG00000134323	MYCN	MYCN	ENSG00000134323.13
197	0.257751	0.00440627	0.668853	0.0113765	0.057613	Brain_Cerebellum	TC_GWAS	2_18142470_19142470	ENSG00000183891	TTC32	TTC32	ENSG00000183891.6
2931	0.192379	0.0582287	0.531104	0.160695	0.0575924	Small_Intestine_Terminal_Ileum	TC_GWAS	2_18142470_19142470	ENSG00000163032	VSNL1	VSNL1	ENSG00000163032.12
305	0.253773	0.00661757	0.664744	0.0172767	0.057589	Colon_Transverse	TC_GWAS	2_18142470_19142470	ENSG00000228784	LINC00954	LINC00954	ENSG00000228784.9
197	0.257579	0.00458741	0.668406	0.0118465	0.0575815	Cells_EBV-transformed_lymphocytes	TC_GWAS	2_18142470_19142470	ENSG00000183891	TTC32	TTC32	ENSG00000183891.6
3656	0.0236665	0.0078339	0.684424	0.226495	0.0575803	Nerve_Tibial	LDL_GWAS	2_18142470_19142470	ENSG00000178295	GEN1	GEN1	ENSG00000178295.15
197	0.256555	0.00561249	0.665748	0.0145066	0.0575787	Colon_Sigmoid	TC_GWAS	2_18142470_19142470	ENSG00000183891	TTC32	TTC32	ENSG00000183891.6
3719	0.0196475	0.00730152	0.667482	0.247996	0.0575734	Kidney_Cortex	TG_GWAS	1_239143848_240143848	ENSG00000133019	CHRM3	CHRM3	ENSG00000133019.12
3701	0.0196838	0.00726345	0.668772	0.246724	0.0575573	Brain_Cerebellar_Hemisphere	TG_GWAS	1_239143848_240143848	ENSG00000155816	FMN2	FMN2	ENSG00000155816.21
4427	0.0662799	0.0292524	0.587628	0.25929	0.05755	Brain_Amygdala	TC_GWAS	2_18142470_19142470	ENSG00000260331			ENSG00000260331.1
4465	0.0219938	0.0086916	0.65356	0.258219	0.0575355	Esophagus_Muscularis	LDL_GWAS	2_18142470_19142470	ENSG00000185013	NT5C1B	NT5C1B	ENSG00000185013.17
3604	0.0218767	0.00962821	0.632642	0.278376	0.0574769	Brain_Amygdala	LDL_GWAS	2_18142470_19142470	ENSG00000178295	GEN1	GEN1	ENSG00000178295.15
2529	0.0919489	0.0216414	0.671061	0.157886	0.0574629	Ovary	TC_GWAS	2_18142470_19142470	ENSG00000236204	LINC01376	LINC01376	ENSG00000236204.7
3663	0.0918816	0.0450126	0.540805	0.264882	0.0574193	Small_Intestine_Terminal_Ileum	TC_GWAS	2_18142470_19142470	ENSG00000178295	GEN1	GEN1	ENSG00000178295.15
4465	0.0217405	0.00894897	0.646035	0.265868	0.0574077	Adipose_Visceral_Omentum	LDL_GWAS	2_18142470_19142470	ENSG00000240857	RDH14	RDH14	ENSG00000240857.2
2521	0.0911711	0.0224262	0.665383	0.163613	0.0574069	Uterus	TC_GWAS	2_18142470_19142470	ENSG00000236204	LINC01376	LINC01376	ENSG00000236204.7
197	0.256844	0.00537143	0.666499	0.0138812	0.0574043	Brain_Frontal_Cortex_BA9	TC_GWAS	2_18142470_19142470	ENSG00000183891	TTC32	TTC32	ENSG00000183891.6
305	0.25395	0.00649717	0.665206	0.0169616	0.0573859	Small_Intestine_Terminal_Ileum	TC_GWAS	2_18142470_19142470	ENSG00000228784	LINC00954	LINC00954	ENSG00000228784.9
305	0.253832	0.00661565	0.664898	0.0172719	0.0573822	Artery_Tibial	TC_GWAS	2_18142470_19142470	ENSG00000228784	LINC00954	LINC00954	ENSG00000228784.9
2473	0.0860983	0.0287515	0.620591	0.207182	0.0573779	Adrenal_Gland	TC_GWAS	2_18142470_19142470	ENSG00000143867	OSR1	OSR1	ENSG00000143867.7
197	0.257457	0.00476726	0.668088	0.0123134	0.0573742	Brain_Caudate_basal_ganglia	TC_GWAS	2_18142470_19142470	ENSG00000183891	TTC32	TTC32	ENSG00000183891.6
2473	0.093075	0.0217759	0.670879	0.156902	0.0573686	Nerve_Tibial	TC_GWAS	2_18142470_19142470	ENSG00000143867	OSR1	OSR1	ENSG00000143867.7
2917	0.195427	0.0552456	0.539511	0.152458	0.0573579	Brain_Nucleus_accumbens_basal_ganglia	TC_GWAS	2_18142470_19142470	ENSG00000163032	VSNL1	VSNL1	ENSG00000163032.12
305	0.254176	0.00628885	0.665798	0.016416	0.057321	Adrenal_Gland	TC_GWAS	2_18142470_19142470	ENSG00000228784	LINC00954	LINC00954	ENSG00000228784.9
197	0.257976	0.0042716	0.669435	0.0110273	0.05729	Brain_Cerebellar_Hemisphere	TC_GWAS	2_18142470_19142470	ENSG00000183891	TTC32	TTC32	ENSG00000183891.6
2922	0.0247363	0.00721258	0.705201	0.205565	0.0572851	Liver	LDL_GWAS	2_18142470_19142470	ENSG00000163032	VSNL1	VSNL1	ENSG00000163032.12
305	0.253122	0.00735782	0.663038	0.0192161	0.0572659	Brain_Cerebellar_Hemisphere	TC_GWAS	2_18142470_19142470	ENSG00000228784	LINC00954	LINC00954	ENSG00000228784.9
2535	0.0923969	0.0212141	0.674352	0.154772	0.0572649	Nerve_Tibial	TC_GWAS	2_18142470_19142470	ENSG00000236204	LINC01376	LINC01376	ENSG00000236204.7
2528	0.0257327	0.00580881	0.74345	0.167766	0.0572423	Brain_Cortex	LDL_GWAS	2_18142470_19142470	ENSG00000236204	LINC01376	LINC01376	ENSG00000236204.7
3667	0.100811	0.0361057	0.593402	0.212471	0.0572105	Esophagus_Gastroesophageal_Junction	TC_GWAS	2_18142470_19142470	ENSG00000178295	GEN1	GEN1	ENSG00000178295.15
2464	0.0251471	0.00644339	0.725455	0.185825	0.0571296	Artery_Coronary	LDL_GWAS	2_18142470_19142470	ENSG00000143867	OSR1	OSR1	ENSG00000143867.7
3126	0.0206263	0.00643911	0.698007	0.217846	0.057081	Colon_Sigmoid	TG_GWAS	1_239143848_240143848	ENSG00000228818			ENSG00000228818.1
4465	0.0215893	0.00911146	0.64154	0.270696	0.057063	Pancreas	LDL_GWAS	2_18142470_19142470	ENSG00000260331			ENSG00000260331.1
2489	0.0892478	0.0243996	0.651294	0.178001	0.0570579	Brain_Spinal_cord_cervical_c-1	TC_GWAS	2_18142470_19142470	ENSG00000236204	LINC01376	LINC01376	ENSG00000236204.7
2924	0.0239783	0.00798032	0.683594	0.227453	0.0569953	Pancreas	LDL_GWAS	2_18142470_19142470	ENSG00000163032	VSNL1	VSNL1	ENSG00000163032.12
2535	0.0934007	0.0202464	0.681678	0.14771	0.0569645	Adrenal_Gland	TC_GWAS	2_18142470_19142470	ENSG00000236204	LINC01376	LINC01376	ENSG00000236204.7
2460	0.023209	0.00838781	0.669537	0.241916	0.0569499	Brain_Hypothalamus	LDL_GWAS	2_18142470_19142470	ENSG00000143867	OSR1	OSR1	ENSG00000143867.7
197	0.257366	0.00497986	0.667853	0.0128656	0.0569356	Adrenal_Gland	TC_GWAS	2_18142470_19142470	ENSG00000271991	TTC32-DT	TTC32-DT	ENSG00000271991.3
2531	0.0923229	0.0213354	0.673791	0.155654	0.0568968	Cells_EBV-transformed_lymphocytes	TC_GWAS	2_18142470_19142470	ENSG00000236204	LINC01376	LINC01376	ENSG00000236204.7
2972	0.00583733	0.00160101	0.734337	0.201351	0.0568745	Brain_Caudate_basal_ganglia	LDL_GWAS	2_15569674_16569674	ENSG00000197872	CYRIA	CYRIA	ENSG00000197872.11
305	0.253562	0.00702674	0.664191	0.0183493	0.0568705	Heart_Left_Ventricle	TC_GWAS	2_18142470_19142470	ENSG00000228784	LINC00954	LINC00954	ENSG00000228784.9
4433	0.0589027	0.0366911	0.522281	0.325278	0.0568476	Brain_Anterior_cingulate_cortex_BA24	TC_GWAS	2_18142470_19142470	ENSG00000240857	RDH14	RDH14	ENSG00000240857.2
2919	0.0249095	0.00705714	0.710094	0.201121	0.0568182	Cells_EBV-transformed_lymphocytes	LDL_GWAS	2_18142470_19142470	ENSG00000163032	VSNL1	VSNL1	ENSG00000163032.12
305	0.25381	0.0068004	0.66484	0.0177564	0.0567933	Brain_Caudate_basal_ganglia	TC_GWAS	2_18142470_19142470	ENSG00000228784	LINC00954	LINC00954	ENSG00000228784.9
3777	0.00469721	0.00265887	0.597631	0.338235	0.0567779	Prostate	LDL_GWAS	2_15569674_16569674	ENSG00000079785	DDX1	DDX1	ENSG00000079785.16
2528	0.0243972	0.00716101	0.704865	0.206834	0.0567429	Minor_Salivary_Gland	LDL_GWAS	2_18142470_19142470	ENSG00000236204	LINC01376	LINC01376	ENSG00000236204.7
2466	0.0258495	0.00575394	0.745719	0.165936	0.0567412	Brain_Cerebellum	LDL_GWAS	2_18142470_19142470	ENSG00000143867	OSR1	OSR1	ENSG00000143867.7
2797	0.0246162	0.00741097	0.700457	0.210823	0.0566921	Heart_Left_Ventricle	LDL_GWAS	2_18142470_19142470	ENSG00000214842	RAD51AP2	RAD51AP2	ENSG00000214842.6
4413	0.0213338	0.00938027	0.633923	0.278673	0.0566893	Brain_Amygdala	LDL_GWAS	2_18142470_19142470	ENSG00000260331			ENSG00000260331.1
2528	0.0256906	0.00587135	0.742233	0.169574	0.0566313	Nerve_Tibial	LDL_GWAS	2_18142470_19142470	ENSG00000236204	LINC01376	LINC01376	ENSG00000236204.7
303	0.254296	0.00637594	0.666065	0.0166436	0.0566188	Pituitary	TC_GWAS	2_18142470_19142470	ENSG00000228784	LINC00954	LINC00954	ENSG00000228784.9
195	0.538841	0.0092494	0.38868	0.00661522	0.0566136	Esophagus_Gastroesophageal_Junction	LDL_GWAS	2_18142470_19142470	ENSG00000183891	TTC32	TTC32	ENSG00000183891.6
2512	0.0905114	0.0231893	0.66058	0.169186	0.0565338	Vagina	TC_GWAS	2_18142470_19142470	ENSG00000236204	LINC01376	LINC01376	ENSG00000236204.7
4413	0.0211343	0.00958608	0.627996	0.284789	0.0564949	Brain_Amygdala	LDL_GWAS	2_18142470_19142470	ENSG00000240857	RDH14	RDH14	ENSG00000240857.2
3879	0.0997783	0.0372786	0.587167	0.219318	0.0564587	Vagina	TC_GWAS	2_18142470_19142470	ENSG00000163029	SMC6	SMC6	ENSG00000163029.16
3667	0.0983324	0.0387012	0.578812	0.227749	0.0564053	Prostate	TC_GWAS	2_18142470_19142470	ENSG00000178295	GEN1	GEN1	ENSG00000178295.15
4456	0.0213295	0.00939626	0.6338	0.279152	0.0563226	Ovary	LDL_GWAS	2_18142470_19142470	ENSG00000185013	NT5C1B	NT5C1B	ENSG00000185013.17
4417	0.0210402	0.00968673	0.625205	0.287783	0.0562848	Brain_Hypothalamus	LDL_GWAS	2_18142470_19142470	ENSG00000260331			ENSG00000260331.1
4350	0.0670082	0.0287043	0.593739	0.254284	0.0562642	Kidney_Cortex	TC_GWAS	2_18142470_19142470	ENSG00000260331			ENSG00000260331.1
3656	0.0206628	0.0108826	0.597558	0.314664	0.0562325	Skin_Not_Sun_Exposed_Suprapubic	LDL_GWAS	2_18142470_19142470	ENSG00000178295	GEN1	GEN1	ENSG00000178295.15
3960	0.0231247	0.00840723	0.669054	0.243186	0.0562287	Minor_Salivary_Gland	LDL_GWAS	2_18142470_19142470	ENSG00000151379	MSGN1	MSGN1	ENSG00000151379.4
2463	0.0249776	0.00664358	0.720553	0.191598	0.0562283	Small_Intestine_Terminal_Ileum	LDL_GWAS	2_18142470_19142470	ENSG00000143867	OSR1	OSR1	ENSG00000143867.7
1948	0.0340101	0.0061836	0.764663	0.138972	0.0561715	Ovary	TG_GWAS	1_239143848_240143848	ENSG00000215808	LINC01139	LINC01139	ENSG00000215808.4
3890	0.0234747	0.00806052	0.679154	0.233145	0.0561662	Adipose_Visceral_Omentum	LDL_GWAS	2_18142470_19142470	ENSG00000163029	SMC6	SMC6	ENSG00000163029.16
3698	0.020113	0.00687507	0.683356	0.23353	0.0561264	Brain_Caudate_basal_ganglia	TG_GWAS	1_239143848_240143848	ENSG00000155816	FMN2	FMN2	ENSG00000155816.21
2522	0.0251596	0.00642026	0.726881	0.185431	0.0561087	Brain_Hypothalamus	LDL_GWAS	2_18142470_19142470	ENSG00000236204	LINC01376	LINC01376	ENSG00000236204.7
2969	0.425922	0.129854	0.29748	0.090639	0.0561053	Pituitary	TC_GWAS	2_15569674_16569674	ENSG00000197872	CYRIA	CYRIA	ENSG00000197872.11
4419	0.0211219	0.00960839	0.627699	0.285485	0.0560857	Brain_Anterior_cingulate_cortex_BA24	LDL_GWAS	2_18142470_19142470	ENSG00000260331			ENSG00000260331.1
195	0.53815	0.0102476	0.388182	0.00733577	0.0560849	Liver	LDL_GWAS	2_18142470_19142470	ENSG00000183891	TTC32	TTC32	ENSG00000183891.6
4465	0.0215991	0.00913414	0.641832	0.271371	0.0560631	Artery_Tibial	LDL_GWAS	2_18142470_19142470	ENSG00000240857	RDH14	RDH14	ENSG00000240857.2
2922	0.0232992	0.00869314	0.664243	0.247779	0.0559861	Pituitary	LDL_GWAS	2_18142470_19142470	ENSG00000163032	VSNL1	VSNL1	ENSG00000163032.12
2974	0.00583887	0.00160653	0.73453	0.202046	0.0559792	Cells_EBV-transformed_lymphocytes	LDL_GWAS	2_15569674_16569674	ENSG00000197872	CYRIA	CYRIA	ENSG00000197872.11
197	0.258124	0.00448925	0.669819	0.0115934	0.0559744	Pituitary	TC_GWAS	2_18142470_19142470	ENSG00000271991	TTC32-DT	TTC32-DT	ENSG00000271991.3
1942	0.0332685	0.00693533	0.747974	0.15587	0.0559518	Vagina	TG_GWAS	1_239143848_240143848	ENSG00000215808	LINC01139	LINC01139	ENSG00000215808.4
2803	0.196896	0.0628116	0.518875	0.16547	0.0559471	Brain_Cerebellum	TC_GWAS	2_18142470_19142470	ENSG00000214842	RAD51AP2	RAD51AP2	ENSG00000214842.6
2535	0.0906571	0.0231172	0.661654	0.168663	0.0559082	Brain_Cerebellum	TC_GWAS	2_18142470_19142470	ENSG00000236204	LINC01376	LINC01376	ENSG00000236204.7
2924	0.0255555	0.00644023	0.728556	0.183547	0.0559009	Brain_Cerebellum	LDL_GWAS	2_18142470_19142470	ENSG00000163032	VSNL1	VSNL1	ENSG00000163032.12
4203	0.0909668	0.0393351	0.568174	0.245629	0.0558951	Colon_Sigmoid	TC_GWAS	2_18142470_19142470	ENSG00000170745	KCNS3	KCNS3	ENSG00000170745.12
3656	0.0210286	0.0105284	0.608137	0.304419	0.0558872	Adipose_Subcutaneous	LDL_GWAS	2_18142470_19142470	ENSG00000178295	GEN1	GEN1	ENSG00000178295.15
3776	0.00524904	0.00211413	0.667841	0.268927	0.0558693	Brain_Caudate_basal_ganglia	LDL_GWAS	2_15569674_16569674	ENSG00000079785	DDX1	DDX1	ENSG00000079785.16
2466	0.0254286	0.006204	0.733578	0.17892	0.0558687	Heart_Atrial_Appendage	LDL_GWAS	2_18142470_19142470	ENSG00000143867	OSR1	OSR1	ENSG00000143867.7
3719	0.0195272	0.00747054	0.663395	0.25374	0.0558678	Kidney_Cortex	TG_GWAS	1_239143848_240143848	ENSG00000233355	CHRM3-AS2	CHRM3-AS2	ENSG00000233355.7
4474	0.0658269	0.0298707	0.583681	0.264805	0.0558169	Brain_Frontal_Cortex_BA9	TC_GWAS	2_18142470_19142470	ENSG00000240857	RDH14	RDH14	ENSG00000240857.2
4155	0.0220064	0.00951002	0.637381	0.275387	0.0557151	Vagina	LDL_GWAS	2_18142470_19142470	ENSG00000170745	KCNS3	KCNS3	ENSG00000170745.12
3903	0.0944682	0.0425042	0.556839	0.250484	0.0557049	Artery_Coronary	TC_GWAS	2_18142470_19142470	ENSG00000163029	SMC6	SMC6	ENSG00000163029.16
3802	0.0187547	0.00825165	0.637062	0.280238	0.0556938	Brain_Substantia_nigra	TG_GWAS	1_239143848_240143848	ENSG00000133019	CHRM3	CHRM3	ENSG00000133019.12
3656	0.0232465	0.00831687	0.672279	0.240464	0.0556934	Adipose_Visceral_Omentum	LDL_GWAS	2_18142470_19142470	ENSG00000178295	GEN1	GEN1	ENSG00000178295.15
4465	0.021009	0.00973634	0.624296	0.289266	0.0556922	Pancreas	LDL_GWAS	2_18142470_19142470	ENSG00000240857	RDH14	RDH14	ENSG00000240857.2
3698	0.0199678	0.00703442	0.678421	0.238944	0.0556326	Brain_Putamen_basal_ganglia	TG_GWAS	1_239143848_240143848	ENSG00000155816	FMN2	FMN2	ENSG00000155816.21
3775	0.00542491	0.00194028	0.690219	0.246809	0.0556067	Ovary	LDL_GWAS	2_15569674_16569674	ENSG00000134323	MYCN	MYCN	ENSG00000134323.13
4419	0.0189749	0.0117723	0.563895	0.349793	0.055565	Brain_Anterior_cingulate_cortex_BA24	LDL_GWAS	2_18142470_19142470	ENSG00000240857	RDH14	RDH14	ENSG00000240857.2
2959	0.436051	0.132973	0.287735	0.0876889	0.055552	Brain_Spinal_cord_cervical_c-1	TC_GWAS	2_15569674_16569674	ENSG00000197872	CYRIA	CYRIA	ENSG00000197872.11
4465	0.0214397	0.00931089	0.637095	0.276624	0.0555298	Prostate	LDL_GWAS	2_18142470_19142470	ENSG00000185013	NT5C1B	NT5C1B	ENSG00000185013.17
3902	0.100046	0.0369546	0.589709	0.217769	0.0555212	Minor_Salivary_Gland	TC_GWAS	2_18142470_19142470	ENSG00000163029	SMC6	SMC6	ENSG00000163029.16
3809	0.0181272	0.00887854	0.615886	0.301601	0.0555079	Vagina	TG_GWAS	1_239143848_240143848	ENSG00000233355	CHRM3-AS2	CHRM3-AS2	ENSG00000233355.7
4397	0.0216236	0.00912981	0.642543	0.271235	0.0554681	Brain_Spinal_cord_cervical_c-1	LDL_GWAS	2_18142470_19142470	ENSG00000260331			ENSG00000260331.1
2535	0.0921167	0.0217113	0.672307	0.158402	0.055463	Testis	TC_GWAS	2_18142470_19142470	ENSG00000236204	LINC01376	LINC01376	ENSG00000236204.7
3703	0.0191687	0.00783851	0.651271	0.266264	0.0554584	Esophagus_Gastroesophageal_Junction	TG_GWAS	1_239143848_240143848	ENSG00000155816	FMN2	FMN2	ENSG00000155816.21
4428	0.0211192	0.00963672	0.62752	0.286283	0.0554405	Vagina	LDL_GWAS	2_18142470_19142470	ENSG00000240857	RDH14	RDH14	ENSG00000240857.2
3663	0.0998948	0.0372855	0.587988	0.219409	0.0554227	Brain_Caudate_basal_ganglia	TC_GWAS	2_18142470_19142470	ENSG00000178295	GEN1	GEN1	ENSG00000178295.15
3838	0.0226763	0.00888541	0.656027	0.257001	0.0554108	Brain_Amygdala	LDL_GWAS	2_18142470_19142470	ENSG00000163029	SMC6	SMC6	ENSG00000163029.16
3890	0.0237327	0.00782865	0.686616	0.226437	0.0553855	Breast_Mammary_Tissue	LDL_GWAS	2_18142470_19142470	ENSG00000163029	SMC6	SMC6	ENSG00000163029.16
2466	0.0262903	0.00535901	0.758438	0.154544	0.0553689	Adipose_Subcutaneous	LDL_GWAS	2_18142470_19142470	ENSG00000143867	OSR1	OSR1	ENSG00000143867.7
195	0.257718	0.00507832	0.668743	0.0131222	0.0553385	Artery_Coronary	TC_GWAS	2_18142470_19142470	ENSG00000183891	TTC32	TTC32	ENSG00000183891.6
197	0.257941	0.00485348	0.669346	0.0125392	0.0553206	Pancreas	TC_GWAS	2_18142470_19142470	ENSG00000183891	TTC32	TTC32	ENSG00000183891.6
4478	0.0671024	0.0286468	0.59499	0.253953	0.0553082	Minor_Salivary_Gland	TC_GWAS	2_18142470_19142470	ENSG00000240857	RDH14	RDH14	ENSG00000240857.2
2466	0.0237647	0.00788748	0.685576	0.227487	0.0552848	Adrenal_Gland	LDL_GWAS	2_18142470_19142470	ENSG00000143867	OSR1	OSR1	ENSG00000143867.7
197	0.258131	0.00467386	0.669839	0.0120732	0.0552826	Pituitary	TC_GWAS	2_18142470_19142470	ENSG00000183891	TTC32	TTC32	ENSG00000183891.6
4460	0.0656317	0.0301284	0.5819	0.267068	0.0552714	Uterus	TC_GWAS	2_18142470_19142470	ENSG00000240857	RDH14	RDH14	ENSG00000240857.2
2535	0.0928378	0.0210142	0.67757	0.153315	0.055263	Brain_Cortex	TC_GWAS	2_18142470_19142470	ENSG00000236204	LINC01376	LINC01376	ENSG00000236204.7
4428	0.0217083	0.00905346	0.645026	0.268953	0.0552596	Vagina	LDL_GWAS	2_18142470_19142470	ENSG00000260331			ENSG00000260331.1
2924	0.00580413	0.0016461	0.730255	0.207051	0.0552442	Brain_Amygdala	LDL_GWAS	2_15569674_16569674	ENSG00000197872	CYRIA	CYRIA	ENSG00000197872.11
3101	0.0208556	0.00626418	0.705761	0.211926	0.0551925	Uterus	TG_GWAS	1_239143848_240143848	ENSG00000228818			ENSG00000228818.1
3632	0.0233157	0.00826726	0.674226	0.239011	0.0551808	Vagina	LDL_GWAS	2_18142470_19142470	ENSG00000178295	GEN1	GEN1	ENSG00000178295.15
3886	0.100543	0.0365104	0.592624	0.215145	0.0551777	Brain_Nucleus_accumbens_basal_ganglia	TC_GWAS	2_18142470_19142470	ENSG00000163029	SMC6	SMC6	ENSG00000163029.16
4397	0.0216049	0.00915821	0.641986	0.27208	0.0551709	Brain_Spinal_cord_cervical_c-1	LDL_GWAS	2_18142470_19142470	ENSG00000185013	NT5C1B	NT5C1B	ENSG00000185013.17
3365	0.00561598	0.00180995	0.708998	0.228445	0.0551304	Brain_Amygdala	LDL_GWAS	2_15569674_16569674	ENSG00000279663			ENSG00000279663.3
3866	0.0230131	0.00855975	0.665741	0.247568	0.0551178	Vagina	LDL_GWAS	2_18142470_19142470	ENSG00000163029	SMC6	SMC6	ENSG00000163029.16
3105	0.0210122	0.00610871	0.71109	0.206674	0.0551154	Brain_Hypothalamus	TG_GWAS	1_239143848_240143848	ENSG00000228818			ENSG00000228818.1
197	0.258304	0.00455628	0.670288	0.0117683	0.0550834	Small_Intestine_Terminal_Ileum	TC_GWAS	2_18142470_19142470	ENSG00000183891	TTC32	TTC32	ENSG00000183891.6
4462	0.0647808	0.0309932	0.574393	0.274753	0.0550802	Brain_Nucleus_accumbens_basal_ganglia	TC_GWAS	2_18142470_19142470	ENSG00000260331			ENSG00000260331.1
4479	0.06559	0.0301828	0.581585	0.267576	0.0550664	Brain_Cerebellum	TC_GWAS	2_18142470_19142470	ENSG00000260331			ENSG00000260331.1
3658	0.10227	0.0349731	0.601929	0.205786	0.055042	Ovary	TC_GWAS	2_18142470_19142470	ENSG00000178295	GEN1	GEN1	ENSG00000178295.15
2531	0.0884145	0.0254683	0.645283	0.185823	0.0550115	Brain_Hippocampus	TC_GWAS	2_18142470_19142470	ENSG00000236204	LINC01376	LINC01376	ENSG00000236204.7
3890	0.021796	0.00977815	0.630585	0.282839	0.055002	Artery_Coronary	LDL_GWAS	2_18142470_19142470	ENSG00000163029	SMC6	SMC6	ENSG00000163029.16
3656	0.0229293	0.00865883	0.663107	0.250354	0.0549508	Cells_Cultured_fibroblasts	LDL_GWAS	2_18142470_19142470	ENSG00000178295	GEN1	GEN1	ENSG00000178295.15
2427	0.0927573	0.0224024	0.668511	0.161401	0.0549277	Brain_Spinal_cord_cervical_c-1	TC_GWAS	2_18142470_19142470	ENSG00000143867	OSR1	OSR1	ENSG00000143867.7
2530	0.0919206	0.0219733	0.670867	0.160314	0.0549256	Brain_Frontal_Cortex_BA9	TC_GWAS	2_18142470_19142470	ENSG00000236204	LINC01376	LINC01376	ENSG00000236204.7
2528	0.0254336	0.00618656	0.734807	0.178682	0.0548902	Prostate	LDL_GWAS	2_18142470_19142470	ENSG00000236204	LINC01376	LINC01376	ENSG00000236204.7
2932	0.183956	0.067362	0.507872	0.185921	0.0548893	Esophagus_Muscularis	TC_GWAS	2_18142470_19142470	ENSG00000163032	VSNL1	VSNL1	ENSG00000163032.12
3656	0.0226941	0.00889654	0.656303	0.257229	0.0548776	Prostate	LDL_GWAS	2_18142470_19142470	ENSG00000178295	GEN1	GEN1	ENSG00000178295.15
2797	0.0261048	0.00598421	0.742817	0.170227	0.0548671	Skin_Not_Sun_Exposed_Suprapubic	LDL_GWAS	2_18142470_19142470	ENSG00000214842	RAD51AP2	RAD51AP2	ENSG00000214842.6
3611	0.0228947	0.0086937	0.662165	0.251386	0.0548599	Brain_Anterior_cingulate_cortex_BA24	LDL_GWAS	2_18142470_19142470	ENSG00000178295	GEN1	GEN1	ENSG00000178295.15
2526	0.025069	0.0065525	0.72427	0.189254	0.054854	Artery_Coronary	LDL_GWAS	2_18142470_19142470	ENSG00000236204	LINC01376	LINC01376	ENSG00000236204.7
3123	0.0204537	0.00668239	0.692013	0.226032	0.054819	Brain_Frontal_Cortex_BA9	TG_GWAS	1_239143848_240143848	ENSG00000228818			ENSG00000228818.1
2535	0.0945809	0.019328	0.690292	0.141009	0.05479	Colon_Sigmoid	TC_GWAS	2_18142470_19142470	ENSG00000236204	LINC01376	LINC01376	ENSG00000236204.7
2528	0.0900294	0.023887	0.657025	0.17427	0.0547889	Pituitary	TC_GWAS	2_18142470_19142470	ENSG00000236204	LINC01376	LINC01376	ENSG00000236204.7
2531	0.0918683	0.022046	0.670486	0.160845	0.0547554	Brain_Putamen_basal_ganglia	TC_GWAS	2_18142470_19142470	ENSG00000236204	LINC01376	LINC01376	ENSG00000236204.7
2525	0.025711	0.00591435	0.742806	0.170814	0.0547545	Small_Intestine_Terminal_Ileum	LDL_GWAS	2_18142470_19142470	ENSG00000236204	LINC01376	LINC01376	ENSG00000236204.7
2803	0.199134	0.060912	0.524775	0.160466	0.0547137	Testis	TC_GWAS	2_18142470_19142470	ENSG00000214842	RAD51AP2	RAD51AP2	ENSG00000214842.6
3903	0.0952547	0.0418627	0.561475	0.246704	0.0547041	Skin_Not_Sun_Exposed_Suprapubic	TC_GWAS	2_18142470_19142470	ENSG00000163029	SMC6	SMC6	ENSG00000163029.16
4475	0.064263	0.0315505	0.569794	0.279691	0.0547016	Small_Intestine_Terminal_Ileum	TC_GWAS	2_18142470_19142470	ENSG00000260331			ENSG00000260331.1
2932	0.18639	0.0649819	0.514592	0.17935	0.0546863	Cells_Cultured_fibroblasts	TC_GWAS	2_18142470_19142470	ENSG00000163032	VSNL1	VSNL1	ENSG00000163032.12
4479	0.0673135	0.028502	0.596867	0.252672	0.0546456	Pancreas	TC_GWAS	2_18142470_19142470	ENSG00000260331			ENSG00000260331.1
3884	0.0230379	0.00854837	0.66651	0.247259	0.0546446	Brain_Putamen_basal_ganglia	LDL_GWAS	2_18142470_19142470	ENSG00000163029	SMC6	SMC6	ENSG00000163029.16
3126	0.0207444	0.00639129	0.702002	0.216231	0.0546317	Minor_Salivary_Gland	TG_GWAS	1_239143848_240143848	ENSG00000228818			ENSG00000228818.1
2473	0.0929077	0.0222767	0.669672	0.160514	0.054629	Adipose_Visceral_Omentum	TC_GWAS	2_18142470_19142470	ENSG00000143867	OSR1	OSR1	ENSG00000143867.7
4411	0.0672385	0.0285977	0.596075	0.253467	0.054622	Brain_Spinal_cord_cervical_c-1	TC_GWAS	2_18142470_19142470	ENSG00000185013	NT5C1B	NT5C1B	ENSG00000185013.17
2848	0.197212	0.0543608	0.543931	0.149879	0.0546176	Kidney_Cortex	TC_GWAS	2_18142470_19142470	ENSG00000163032	VSNL1	VSNL1	ENSG00000163032.12
3823	0.0197253	0.00730579	0.670189	0.248168	0.054612	Pancreas	TG_GWAS	1_239143848_240143848	ENSG00000233355	CHRM3-AS2	CHRM3-AS2	ENSG00000233355.7
4433	0.0658083	0.0300142	0.583512	0.266077	0.0545891	Brain_Anterior_cingulate_cortex_BA24	TC_GWAS	2_18142470_19142470	ENSG00000260331			ENSG00000260331.1
4143	0.0228835	0.00866885	0.66282	0.251038	0.054589	Brain_Hypothalamus	LDL_GWAS	2_18142470_19142470	ENSG00000170745	KCNS3	KCNS3	ENSG00000170745.12
4460	0.0214834	0.00929993	0.638355	0.276282	0.0545794	Cells_EBV-transformed_lymphocytes	LDL_GWAS	2_18142470_19142470	ENSG00000240857	RDH14	RDH14	ENSG00000240857.2
3416	0.00555984	0.0018713	0.70183	0.236163	0.0545755	Brain_Cortex	LDL_GWAS	2_15569674_16569674	ENSG00000279663			ENSG00000279663.3
3755	0.00538444	0.00198946	0.685014	0.253047	0.0545655	Brain_Substantia_nigra	LDL_GWAS	2_15569674_16569674	ENSG00000233718	MYCNOS	MYCNOS	ENSG00000233718.9
2799	0.198056	0.0620759	0.521821	0.163498	0.054549	Ovary	TC_GWAS	2_18142470_19142470	ENSG00000214842	RAD51AP2	RAD51AP2	ENSG00000214842.6
4456	0.0219105	0.00887253	0.651086	0.2636	0.0545312	Pituitary	LDL_GWAS	2_18142470_19142470	ENSG00000185013	NT5C1B	NT5C1B	ENSG00000185013.17
305	0.25434	0.00689693	0.666227	0.0180116	0.0545245	Brain_Cerebellum	TC_GWAS	2_18142470_19142470	ENSG00000228784	LINC00954	LINC00954	ENSG00000228784.9
4465	0.0220114	0.00877269	0.654084	0.260632	0.0545002	Spleen	LDL_GWAS	2_18142470_19142470	ENSG00000260331			ENSG00000260331.1
4456	0.0214951	0.00929012	0.638723	0.275999	0.0544919	Ovary	LDL_GWAS	2_18142470_19142470	ENSG00000260331			ENSG00000260331.1
4462	0.021695	0.00908959	0.644683	0.270049	0.0544836	Adrenal_Gland	LDL_GWAS	2_18142470_19142470	ENSG00000185013	NT5C1B	NT5C1B	ENSG00000185013.17
4473	0.0682679	0.0275663	0.605324	0.244373	0.0544683	Brain_Putamen_basal_ganglia	TC_GWAS	2_18142470_19142470	ENSG00000240857	RDH14	RDH14	ENSG00000240857.2
4479	0.0694942	0.0263408	0.616204	0.233509	0.0544521	Skin_Not_Sun_Exposed_Suprapubic	TC_GWAS	2_18142470_19142470	ENSG00000260331			ENSG00000260331.1
2932	0.192558	0.0588765	0.53162	0.162494	0.0544514	Testis	TC_GWAS	2_18142470_19142470	ENSG00000163032	VSNL1	VSNL1	ENSG00000163032.12
3890	0.0233079	0.00828551	0.674327	0.239656	0.0544237	Skin_Sun_Exposed_Lower_leg	LDL_GWAS	2_18142470_19142470	ENSG00000163029	SMC6	SMC6	ENSG00000163029.16
1950	0.033765	0.00650414	0.759139	0.146178	0.0544135	Brain_Caudate_basal_ganglia	TG_GWAS	1_239143848_240143848	ENSG00000215808	LINC01139	LINC01139	ENSG00000215808.4
3901	0.0955576	0.0416012	0.563267	0.245165	0.0544101	Pituitary	TC_GWAS	2_18142470_19142470	ENSG00000163029	SMC6	SMC6	ENSG00000163029.16
4479	0.0649446	0.0308955	0.575862	0.273896	0.0544021	Pancreas	TC_GWAS	2_18142470_19142470	ENSG00000185013	NT5C1B	NT5C1B	ENSG00000185013.17
3656	0.0239337	0.00767309	0.692153	0.221848	0.0543921	Colon_Sigmoid	LDL_GWAS	2_18142470_19142470	ENSG00000178295	GEN1	GEN1	ENSG00000178295.15
2460	0.0249136	0.00676901	0.718712	0.19522	0.0543858	Ovary	LDL_GWAS	2_18142470_19142470	ENSG00000143867	OSR1	OSR1	ENSG00000143867.7
305	0.254782	0.00649284	0.667387	0.0169532	0.054385	Cells_EBV-transformed_lymphocytes	TC_GWAS	2_18142470_19142470	ENSG00000228784	LINC00954	LINC00954	ENSG00000228784.9
2473	0.0902177	0.0249968	0.650283	0.180121	0.0543813	Testis	TC_GWAS	2_18142470_19142470	ENSG00000143867	OSR1	OSR1	ENSG00000143867.7
3652	0.0975524	0.039793	0.57415	0.234149	0.0543556	Uterus	TC_GWAS	2_18142470_19142470	ENSG00000178295	GEN1	GEN1	ENSG00000178295.15
3756	0.00538531	0.00198945	0.685198	0.253073	0.0543539	Brain_Anterior_cingulate_cortex_BA24	LDL_GWAS	2_15569674_16569674	ENSG00000079785	DDX1	DDX1	ENSG00000079785.16
3779	0.00554886	0.00182611	0.705988	0.232284	0.0543521	Artery_Aorta	LDL_GWAS	2_15569674_16569674	ENSG00000134323	MYCN	MYCN	ENSG00000134323.13
4479	0.0673194	0.028528	0.59692	0.252903	0.0543298	Artery_Tibial	TC_GWAS	2_18142470_19142470	ENSG00000240857	RDH14	RDH14	ENSG00000240857.2
4442	0.067648	0.0282982	0.599172	0.250589	0.0542928	Vagina	TC_GWAS	2_18142470_19142470	ENSG00000260331			ENSG00000260331.1
2803	0.177282	0.0828823	0.467187	0.218364	0.0542853	Nerve_Tibial	TC_GWAS	2_18142470_19142470	ENSG00000214842	RAD51AP2	RAD51AP2	ENSG00000214842.6
4464	0.0215975	0.00919405	0.641784	0.273153	0.0542714	Minor_Salivary_Gland	LDL_GWAS	2_18142470_19142470	ENSG00000240857	RDH14	RDH14	ENSG00000240857.2
2932	0.198297	0.0531868	0.547466	0.146786	0.0542649	Brain_Cortex	TC_GWAS	2_18142470_19142470	ENSG00000163032	VSNL1	VSNL1	ENSG00000163032.12
2909	0.0244893	0.00756352	0.69814	0.215566	0.0542412	Brain_Cerebellar_Hemisphere	LDL_GWAS	2_18142470_19142470	ENSG00000163032	VSNL1	VSNL1	ENSG00000163032.12
2466	0.0256517	0.00603658	0.740014	0.174092	0.0542057	Esophagus_Muscularis	LDL_GWAS	2_18142470_19142470	ENSG00000143867	OSR1	OSR1	ENSG00000143867.7
1950	0.0340168	0.0062633	0.764802	0.140764	0.0541538	Pituitary	TG_GWAS	1_239143848_240143848	ENSG00000215808	LINC01139	LINC01139	ENSG00000215808.4
4460	0.0211049	0.00969243	0.627109	0.287946	0.0541485	Cells_EBV-transformed_lymphocytes	LDL_GWAS	2_18142470_19142470	ENSG00000185013	NT5C1B	NT5C1B	ENSG00000185013.17
3775	0.00456228	0.00281465	0.580466	0.358058	0.0540988	Ovary	LDL_GWAS	2_15569674_16569674	ENSG00000236289	GACAT3	GACAT3	ENSG00000236289.4
2535	0.0880538	0.0259396	0.642654	0.189264	0.0540887	Minor_Salivary_Gland	TC_GWAS	2_18142470_19142470	ENSG00000236204	LINC01376	LINC01376	ENSG00000236204.7
2466	0.0257067	0.00598575	0.7416	0.172626	0.0540817	Nerve_Tibial	LDL_GWAS	2_18142470_19142470	ENSG00000143867	OSR1	OSR1	ENSG00000143867.7
3756	0.00551339	0.00186353	0.701494	0.237051	0.0540779	Brain_Anterior_cingulate_cortex_BA24	LDL_GWAS	2_15569674_16569674	ENSG00000134323	MYCN	MYCN	ENSG00000134323.13
2528	0.0258288	0.00581922	0.746226	0.16807	0.0540562	Thyroid	LDL_GWAS	2_18142470_19142470	ENSG00000236204	LINC01376	LINC01376	ENSG00000236204.7
4470	0.0643772	0.0315043	0.570795	0.279276	0.0540478	Ovary	TC_GWAS	2_18142470_19142470	ENSG00000240857	RDH14	RDH14	ENSG00000240857.2
3873	0.0232095	0.00839749	0.671462	0.242889	0.0540423	Brain_Nucleus_accumbens_basal_ganglia	LDL_GWAS	2_18142470_19142470	ENSG00000163029	SMC6	SMC6	ENSG00000163029.16
3605	0.0231459	0.0084739	0.669342	0.244997	0.0540406	Brain_Spinal_cord_cervical_c-1	LDL_GWAS	2_18142470_19142470	ENSG00000178295	GEN1	GEN1	ENSG00000178295.15
3651	0.0230611	0.00855957	0.666875	0.24747	0.054035	Cells_EBV-transformed_lymphocytes	LDL_GWAS	2_18142470_19142470	ENSG00000178295	GEN1	GEN1	ENSG00000178295.15
305	0.25439	0.00698458	0.666359	0.0182417	0.0540251	Artery_Aorta	TC_GWAS	2_18142470_19142470	ENSG00000228784	LINC00954	LINC00954	ENSG00000228784.9
3664	0.100497	0.0368855	0.591545	0.217061	0.0540112	Liver	TC_GWAS	2_18142470_19142470	ENSG00000178295	GEN1	GEN1	ENSG00000178295.15
2459	0.0260255	0.0056719	0.750789	0.16357	0.0539436	Pituitary	LDL_GWAS	2_18142470_19142470	ENSG00000143867	OSR1	OSR1	ENSG00000143867.7
4174	0.0223374	0.00923732	0.647002	0.267505	0.0539189	Brain_Cerebellar_Hemisphere	LDL_GWAS	2_18142470_19142470	ENSG00000170745	KCNS3	KCNS3	ENSG00000170745.12
3777	0.00526109	0.00211753	0.669376	0.269362	0.0538826	Brain_Cortex	LDL_GWAS	2_15569674_16569674	ENSG00000134323	MYCN	MYCN	ENSG00000134323.13
4478	0.0638752	0.0320206	0.566375	0.283869	0.0538603	Minor_Salivary_Gland	TC_GWAS	2_18142470_19142470	ENSG00000260331			ENSG00000260331.1
2929	0.19323	0.0583773	0.533474	0.161116	0.0538034	Adrenal_Gland	TC_GWAS	2_18142470_19142470	ENSG00000163032	VSNL1	VSNL1	ENSG00000163032.12
1950	0.0333485	0.00694691	0.749775	0.156134	0.0537957	Brain_Frontal_Cortex_BA9	TG_GWAS	1_239143848_240143848	ENSG00000215808	LINC01139	LINC01139	ENSG00000215808.4
4191	0.0212671	0.0103111	0.616018	0.298616	0.0537878	Brain_Cerebellum	LDL_GWAS	2_18142470_19142470	ENSG00000170745	KCNS3	KCNS3	ENSG00000170745.12
3887	0.022662	0.0089531	0.655638	0.25897	0.0537767	Liver	LDL_GWAS	2_18142470_19142470	ENSG00000163029	SMC6	SMC6	ENSG00000163029.16
3761	0.0053867	0.00199277	0.685363	0.253491	0.0537664	Uterus	LDL_GWAS	2_15569674_16569674	ENSG00000151779	NBAS	NBAS	ENSG00000151779.14
2753	0.207843	0.0525468	0.54751	0.138367	0.0537326	Brain_Amygdala	TC_GWAS	2_18142470_19142470	ENSG00000214842	RAD51AP2	RAD51AP2	ENSG00000214842.6
2796	0.0250356	0.00709204	0.712391	0.201751	0.0537305	Brain_Frontal_Cortex_BA9	LDL_GWAS	2_18142470_19142470	ENSG00000214842	RAD51AP2	RAD51AP2	ENSG00000214842.6
3121	0.0207347	0.00642823	0.701678	0.217482	0.0536773	Brain_Caudate_basal_ganglia	TG_GWAS	1_239143848_240143848	ENSG00000228818			ENSG00000228818.1
3622	0.0995104	0.0379241	0.585722	0.223169	0.0536748	Brain_Anterior_cingulate_cortex_BA24	TC_GWAS	2_18142470_19142470	ENSG00000178295	GEN1	GEN1	ENSG00000178295.15
4479	0.0700169	0.0258971	0.620838	0.229576	0.053672	Esophagus_Muscularis	TC_GWAS	2_18142470_19142470	ENSG00000240857	RDH14	RDH14	ENSG00000240857.2
2535	0.0918607	0.0221828	0.670439	0.161846	0.0536716	Esophagus_Gastroesophageal_Junction	TC_GWAS	2_18142470_19142470	ENSG00000236204	LINC01376	LINC01376	ENSG00000236204.7
2932	0.193536	0.0581099	0.534322	0.160378	0.0536539	Muscle_Skeletal	TC_GWAS	2_18142470_19142470	ENSG00000163032	VSNL1	VSNL1	ENSG00000163032.12
2527	0.0220384	0.00962347	0.636716	0.27798	0.0536426	Liver	LDL_GWAS	2_18142470_19142470	ENSG00000236204	LINC01376	LINC01376	ENSG00000236204.7
3809	0.0197165	0.00734256	0.669886	0.249416	0.0536388	Vagina	TG_GWAS	1_239143848_240143848	ENSG00000133019	CHRM3	CHRM3	ENSG00000133019.12
4465	0.0195422	0.0112703	0.580711	0.334852	0.0536248	Adipose_Visceral_Omentum	LDL_GWAS	2_18142470_19142470	ENSG00000185013	NT5C1B	NT5C1B	ENSG00000185013.17
2662	0.00591738	0.0015599	0.74311	0.19584	0.0535728	Brain_Cortex	LDL_GWAS	2_15569674_16569674	ENSG00000223536			ENSG00000223536.7
3774	0.00405927	0.00332201	0.516464	0.422608	0.0535459	Minor_Salivary_Gland	LDL_GWAS	2_15569674_16569674	ENSG00000151779	NBAS	NBAS	ENSG00000151779.14
2909	0.0250239	0.00705342	0.713382	0.201026	0.0535146	Brain_Nucleus_accumbens_basal_ganglia	LDL_GWAS	2_18142470_19142470	ENSG00000163032	VSNL1	VSNL1	ENSG00000163032.12
3651	0.0226011	0.00903557	0.653607	0.261249	0.0535078	Brain_Frontal_Cortex_BA9	LDL_GWAS	2_18142470_19142470	ENSG00000178295	GEN1	GEN1	ENSG00000178295.15
197	0.258184	0.0051165	0.669976	0.0132236	0.0534994	Artery_Aorta	TC_GWAS	2_18142470_19142470	ENSG00000183891	TTC32	TTC32	ENSG00000183891.6
2469	0.093511	0.021815	0.674013	0.157186	0.0534752	Brain_Putamen_basal_ganglia	TC_GWAS	2_18142470_19142470	ENSG00000143867	OSR1	OSR1	ENSG00000143867.7
197	0.25905	0.00426604	0.672224	0.0110167	0.0534425	Heart_Left_Ventricle	TC_GWAS	2_18142470_19142470	ENSG00000183891	TTC32	TTC32	ENSG00000183891.6
4446	0.0170872	0.0137325	0.507746	0.408008	0.0534268	Uterus	LDL_GWAS	2_18142470_19142470	ENSG00000185013	NT5C1B	NT5C1B	ENSG00000185013.17
4145	0.0223106	0.00927896	0.646297	0.268741	0.0533719	Brain_Anterior_cingulate_cortex_BA24	LDL_GWAS	2_18142470_19142470	ENSG00000170745	KCNS3	KCNS3	ENSG00000170745.12
2975	0.00476878	0.00269729	0.599914	0.339267	0.0533534	Thyroid	LDL_GWAS	2_15569674_16569674	ENSG00000197872	CYRIA	CYRIA	ENSG00000197872.11
2795	0.0255343	0.00660667	0.726582	0.18794	0.0533365	Liver	LDL_GWAS	2_18142470_19142470	ENSG00000214842	RAD51AP2	RAD51AP2	ENSG00000214842.6
2528	0.0255289	0.00614387	0.737562	0.177451	0.0533145	Esophagus_Gastroesophageal_Junction	LDL_GWAS	2_18142470_19142470	ENSG00000236204	LINC01376	LINC01376	ENSG00000236204.7
3886	0.0233513	0.00828083	0.675566	0.239515	0.0532872	Brain_Caudate_basal_ganglia	LDL_GWAS	2_18142470_19142470	ENSG00000163029	SMC6	SMC6	ENSG00000163029.16
3779	0.00530274	0.00208057	0.674674	0.26466	0.0532831	Small_Intestine_Terminal_Ileum	LDL_GWAS	2_15569674_16569674	ENSG00000151779	NBAS	NBAS	ENSG00000151779.14
4456	0.0207198	0.0101049	0.615683	0.300212	0.0532807	Ovary	LDL_GWAS	2_18142470_19142470	ENSG00000240857	RDH14	RDH14	ENSG00000240857.2
2797	0.0243796	0.00776445	0.693726	0.220885	0.053245	Brain_Cerebellum	LDL_GWAS	2_18142470_19142470	ENSG00000214842	RAD51AP2	RAD51AP2	ENSG00000214842.6
3881	0.0231996	0.00843336	0.671196	0.243935	0.0532365	Brain_Hippocampus	LDL_GWAS	2_18142470_19142470	ENSG00000163029	SMC6	SMC6	ENSG00000163029.16
2803	0.210348	0.0501074	0.554326	0.131994	0.0532247	Thyroid	TC_GWAS	2_18142470_19142470	ENSG00000214842	RAD51AP2	RAD51AP2	ENSG00000214842.6
2964	0.419613	0.137879	0.293049	0.0962384	0.0532205	Brain_Frontal_Cortex_BA9	TC_GWAS	2_15569674_16569674	ENSG00000197872	CYRIA	CYRIA	ENSG00000197872.11
2928	0.195311	0.0564613	0.539209	0.155824	0.0531956	Brain_Putamen_basal_ganglia	TC_GWAS	2_18142470_19142470	ENSG00000163032	VSNL1	VSNL1	ENSG00000163032.12
2466	0.0266508	0.0050725	0.768837	0.146281	0.053159	Skin_Not_Sun_Exposed_Suprapubic	LDL_GWAS	2_18142470_19142470	ENSG00000143867	OSR1	OSR1	ENSG00000143867.7
2932	0.198641	0.0531398	0.548416	0.146657	0.0531456	Adipose_Subcutaneous	TC_GWAS	2_18142470_19142470	ENSG00000163032	VSNL1	VSNL1	ENSG00000163032.12
3639	0.0218518	0.00979764	0.631925	0.283282	0.0531437	Brain_Cerebellar_Hemisphere	LDL_GWAS	2_18142470_19142470	ENSG00000178295	GEN1	GEN1	ENSG00000178295.15
3123	0.0208996	0.0062815	0.707258	0.212518	0.0530434	Pituitary	TG_GWAS	1_239143848_240143848	ENSG00000228818			ENSG00000228818.1
197	0.258233	0.00521186	0.670104	0.0134716	0.0529795	Testis	TC_GWAS	2_18142470_19142470	ENSG00000183891	TTC32	TTC32	ENSG00000183891.6
2921	0.0244475	0.00764805	0.696966	0.217983	0.0529556	Brain_Frontal_Cortex_BA9	LDL_GWAS	2_18142470_19142470	ENSG00000163032	VSNL1	VSNL1	ENSG00000163032.12
2803	0.192577	0.0679527	0.507495	0.179022	0.0529535	Pancreas	TC_GWAS	2_18142470_19142470	ENSG00000214842	RAD51AP2	RAD51AP2	ENSG00000214842.6
3656	0.0218628	0.0097922	0.632264	0.283133	0.0529482	Esophagus_Muscularis	LDL_GWAS	2_18142470_19142470	ENSG00000178295	GEN1	GEN1	ENSG00000178295.15
2535	0.0822883	0.0318428	0.600575	0.23235	0.0529446	Heart_Left_Ventricle	TC_GWAS	2_18142470_19142470	ENSG00000236204	LINC01376	LINC01376	ENSG00000236204.7
4155	0.0947331	0.0359942	0.59162	0.224735	0.0529179	Brain_Hypothalamus	TC_GWAS	2_18142470_19142470	ENSG00000170745	KCNS3	KCNS3	ENSG00000170745.12
3822	0.0194368	0.0076428	0.660386	0.259619	0.052915	Minor_Salivary_Gland	TG_GWAS	1_239143848_240143848	ENSG00000133019	CHRM3	CHRM3	ENSG00000133019.12
2528	0.0255794	0.00610741	0.73902	0.176398	0.0528955	Spleen	LDL_GWAS	2_18142470_19142470	ENSG00000236204	LINC01376	LINC01376	ENSG00000236204.7
4479	0.0608143	0.0351793	0.539239	0.311881	0.052886	Adipose_Visceral_Omentum	TC_GWAS	2_18142470_19142470	ENSG00000185013	NT5C1B	NT5C1B	ENSG00000185013.17
3667	0.0956837	0.0418628	0.563221	0.246363	0.0528698	Brain_Cerebellum	TC_GWAS	2_18142470_19142470	ENSG00000178295	GEN1	GEN1	ENSG00000178295.15
4174	0.0217742	0.00983559	0.630691	0.284835	0.0528634	Brain_Nucleus_accumbens_basal_ganglia	LDL_GWAS	2_18142470_19142470	ENSG00000170745	KCNS3	KCNS3	ENSG00000170745.12
3881	0.0227121	0.00893474	0.657068	0.258433	0.0528524	Ovary	LDL_GWAS	2_18142470_19142470	ENSG00000163029	SMC6	SMC6	ENSG00000163029.16
4470	0.0668327	0.0291672	0.592596	0.258568	0.0528361	Brain_Hippocampus	TC_GWAS	2_18142470_19142470	ENSG00000260331			ENSG00000260331.1
4475	0.0679268	0.0280771	0.602292	0.2489	0.0528038	Brain_Caudate_basal_ganglia	TC_GWAS	2_18142470_19142470	ENSG00000260331			ENSG00000260331.1
2924	0.0249403	0.00716023	0.711019	0.204077	0.0528037	Breast_Mammary_Tissue	LDL_GWAS	2_18142470_19142470	ENSG00000163032	VSNL1	VSNL1	ENSG00000163032.12
3687	0.0197923	0.00729131	0.672449	0.247672	0.052796	Brain_Hippocampus	TG_GWAS	1_239143848_240143848	ENSG00000155816	FMN2	FMN2	ENSG00000155816.21
4194	0.0904813	0.0402589	0.565089	0.251379	0.0527921	Ovary	TC_GWAS	2_18142470_19142470	ENSG00000170745	KCNS3	KCNS3	ENSG00000170745.12
3647	0.0231492	0.00851136	0.669465	0.246092	0.0527815	Brain_Hippocampus	LDL_GWAS	2_18142470_19142470	ENSG00000178295	GEN1	GEN1	ENSG00000178295.15
2467	0.0847472	0.0306712	0.610843	0.22102	0.0527183	Brain_Hypothalamus	TC_GWAS	2_18142470_19142470	ENSG00000143867	OSR1	OSR1	ENSG00000143867.7
3823	0.0164043	0.0106813	0.557355	0.362857	0.0527025	Spleen	TG_GWAS	1_239143848_240143848	ENSG00000133019	CHRM3	CHRM3	ENSG00000133019.12
197	0.258846	0.00467894	0.671694	0.012089	0.052692	Colon_Transverse	TC_GWAS	2_18142470_19142470	ENSG00000183891	TTC32	TTC32	ENSG00000183891.6
194	0.539759	0.0106488	0.389295	0.00762765	0.0526697	Brain_Spinal_cord_cervical_c-1	LDL_GWAS	2_18142470_19142470	ENSG00000271991	TTC32-DT	TTC32-DT	ENSG00000271991.3
2802	0.202899	0.057714	0.534692	0.152039	0.0526558	Brain_Frontal_Cortex_BA9	TC_GWAS	2_18142470_19142470	ENSG00000214842	RAD51AP2	RAD51AP2	ENSG00000214842.6
4460	0.0653351	0.0306902	0.579271	0.272052	0.052652	Uterus	TC_GWAS	2_18142470_19142470	ENSG00000260331			ENSG00000260331.1
3762	0.376788	0.167105	0.279545	0.123925	0.0526364	Brain_Substantia_nigra	TC_GWAS	2_15569674_16569674	ENSG00000134323	MYCN	MYCN	ENSG00000134323.13
305	0.254481	0.00728251	0.666597	0.0190235	0.0526159	Spleen	TC_GWAS	2_18142470_19142470	ENSG00000228784	LINC00954	LINC00954	ENSG00000228784.9
4479	0.0668138	0.0292089	0.592437	0.258942	0.052599	Brain_Cerebellum	TC_GWAS	2_18142470_19142470	ENSG00000240857	RDH14	RDH14	ENSG00000240857.2
3764	0.0199524	0.00713391	0.677966	0.242352	0.052596	Brain_Spinal_cord_cervical_c-1	TG_GWAS	1_239143848_240143848	ENSG00000233355	CHRM3-AS2	CHRM3-AS2	ENSG00000233355.7
4474	0.0680075	0.0280169	0.603016	0.248371	0.0525895	Brain_Frontal_Cortex_BA9	TC_GWAS	2_18142470_19142470	ENSG00000260331			ENSG00000260331.1
3890	0.0226934	0.00896171	0.656547	0.259221	0.0525769	Brain_Cortex	LDL_GWAS	2_18142470_19142470	ENSG00000163029	SMC6	SMC6	ENSG00000163029.16
2932	0.188939	0.0630092	0.521629	0.173906	0.0525173	Pancreas	TC_GWAS	2_18142470_19142470	ENSG00000163032	VSNL1	VSNL1	ENSG00000163032.12
3890	0.0235349	0.00812245	0.680894	0.23494	0.052509	Colon_Sigmoid	LDL_GWAS	2_18142470_19142470	ENSG00000163029	SMC6	SMC6	ENSG00000163029.16
197	0.254571	0.0090051	0.6606	0.0233153	0.0525089	Adipose_Visceral_Omentum	TC_GWAS	2_18142470_19142470	ENSG00000183891	TTC32	TTC32	ENSG00000183891.6
305	0.254234	0.00757476	0.665951	0.0197892	0.0524515	Pancreas	TC_GWAS	2_18142470_19142470	ENSG00000228784	LINC00954	LINC00954	ENSG00000228784.9
3667	0.0949758	0.0426337	0.559054	0.250901	0.0524357	Esophagus_Muscularis	TC_GWAS	2_18142470_19142470	ENSG00000178295	GEN1	GEN1	ENSG00000178295.15
2924	0.0234159	0.00869766	0.66756	0.247908	0.052419	Prostate	LDL_GWAS	2_18142470_19142470	ENSG00000163032	VSNL1	VSNL1	ENSG00000163032.12
2473	0.0900041	0.0254532	0.648743	0.183413	0.0523866	Pancreas	TC_GWAS	2_18142470_19142470	ENSG00000143867	OSR1	OSR1	ENSG00000143867.7
3688	0.0188355	0.00826171	0.639956	0.280648	0.0522992	Brain_Anterior_cingulate_cortex_BA24	TG_GWAS	1_239143848_240143848	ENSG00000155816	FMN2	FMN2	ENSG00000155816.21
195	0.542419	0.00817954	0.391261	0.00584782	0.0522934	Cells_Cultured_fibroblasts	LDL_GWAS	2_18142470_19142470	ENSG00000271991	TTC32-DT	TTC32-DT	ENSG00000271991.3
4476	0.0571369	0.0389196	0.506626	0.345042	0.0522755	Liver	TC_GWAS	2_18142470_19142470	ENSG00000240857	RDH14	RDH14	ENSG00000240857.2
3818	0.0190887	0.00800932	0.64856	0.272074	0.0522682	Brain_Caudate_basal_ganglia	TG_GWAS	1_239143848_240143848	ENSG00000133019	CHRM3	CHRM3	ENSG00000133019.12
4459	0.021342	0.00951524	0.634188	0.282698	0.0522565	Brain_Putamen_basal_ganglia	LDL_GWAS	2_18142470_19142470	ENSG00000260331			ENSG00000260331.1
4476	0.0670347	0.029023	0.594394	0.257294	0.0522543	Adrenal_Gland	TC_GWAS	2_18142470_19142470	ENSG00000260331			ENSG00000260331.1
3779	0.00549437	0.00189759	0.699055	0.24138	0.052173	Skin_Not_Sun_Exposed_Suprapubic	LDL_GWAS	2_15569674_16569674	ENSG00000134323	MYCN	MYCN	ENSG00000134323.13
3890	0.0240017	0.00766799	0.694399	0.221792	0.0521394	Nerve_Tibial	LDL_GWAS	2_18142470_19142470	ENSG00000163029	SMC6	SMC6	ENSG00000163029.16
3401	0.00554324	0.00190706	0.699749	0.240685	0.0521156	Brain_Frontal_Cortex_BA9	LDL_GWAS	2_15569674_16569674	ENSG00000279663			ENSG00000279663.3
2892	0.196942	0.0552296	0.5434	0.152337	0.0520921	Brain_Substantia_nigra	TC_GWAS	2_18142470_19142470	ENSG00000163032	VSNL1	VSNL1	ENSG00000163032.12
2906	0.196695	0.0554269	0.54287	0.152924	0.0520848	Brain_Spinal_cord_cervical_c-1	TC_GWAS	2_18142470_19142470	ENSG00000163032	VSNL1	VSNL1	ENSG00000163032.12
4198	0.0933353	0.037655	0.582157	0.234812	0.0520408	Cells_EBV-transformed_lymphocytes	TC_GWAS	2_18142470_19142470	ENSG00000170745	KCNS3	KCNS3	ENSG00000170745.12
2535	0.0917306	0.0225101	0.669489	0.164236	0.0520341	Adipose_Subcutaneous	TC_GWAS	2_18142470_19142470	ENSG00000236204	LINC01376	LINC01376	ENSG00000236204.7
3786	4.35654e-26	0.533744	3.38159e-26	0.414245	0.0520105	Nerve_Tibial	TC_GWAS	2_15569674_16569674	ENSG00000079785	DDX1	DDX1	ENSG00000079785.16
2788	0.207066	0.0537374	0.545643	0.141552	0.0520016	Brain_Cerebellar_Hemisphere	TC_GWAS	2_18142470_19142470	ENSG00000214842	RAD51AP2	RAD51AP2	ENSG00000214842.6
3656	0.0236632	0.00802359	0.684329	0.231987	0.0519975	Testis	LDL_GWAS	2_18142470_19142470	ENSG00000178295	GEN1	GEN1	ENSG00000178295.15
3654	0.0231038	0.00858367	0.668159	0.248187	0.0519672	Pituitary	LDL_GWAS	2_18142470_19142470	ENSG00000178295	GEN1	GEN1	ENSG00000178295.15
2528	0.0245321	0.00718599	0.708762	0.20756	0.0519597	Heart_Atrial_Appendage	LDL_GWAS	2_18142470_19142470	ENSG00000236204	LINC01376	LINC01376	ENSG00000236204.7
197	0.258894	0.0048382	0.671818	0.012503	0.0519467	Skin_Sun_Exposed_Lower_leg	TC_GWAS	2_18142470_19142470	ENSG00000183891	TTC32	TTC32	ENSG00000183891.6
2927	0.196768	0.0559166	0.541536	0.153839	0.05194	Cells_EBV-transformed_lymphocytes	TC_GWAS	2_18142470_19142470	ENSG00000163032	VSNL1	VSNL1	ENSG00000163032.12
2932	0.186381	0.0657212	0.514569	0.181394	0.0519347	Heart_Left_Ventricle	TC_GWAS	2_18142470_19142470	ENSG00000163032	VSNL1	VSNL1	ENSG00000163032.12
2932	0.178302	0.0738143	0.492262	0.203737	0.0518842	Artery_Tibial	TC_GWAS	2_18142470_19142470	ENSG00000163032	VSNL1	VSNL1	ENSG00000163032.12
2917	0.192524	0.0596072	0.531496	0.164504	0.051869	Brain_Cerebellar_Hemisphere	TC_GWAS	2_18142470_19142470	ENSG00000163032	VSNL1	VSNL1	ENSG00000163032.12
2797	0.0259774	0.00621447	0.739191	0.176782	0.0518351	Esophagus_Muscularis	LDL_GWAS	2_18142470_19142470	ENSG00000214842	RAD51AP2	RAD51AP2	ENSG00000214842.6
3779	0.00544003	0.00195485	0.692142	0.248666	0.0517976	Testis	LDL_GWAS	2_15569674_16569674	ENSG00000228876			ENSG00000228876.4
3823	0.0193596	0.00775197	0.657765	0.26333	0.0517938	Heart_Atrial_Appendage	TG_GWAS	1_239143848_240143848	ENSG00000133019	CHRM3	CHRM3	ENSG00000133019.12
2886	0.198207	0.0539825	0.547074	0.148946	0.05179	Brain_Hypothalamus	TC_GWAS	2_18142470_19142470	ENSG00000163032	VSNL1	VSNL1	ENSG00000163032.12
3785	0.370047	0.163862	0.287213	0.127131	0.0517477	Liver	TC_GWAS	2_15569674_16569674	ENSG00000134323	MYCN	MYCN	ENSG00000134323.13
4167	0.0914305	0.0396224	0.570172	0.247038	0.0517365	Vagina	TC_GWAS	2_18142470_19142470	ENSG00000170745	KCNS3	KCNS3	ENSG00000170745.12
2932	0.199396	0.0527597	0.550499	0.145609	0.0517359	Artery_Aorta	TC_GWAS	2_18142470_19142470	ENSG00000163032	VSNL1	VSNL1	ENSG00000163032.12
3786	0.387417	0.146486	0.300717	0.113652	0.051728	Pancreas	TC_GWAS	2_15569674_16569674	ENSG00000134323	MYCN	MYCN	ENSG00000134323.13
4470	0.0666595	0.0294606	0.591031	0.261158	0.0516906	Ovary	TC_GWAS	2_18142470_19142470	ENSG00000185013	NT5C1B	NT5C1B	ENSG00000185013.17
3116	0.0195767	0.00764342	0.662485	0.258605	0.0516903	Vagina	TG_GWAS	1_239143848_240143848	ENSG00000228818			ENSG00000228818.1
197	0.25899	0.00481482	0.672068	0.0124426	0.0516842	Spleen	TC_GWAS	2_18142470_19142470	ENSG00000271991	TTC32-DT	TTC32-DT	ENSG00000271991.3
4462	0.0219846	0.00889193	0.653287	0.264177	0.0516585	Liver	LDL_GWAS	2_18142470_19142470	ENSG00000260331			ENSG00000260331.1
1950	0.0344034	0.005983	0.773494	0.134465	0.0516553	Brain_Nucleus_accumbens_basal_ganglia	TG_GWAS	1_239143848_240143848	ENSG00000215808	LINC01139	LINC01139	ENSG00000215808.4
2473	0.0958954	0.019652	0.691208	0.141599	0.051646	Adipose_Subcutaneous	TC_GWAS	2_18142470_19142470	ENSG00000143867	OSR1	OSR1	ENSG00000143867.7
2466	0.0947977	0.0207583	0.683245	0.149562	0.0516375	Pituitary	TC_GWAS	2_18142470_19142470	ENSG00000143867	OSR1	OSR1	ENSG00000143867.7
3890	0.0231824	0.00850412	0.670695	0.245983	0.0516357	Brain_Cerebellum	LDL_GWAS	2_18142470_19142470	ENSG00000163029	SMC6	SMC6	ENSG00000163029.16
4446	0.0210267	0.00985213	0.624806	0.292703	0.0516121	Uterus	LDL_GWAS	2_18142470_19142470	ENSG00000260331			ENSG00000260331.1
2921	0.0247012	0.00743979	0.704204	0.212049	0.0516067	Adrenal_Gland	LDL_GWAS	2_18142470_19142470	ENSG00000163032	VSNL1	VSNL1	ENSG00000163032.12
4479	0.0643571	0.0317674	0.570653	0.281629	0.0515928	Breast_Mammary_Tissue	TC_GWAS	2_18142470_19142470	ENSG00000240857	RDH14	RDH14	ENSG00000240857.2
3779	0.00551239	0.00188423	0.701348	0.239681	0.0515742	Thyroid	LDL_GWAS	2_15569674_16569674	ENSG00000134323	MYCN	MYCN	ENSG00000134323.13
3840	0.0978061	0.0398	0.576344	0.234479	0.0515713	Brain_Spinal_cord_cervical_c-1	TC_GWAS	2_18142470_19142470	ENSG00000163029	SMC6	SMC6	ENSG00000163029.16
4479	0.0669483	0.0291786	0.593629	0.258674	0.0515695	Prostate	TC_GWAS	2_18142470_19142470	ENSG00000185013	NT5C1B	NT5C1B	ENSG00000185013.17
3778	0.00551611	0.00188061	0.701821	0.239221	0.0515617	Liver	LDL_GWAS	2_15569674_16569674	ENSG00000151779	NBAS	NBAS	ENSG00000151779.14
3029	0.0210918	0.00613715	0.713622	0.207593	0.051556	Brain_Cerebellar_Hemisphere	TG_GWAS	1_239143848_240143848	ENSG00000223694	ADH5P3	ADH5P3	ENSG00000223694.1
4479	0.0689123	0.0272173	0.611044	0.241284	0.0515424	Esophagus_Mucosa	TC_GWAS	2_18142470_19142470	ENSG00000260331			ENSG00000260331.1
3822	0.0198925	0.00722653	0.675867	0.245477	0.0515364	Minor_Salivary_Gland	TG_GWAS	1_239143848_240143848	ENSG00000234601	CHRM3-AS1	CHRM3-AS1	ENSG00000234601.1
2803	0.200562	0.0603678	0.528538	0.159034	0.0514977	Esophagus_Gastroesophageal_Junction	TC_GWAS	2_18142470_19142470	ENSG00000214842	RAD51AP2	RAD51AP2	ENSG00000214842.6
2528	0.0200752	0.0116604	0.579997	0.336832	0.0514358	Stomach	LDL_GWAS	2_18142470_19142470	ENSG00000236204	LINC01376	LINC01376	ENSG00000236204.7
3732	0.38374	0.150811	0.297261	0.116773	0.0514139	Brain_Amygdala	TC_GWAS	2_15569674_16569674	ENSG00000151779	NBAS	NBAS	ENSG00000151779.14
4149	0.0212566	0.0104024	0.615689	0.301249	0.0514026	Brain_Substantia_nigra	LDL_GWAS	2_18142470_19142470	ENSG00000170745	KCNS3	KCNS3	ENSG00000170745.12
3822	3.57377e-10	0.84759	4.26149e-11	0.101018	0.0513914	Thyroid	TC_GWAS	1_239143848_240143848	ENSG00000133019	CHRM3	CHRM3	ENSG00000133019.12
3667	0.10388	0.0338824	0.611465	0.19939	0.051383	Spleen	TC_GWAS	2_18142470_19142470	ENSG00000178295	GEN1	GEN1	ENSG00000178295.15
2797	0.0265188	0.0056889	0.754598	0.161827	0.0513671	Heart_Atrial_Appendage	LDL_GWAS	2_18142470_19142470	ENSG00000214842	RAD51AP2	RAD51AP2	ENSG00000214842.6
3756	0.00534849	0.00204959	0.680514	0.260728	0.0513601	Brain_Anterior_cingulate_cortex_BA24	LDL_GWAS	2_15569674_16569674	ENSG00000233718	MYCNOS	MYCNOS	ENSG00000233718.9
2803	0.210465	0.0505168	0.554635	0.133075	0.0513081	Esophagus_Muscularis	TC_GWAS	2_18142470_19142470	ENSG00000214842	RAD51AP2	RAD51AP2	ENSG00000214842.6
4182	0.0219437	0.00971941	0.635597	0.281471	0.0512688	Ovary	LDL_GWAS	2_18142470_19142470	ENSG00000170745	KCNS3	KCNS3	ENSG00000170745.12
3616	0.100804	0.0370129	0.59319	0.217754	0.0512383	Brain_Spinal_cord_cervical_c-1	TC_GWAS	2_18142470_19142470	ENSG00000178295	GEN1	GEN1	ENSG00000178295.15
3126	0.0211286	0.00610481	0.715005	0.206539	0.0512218	Skin_Sun_Exposed_Lower_leg	TG_GWAS	1_239143848_240143848	ENSG00000228818			ENSG00000228818.1
3776	0.00514651	0.00225298	0.654801	0.2866	0.0512	Brain_Nucleus_accumbens_basal_ganglia	LDL_GWAS	2_15569674_16569674	ENSG00000079785	DDX1	DDX1	ENSG00000079785.16
3777	0.00552911	0.00187055	0.703475	0.237941	0.0511844	Prostate	LDL_GWAS	2_15569674_16569674	ENSG00000134323	MYCN	MYCN	ENSG00000134323.13
4479	0.0687076	0.0274594	0.609229	0.24343	0.0511736	Spleen	TC_GWAS	2_18142470_19142470	ENSG00000260331			ENSG00000260331.1
2924	0.0253642	0.00679184	0.723103	0.193576	0.0511647	Artery_Coronary	LDL_GWAS	2_18142470_19142470	ENSG00000163032	VSNL1	VSNL1	ENSG00000163032.12
2473	0.0960294	0.0195808	0.692174	0.141086	0.0511304	Esophagus_Gastroesophageal_Junction	TC_GWAS	2_18142470_19142470	ENSG00000143867	OSR1	OSR1	ENSG00000143867.7
3764	0.0201266	0.00700516	0.683798	0.237947	0.0511231	Brain_Amygdala	TG_GWAS	1_239143848_240143848	ENSG00000133019	CHRM3	CHRM3	ENSG00000133019.12
3685	0.0872412	0.773533	0.00893589	0.0791798	0.0511103	Brain_Cerebellum	HDL_GWAS	14_49010761_50010761	ENSG00000165502	RPL36AL	RPL36AL	ENSG00000165502.7
3652	0.0213029	0.0104152	0.616056	0.301145	0.0510816	Small_Intestine_Terminal_Ileum	LDL_GWAS	2_18142470_19142470	ENSG00000178295	GEN1	GEN1	ENSG00000178295.15
2797	0.0255548	0.00666273	0.727165	0.189538	0.0510793	Prostate	LDL_GWAS	2_18142470_19142470	ENSG00000214842	RAD51AP2	RAD51AP2	ENSG00000214842.6
3890	0.0236669	0.00803938	0.684713	0.232538	0.051042	Stomach	LDL_GWAS	2_18142470_19142470	ENSG00000163029	SMC6	SMC6	ENSG00000163029.16
3802	0.0173514	0.0097814	0.589551	0.332293	0.0510236	Brain_Hypothalamus	TG_GWAS	1_239143848_240143848	ENSG00000133019	CHRM3	CHRM3	ENSG00000133019.12
2528	0.0259658	0.00578367	0.750183	0.167046	0.0510212	Skin_Sun_Exposed_Lower_leg	LDL_GWAS	2_18142470_19142470	ENSG00000236204	LINC01376	LINC01376	ENSG00000236204.7
305	0.255387	0.00682047	0.668971	0.0178148	0.0510063	Skin_Not_Sun_Exposed_Suprapubic	TC_GWAS	2_18142470_19142470	ENSG00000228784	LINC00954	LINC00954	ENSG00000228784.9
3886	0.0231061	0.00860277	0.668469	0.248831	0.0509903	Small_Intestine_Terminal_Ileum	LDL_GWAS	2_18142470_19142470	ENSG00000163029	SMC6	SMC6	ENSG00000163029.16
4462	0.0645929	0.0315964	0.572725	0.280105	0.0509804	Brain_Cerebellar_Hemisphere	TC_GWAS	2_18142470_19142470	ENSG00000260331			ENSG00000260331.1
2802	0.207986	0.0530929	0.548085	0.139859	0.0509764	Minor_Salivary_Gland	TC_GWAS	2_18142470_19142470	ENSG00000214842	RAD51AP2	RAD51AP2	ENSG00000214842.6
3779	0.00549468	0.0019067	0.699095	0.242541	0.0509626	Small_Intestine_Terminal_Ileum	LDL_GWAS	2_15569674_16569674	ENSG00000134323	MYCN	MYCN	ENSG00000134323.13
4465	0.0218037	0.00909544	0.647912	0.270226	0.0509623	Testis	LDL_GWAS	2_18142470_19142470	ENSG00000240857	RDH14	RDH14	ENSG00000240857.2
3667	0.0902013	0.0476222	0.530949	0.280267	0.0509605	Skin_Not_Sun_Exposed_Suprapubic	TC_GWAS	2_18142470_19142470	ENSG00000178295	GEN1	GEN1	ENSG00000178295.15
197	0.25958	0.00444409	0.673598	0.0114813	0.0508963	Heart_Atrial_Appendage	TC_GWAS	2_18142470_19142470	ENSG00000183891	TTC32	TTC32	ENSG00000183891.6
4464	0.0217024	0.00920036	0.644902	0.273344	0.0508511	Minor_Salivary_Gland	LDL_GWAS	2_18142470_19142470	ENSG00000185013	NT5C1B	NT5C1B	ENSG00000185013.17
1950	0.0341756	0.00624566	0.768371	0.140371	0.0508376	Pancreas	TG_GWAS	1_239143848_240143848	ENSG00000215808	LINC01139	LINC01139	ENSG00000215808.4
2528	0.0262315	0.0055241	0.757861	0.159547	0.050836	Adipose_Visceral_Omentum	LDL_GWAS	2_18142470_19142470	ENSG00000236204	LINC01376	LINC01376	ENSG00000236204.7
4462	0.0210731	0.00983113	0.626201	0.292087	0.0508077	Liver	LDL_GWAS	2_18142470_19142470	ENSG00000185013	NT5C1B	NT5C1B	ENSG00000185013.17
2799	0.205871	0.0552656	0.542483	0.145578	0.0508031	Brain_Caudate_basal_ganglia	TC_GWAS	2_18142470_19142470	ENSG00000214842	RAD51AP2	RAD51AP2	ENSG00000214842.6
4203	0.0361536	0.0948549	0.225813	0.592408	0.0507708	Artery_Aorta	TC_GWAS	2_18142470_19142470	ENSG00000170745	KCNS3	KCNS3	ENSG00000170745.12
3898	0.0946943	0.0431733	0.55735	0.254058	0.0507243	Cells_EBV-transformed_lymphocytes	TC_GWAS	2_18142470_19142470	ENSG00000163029	SMC6	SMC6	ENSG00000163029.16
2472	0.0909731	0.0246875	0.655725	0.177894	0.0507201	Liver	TC_GWAS	2_18142470_19142470	ENSG00000143867	OSR1	OSR1	ENSG00000143867.7
4474	0.0631224	0.0331778	0.559157	0.293849	0.0506939	Cells_EBV-transformed_lymphocytes	TC_GWAS	2_18142470_19142470	ENSG00000260331			ENSG00000260331.1
3779	0.00537476	0.00202891	0.683837	0.25809	0.050669	Pancreas	LDL_GWAS	2_15569674_16569674	ENSG00000134323	MYCN	MYCN	ENSG00000134323.13
4479	0.0693341	0.0268841	0.614784	0.23833	0.0506682	Nerve_Tibial	TC_GWAS	2_18142470_19142470	ENSG00000185013	NT5C1B	NT5C1B	ENSG00000185013.17
2924	0.193558	0.0589312	0.534239	0.162606	0.0506661	Uterus	TC_GWAS	2_18142470_19142470	ENSG00000163032	VSNL1	VSNL1	ENSG00000163032.12
3857	0.0996242	0.0380893	0.587205	0.224455	0.0506268	Brain_Anterior_cingulate_cortex_BA24	TC_GWAS	2_18142470_19142470	ENSG00000163029	SMC6	SMC6	ENSG00000163029.16
3028	0.021652	0.00560392	0.732581	0.189554	0.0506097	Pituitary	TG_GWAS	1_239143848_240143848	ENSG00000223694	ADH5P3	ADH5P3	ENSG00000223694.1
2924	0.0250547	0.00712086	0.714279	0.202957	0.0505885	Esophagus_Gastroesophageal_Junction	LDL_GWAS	2_18142470_19142470	ENSG00000163032	VSNL1	VSNL1	ENSG00000163032.12
4157	0.0924813	0.0385579	0.577608	0.240769	0.0505834	Brain_Anterior_cingulate_cortex_BA24	TC_GWAS	2_18142470_19142470	ENSG00000170745	KCNS3	KCNS3	ENSG00000170745.12
2931	0.00572611	0.00176179	0.72037	0.221591	0.0505512	Vagina	LDL_GWAS	2_15569674_16569674	ENSG00000197872	CYRIA	CYRIA	ENSG00000197872.11
4479	0.0673602	0.028871	0.597281	0.255948	0.0505401	Esophagus_Gastroesophageal_Junction	TC_GWAS	2_18142470_19142470	ENSG00000260331			ENSG00000260331.1
4187	0.0222328	0.00945597	0.643973	0.273842	0.0504959	Small_Intestine_Terminal_Ileum	LDL_GWAS	2_18142470_19142470	ENSG00000170745	KCNS3	KCNS3	ENSG00000170745.12
2975	0.00594286	0.00154578	0.747613	0.194408	0.05049	Testis	LDL_GWAS	2_15569674_16569674	ENSG00000197872	CYRIA	CYRIA	ENSG00000197872.11
1950	0.0347244	0.0057121	0.78071	0.128375	0.0504782	Testis	TG_GWAS	1_239143848_240143848	ENSG00000215808	LINC01139	LINC01139	ENSG00000215808.4
4456	0.0216946	0.00922073	0.644671	0.27395	0.0504642	Brain_Hippocampus	LDL_GWAS	2_18142470_19142470	ENSG00000240857	RDH14	RDH14	ENSG00000240857.2
3703	0.0203033	0.00684673	0.689818	0.232572	0.05046	Adrenal_Gland	TG_GWAS	1_239143848_240143848	ENSG00000155816	FMN2	FMN2	ENSG00000155816.21
3774	0.00541024	0.00199532	0.688349	0.253816	0.0504296	Minor_Salivary_Gland	LDL_GWAS	2_15569674_16569674	ENSG00000233718	MYCNOS	MYCNOS	ENSG00000233718.9
3703	0.0204451	0.00670593	0.694636	0.227788	0.0504247	Cells_Cultured_fibroblasts	TG_GWAS	1_239143848_240143848	ENSG00000155816	FMN2	FMN2	ENSG00000155816.21
3667	0.102491	0.0354117	0.603289	0.208392	0.0504163	Stomach	TC_GWAS	2_18142470_19142470	ENSG00000178295	GEN1	GEN1	ENSG00000178295.15
3680	0.416886	0.444728	0.0425991	0.0453937	0.0503935	Cells_EBV-transformed_lymphocytes	HDL_GWAS	14_49010761_50010761	ENSG00000165502	RPL36AL	RPL36AL	ENSG00000165502.7
4411	0.0642211	0.0320438	0.569325	0.28402	0.0503897	Brain_Spinal_cord_cervical_c-1	TC_GWAS	2_18142470_19142470	ENSG00000240857	RDH14	RDH14	ENSG00000240857.2
2759	0.210056	0.0512404	0.553407	0.134946	0.0503501	Brain_Hypothalamus	TC_GWAS	2_18142470_19142470	ENSG00000214842	RAD51AP2	RAD51AP2	ENSG00000214842.6
195	0.541002	0.0107278	0.390239	0.0076879	0.0503441	Brain_Anterior_cingulate_cortex_BA24	LDL_GWAS	2_18142470_19142470	ENSG00000271991	TTC32-DT	TTC32-DT	ENSG00000271991.3
3779	0.00535875	0.00204785	0.681801	0.2605	0.0502925	Esophagus_Gastroesophageal_Junction	LDL_GWAS	2_15569674_16569674	ENSG00000134323	MYCN	MYCN	ENSG00000134323.13
2535	0.088806	0.0256454	0.648144	0.18712	0.0502843	Colon_Transverse	TC_GWAS	2_18142470_19142470	ENSG00000236204	LINC01376	LINC01376	ENSG00000236204.7
4479	0.0655396	0.0307178	0.581139	0.272324	0.0502802	Heart_Left_Ventricle	TC_GWAS	2_18142470_19142470	ENSG00000185013	NT5C1B	NT5C1B	ENSG00000185013.17
4470	0.0671427	0.029123	0.595315	0.258167	0.0502531	Ovary	TC_GWAS	2_18142470_19142470	ENSG00000260331			ENSG00000260331.1
4431	0.063201	0.0330681	0.560346	0.293135	0.0502506	Brain_Hypothalamus	TC_GWAS	2_18142470_19142470	ENSG00000240857	RDH14	RDH14	ENSG00000240857.2
4465	0.0207869	0.0101354	0.617698	0.30113	0.0502489	Prostate	LDL_GWAS	2_18142470_19142470	ENSG00000240857	RDH14	RDH14	ENSG00000240857.2
2664	0.408893	0.155602	0.279099	0.10616	0.0502468	Brain_Nucleus_accumbens_basal_ganglia	TC_GWAS	2_15569674_16569674	ENSG00000223536			ENSG00000223536.7
3662	0.0984692	0.0394592	0.57961	0.232215	0.0502462	Brain_Frontal_Cortex_BA9	TC_GWAS	2_18142470_19142470	ENSG00000178295	GEN1	GEN1	ENSG00000178295.15
3639	0.0220009	0.00974681	0.636238	0.281815	0.0501993	Brain_Nucleus_accumbens_basal_ganglia	LDL_GWAS	2_18142470_19142470	ENSG00000178295	GEN1	GEN1	ENSG00000178295.15
3861	0.100987	0.0368203	0.595091	0.216922	0.0501787	Brain_Substantia_nigra	TC_GWAS	2_18142470_19142470	ENSG00000163029	SMC6	SMC6	ENSG00000163029.16
3394	0.00537878	0.00208749	0.678922	0.263438	0.050174	Brain_Substantia_nigra	LDL_GWAS	2_15569674_16569674	ENSG00000279663			ENSG00000279663.3
3779	0.00551658	0.00189103	0.701882	0.240548	0.0501631	Thyroid	LDL_GWAS	2_15569674_16569674	ENSG00000233718	MYCNOS	MYCNOS	ENSG00000233718.9
3665	0.100434	0.0375104	0.591189	0.220749	0.0501171	Pituitary	TC_GWAS	2_18142470_19142470	ENSG00000178295	GEN1	GEN1	ENSG00000178295.15
3820	0.0198737	0.00728603	0.675235	0.247502	0.0501036	Ovary	TG_GWAS	1_239143848_240143848	ENSG00000133019	CHRM3	CHRM3	ENSG00000133019.12
2930	0.195476	0.0571199	0.539666	0.157645	0.0500929	Liver	TC_GWAS	2_18142470_19142470	ENSG00000163032	VSNL1	VSNL1	ENSG00000163032.12
3124	0.0209176	0.00634894	0.707866	0.214802	0.050065	Brain_Cerebellar_Hemisphere	TG_GWAS	1_239143848_240143848	ENSG00000228818			ENSG00000228818.1
3823	0.0180784	0.00908281	0.614235	0.308548	0.0500556	Stomach	TG_GWAS	1_239143848_240143848	ENSG00000233355	CHRM3-AS2	CHRM3-AS2	ENSG00000233355.7
3823	0.0200669	0.00709443	0.681795	0.240991	0.0500525	Skin_Sun_Exposed_Lower_leg	TG_GWAS	1_239143848_240143848	ENSG00000233355	CHRM3-AS2	CHRM3-AS2	ENSG00000233355.7
3643	0.101884	0.0362691	0.598724	0.213086	0.0500368	Vagina	TC_GWAS	2_18142470_19142470	ENSG00000178295	GEN1	GEN1	ENSG00000178295.15
2778	0.204489	0.0568683	0.538829	0.149798	0.0500151	Brain_Anterior_cingulate_cortex_BA24	TC_GWAS	2_18142470_19142470	ENSG00000214842	RAD51AP2	RAD51AP2	ENSG00000214842.6
2528	0.0229477	0.00883587	0.662987	0.255229	0.0499999	Heart_Left_Ventricle	LDL_GWAS	2_18142470_19142470	ENSG00000236204	LINC01376	LINC01376	ENSG00000236204.7
3702	0.0187521	0.00841117	0.637115	0.285725	0.0499964	Minor_Salivary_Gland	TG_GWAS	1_239143848_240143848	ENSG00000155816	FMN2	FMN2	ENSG00000155816.21
305	0.255836	0.00665052	0.670148	0.0173707	0.0499948	Testis	TC_GWAS	2_18142470_19142470	ENSG00000228784	LINC00954	LINC00954	ENSG00000228784.9
3903	0.097587	0.0402129	0.575223	0.236983	0.0499936	Pancreas	TC_GWAS	2_18142470_19142470	ENSG00000163029	SMC6	SMC6	ENSG00000163029.16
3770	0.00520756	0.00220135	0.662574	0.280034	0.0499832	Brain_Hippocampus	LDL_GWAS	2_15569674_16569674	ENSG00000231031	LINC01804	LINC01804	ENSG00000231031.6
2473	0.0966069	0.0191442	0.696336	0.13794	0.0499733	Skin_Sun_Exposed_Lower_leg	TC_GWAS	2_18142470_19142470	ENSG00000143867	OSR1	OSR1	ENSG00000143867.7
3779	0.00548057	0.00192862	0.697299	0.245331	0.0499606	Heart_Left_Ventricle	LDL_GWAS	2_15569674_16569674	ENSG00000134323	MYCN	MYCN	ENSG00000134323.13
4463	0.0214802	0.00945263	0.638298	0.28084	0.0499288	Artery_Coronary	LDL_GWAS	2_18142470_19142470	ENSG00000260331			ENSG00000260331.1
197	0.259384	0.00491032	0.67309	0.0126921	0.0499233	Stomach	TC_GWAS	2_18142470_19142470	ENSG00000183891	TTC32	TTC32	ENSG00000183891.6
4463	0.0216243	0.00930904	0.642579	0.276574	0.0499143	Artery_Coronary	LDL_GWAS	2_18142470_19142470	ENSG00000185013	NT5C1B	NT5C1B	ENSG00000185013.17
2929	0.192283	0.0603595	0.530855	0.166591	0.0499121	Brain_Frontal_Cortex_BA9	TC_GWAS	2_18142470_19142470	ENSG00000163032	VSNL1	VSNL1	ENSG00000163032.12
3725	0.00502152	0.00238744	0.638962	0.303739	0.0498899	Brain_Amygdala	LDL_GWAS	2_15569674_16569674	ENSG00000134323	MYCN	MYCN	ENSG00000134323.13
4479	0.0681634	0.028134	0.604404	0.249414	0.0498855	Cells_Cultured_fibroblasts	TC_GWAS	2_18142470_19142470	ENSG00000260331			ENSG00000260331.1
2658	0.446071	0.118692	0.304409	0.0809483	0.049879	Brain_Putamen_basal_ganglia	TC_GWAS	2_15569674_16569674	ENSG00000223536			ENSG00000223536.7
3894	0.0988197	0.0390132	0.582432	0.229889	0.0498461	Ovary	TC_GWAS	2_18142470_19142470	ENSG00000163029	SMC6	SMC6	ENSG00000163029.16
3406	0.00555407	0.00191408	0.70112	0.241575	0.0498371	Brain_Putamen_basal_ganglia	LDL_GWAS	2_15569674_16569674	ENSG00000279663			ENSG00000279663.3
4470	0.0675467	0.0287621	0.598905	0.25497	0.0498157	Pituitary	TC_GWAS	2_18142470_19142470	ENSG00000260331			ENSG00000260331.1
3701	0.0186936	0.00847612	0.635127	0.287932	0.0497709	Small_Intestine_Terminal_Ileum	TG_GWAS	1_239143848_240143848	ENSG00000155816	FMN2	FMN2	ENSG00000155816.21
3890	0.0235417	0.00820707	0.68109	0.237391	0.04977	Heart_Left_Ventricle	LDL_GWAS	2_18142470_19142470	ENSG00000163029	SMC6	SMC6	ENSG00000163029.16
4470	0.0684828	0.0278333	0.607205	0.246736	0.0497429	Pituitary	TC_GWAS	2_18142470_19142470	ENSG00000185013	NT5C1B	NT5C1B	ENSG00000185013.17
2803	0.206029	0.0553851	0.542943	0.145906	0.0497373	Colon_Transverse	TC_GWAS	2_18142470_19142470	ENSG00000214842	RAD51AP2	RAD51AP2	ENSG00000214842.6
3667	0.101898	0.0361044	0.599802	0.212471	0.0497244	Artery_Aorta	TC_GWAS	2_18142470_19142470	ENSG00000178295	GEN1	GEN1	ENSG00000178295.15
2652	0.449583	0.115275	0.306806	0.0786165	0.0497195	Brain_Frontal_Cortex_BA9	TC_GWAS	2_15569674_16569674	ENSG00000223536			ENSG00000223536.7
197	0.259878	0.00447332	0.674372	0.0115584	0.0497179	Muscle_Skeletal	TC_GWAS	2_18142470_19142470	ENSG00000183891	TTC32	TTC32	ENSG00000183891.6
4448	0.0208049	0.0101359	0.618216	0.301138	0.0497047	Brain_Cerebellar_Hemisphere	LDL_GWAS	2_18142470_19142470	ENSG00000260331			ENSG00000260331.1
2955	0.00577965	0.00171502	0.727099	0.215706	0.0496999	Brain_Anterior_cingulate_cortex_BA24	LDL_GWAS	2_15569674_16569674	ENSG00000197872	CYRIA	CYRIA	ENSG00000197872.11
4479	0.0680202	0.0282986	0.603134	0.250873	0.0496743	Spleen	TC_GWAS	2_18142470_19142470	ENSG00000185013	NT5C1B	NT5C1B	ENSG00000185013.17
3126	0.0219655	0.00531457	0.743326	0.179799	0.0495952	Thyroid	TG_GWAS	1_239143848_240143848	ENSG00000228818			ENSG00000228818.1
3725	0.00540314	0.00200815	0.68752	0.255477	0.0495911	Brain_Amygdala	LDL_GWAS	2_15569674_16569674	ENSG00000236289	GACAT3	GACAT3	ENSG00000236289.4
3767	0.00535728	0.00205493	0.681623	0.261406	0.0495589	Brain_Cerebellar_Hemisphere	LDL_GWAS	2_15569674_16569674	ENSG00000233718	MYCNOS	MYCNOS	ENSG00000233718.9
2932	0.195291	0.0574436	0.539167	0.158543	0.0495556	Spleen	TC_GWAS	2_18142470_19142470	ENSG00000163032	VSNL1	VSNL1	ENSG00000163032.12
2972	0.00588036	0.0016162	0.739752	0.20327	0.0494815	Brain_Cerebellum	LDL_GWAS	2_15569674_16569674	ENSG00000197872	CYRIA	CYRIA	ENSG00000197872.11
3667	0.093176	0.0448666	0.54846	0.264048	0.0494495	Artery_Coronary	TC_GWAS	2_18142470_19142470	ENSG00000178295	GEN1	GEN1	ENSG00000178295.15
4465	0.0219245	0.00902477	0.651502	0.268128	0.0494209	Prostate	LDL_GWAS	2_18142470_19142470	ENSG00000260331			ENSG00000260331.1
2535	0.0959649	0.018591	0.700393	0.135635	0.0494162	Esophagus_Mucosa	TC_GWAS	2_18142470_19142470	ENSG00000236204	LINC01376	LINC01376	ENSG00000236204.7
2794	0.206345	0.0551767	0.543745	0.145348	0.0493859	Brain_Hippocampus	TC_GWAS	2_18142470_19142470	ENSG00000214842	RAD51AP2	RAD51AP2	ENSG00000214842.6
3755	0.00514952	0.00226504	0.655128	0.288111	0.0493464	Brain_Substantia_nigra	LDL_GWAS	2_15569674_16569674	ENSG00000151779	NBAS	NBAS	ENSG00000151779.14
3703	0.0204831	0.00669893	0.695929	0.227552	0.0493371	Colon_Transverse	TG_GWAS	1_239143848_240143848	ENSG00000155816	FMN2	FMN2	ENSG00000155816.21
3758	0.005328	0.00208584	0.677918	0.265346	0.0493224	Brain_Hypothalamus	LDL_GWAS	2_15569674_16569674	ENSG00000151779	NBAS	NBAS	ENSG00000151779.14
2882	0.200926	0.051946	0.554515	0.143311	0.0493017	Brain_Amygdala	TC_GWAS	2_18142470_19142470	ENSG00000163032	VSNL1	VSNL1	ENSG00000163032.12
4479	0.0611778	0.0351801	0.542463	0.311892	0.0492875	Spleen	TC_GWAS	2_18142470_19142470	ENSG00000240857	RDH14	RDH14	ENSG00000240857.2
3897	0.100494	0.0374103	0.592348	0.220461	0.049287	Brain_Putamen_basal_ganglia	TC_GWAS	2_18142470_19142470	ENSG00000163029	SMC6	SMC6	ENSG00000163029.16
2649	0.00597992	0.00153115	0.750979	0.192237	0.0492725	Brain_Frontal_Cortex_BA9	LDL_GWAS	2_15569674_16569674	ENSG00000223536			ENSG00000223536.7
4475	0.0585894	0.0377732	0.519499	0.334877	0.049261	Brain_Caudate_basal_ganglia	TC_GWAS	2_18142470_19142470	ENSG00000240857	RDH14	RDH14	ENSG00000240857.2
2473	0.0952064	0.0206315	0.686242	0.148661	0.0492595	Colon_Sigmoid	TC_GWAS	2_18142470_19142470	ENSG00000143867	OSR1	OSR1	ENSG00000143867.7
305	0.256914	0.00577589	0.672971	0.0150804	0.0492586	Cells_Cultured_fibroblasts	TC_GWAS	2_18142470_19142470	ENSG00000228784	LINC00954	LINC00954	ENSG00000228784.9
4417	0.0203478	0.0106076	0.604631	0.315155	0.0492584	Brain_Hypothalamus	LDL_GWAS	2_18142470_19142470	ENSG00000240857	RDH14	RDH14	ENSG00000240857.2
3886	0.0976543	0.0402601	0.575596	0.237253	0.0492367	Brain_Cerebellar_Hemisphere	TC_GWAS	2_18142470_19142470	ENSG00000163029	SMC6	SMC6	ENSG00000163029.16
305	0.256623	0.00607669	0.672208	0.0158683	0.0492241	Stomach	TC_GWAS	2_18142470_19142470	ENSG00000228784	LINC00954	LINC00954	ENSG00000228784.9
4465	0.0220869	0.00886923	0.656329	0.263506	0.0492089	Brain_Cortex	LDL_GWAS	2_18142470_19142470	ENSG00000260331			ENSG00000260331.1
305	0.253684	0.00902174	0.664511	0.0235827	0.049201	Adipose_Subcutaneous	TC_GWAS	2_18142470_19142470	ENSG00000228784	LINC00954	LINC00954	ENSG00000228784.9
2786	0.210015	0.0522452	0.551417	0.137126	0.0491965	Vagina	TC_GWAS	2_18142470_19142470	ENSG00000214842	RAD51AP2	RAD51AP2	ENSG00000214842.6
4462	0.0684925	0.0278777	0.607302	0.247134	0.0491939	Brain_Cerebellar_Hemisphere	TC_GWAS	2_18142470_19142470	ENSG00000240857	RDH14	RDH14	ENSG00000240857.2
4474	0.0660359	0.0304221	0.584965	0.269439	0.049138	Cells_EBV-transformed_lymphocytes	TC_GWAS	2_18142470_19142470	ENSG00000185013	NT5C1B	NT5C1B	ENSG00000185013.17
1966	0.0224146	0.00486644	0.758875	0.16471	0.0491336	Testis	TG_GWAS	1_239143848_240143848	ENSG00000215149	KRT18P32	KRT18P32	ENSG00000215149.3
4479	0.066905	0.0294716	0.593245	0.261275	0.049103	Thyroid	TC_GWAS	2_18142470_19142470	ENSG00000185013	NT5C1B	NT5C1B	ENSG00000185013.17
1950	0.0344363	0.0060595	0.774232	0.136187	0.0490854	Esophagus_Mucosa	TG_GWAS	1_239143848_240143848	ENSG00000215808	LINC01139	LINC01139	ENSG00000215808.4
1937	0.0333635	0.00713399	0.750083	0.160339	0.049081	Brain_Cerebellum	TG_GWAS	1_239143848_240143848	ENSG00000215808	LINC01139	LINC01139	ENSG00000215808.4
4456	0.0217347	0.00922664	0.645864	0.274128	0.0490473	Pituitary	LDL_GWAS	2_18142470_19142470	ENSG00000240857	RDH14	RDH14	ENSG00000240857.2
2975	0.00575131	0.00174883	0.723516	0.219954	0.0490298	Esophagus_Muscularis	LDL_GWAS	2_15569674_16569674	ENSG00000197872	CYRIA	CYRIA	ENSG00000197872.11
3619	0.0970733	0.0410632	0.57132	0.241626	0.0489168	Brain_Hypothalamus	TC_GWAS	2_18142470_19142470	ENSG00000178295	GEN1	GEN1	ENSG00000178295.15
1948	0.710585	0.164697	0.0616081	0.0142304	0.0488792	Colon_Transverse	TC_GWAS	1_239143848_240143848	ENSG00000215808	LINC01139	LINC01139	ENSG00000215808.4
2528	0.0257655	0.00605611	0.744397	0.17492	0.0488615	Testis	LDL_GWAS	2_18142470_19142470	ENSG00000236204	LINC01376	LINC01376	ENSG00000236204.7
3658	0.100899	0.0372367	0.593906	0.219132	0.0488268	Brain_Hippocampus	TC_GWAS	2_18142470_19142470	ENSG00000178295	GEN1	GEN1	ENSG00000178295.15
3775	0.00549734	0.00192067	0.699435	0.24432	0.0488266	Ovary	LDL_GWAS	2_15569674_16569674	ENSG00000151779	NBAS	NBAS	ENSG00000151779.14
4461	0.0188436	0.0121261	0.559936	0.360279	0.0488161	Brain_Caudate_basal_ganglia	LDL_GWAS	2_18142470_19142470	ENSG00000240857	RDH14	RDH14	ENSG00000240857.2
2932	0.196714	0.0562273	0.543096	0.155186	0.0487776	Esophagus_Gastroesophageal_Junction	TC_GWAS	2_18142470_19142470	ENSG00000163032	VSNL1	VSNL1	ENSG00000163032.12
4479	0.066448	0.0299618	0.589193	0.265622	0.0487756	Testis	TC_GWAS	2_18142470_19142470	ENSG00000260331			ENSG00000260331.1
4461	0.0215836	0.00938846	0.641356	0.278929	0.0487435	Small_Intestine_Terminal_Ileum	LDL_GWAS	2_18142470_19142470	ENSG00000240857	RDH14	RDH14	ENSG00000240857.2
305	0.254557	0.00827888	0.666796	0.0216373	0.0487311	Breast_Mammary_Tissue	TC_GWAS	2_18142470_19142470	ENSG00000228784	LINC00954	LINC00954	ENSG00000228784.9
3823	0.0198611	0.00733812	0.674802	0.249272	0.0487268	Artery_Coronary	TG_GWAS	1_239143848_240143848	ENSG00000233355	CHRM3-AS2	CHRM3-AS2	ENSG00000233355.7
3903	0.098833	0.0391536	0.582567	0.230741	0.0487054	Brain_Cortex	TC_GWAS	2_18142470_19142470	ENSG00000163029	SMC6	SMC6	ENSG00000163029.16
3667	0.0958235	0.042328	0.564043	0.249105	0.0486998	Pancreas	TC_GWAS	2_18142470_19142470	ENSG00000178295	GEN1	GEN1	ENSG00000178295.15
4465	0.0214321	0.0095412	0.636868	0.283475	0.0486837	Brain_Cortex	LDL_GWAS	2_18142470_19142470	ENSG00000240857	RDH14	RDH14	ENSG00000240857.2
3890	0.0235741	0.00821211	0.682029	0.237538	0.0486472	Heart_Atrial_Appendage	LDL_GWAS	2_18142470_19142470	ENSG00000163029	SMC6	SMC6	ENSG00000163029.16
1950	0.0344794	0.00603553	0.775202	0.135649	0.0486343	Heart_Left_Ventricle	TG_GWAS	1_239143848_240143848	ENSG00000215808	LINC01139	LINC01139	ENSG00000215808.4
2966	0.00590389	0.00159962	0.742722	0.201187	0.0485874	Brain_Hippocampus	LDL_GWAS	2_15569674_16569674	ENSG00000197872	CYRIA	CYRIA	ENSG00000197872.11
4186	0.0903814	0.0409401	0.564496	0.255652	0.0485303	Brain_Nucleus_accumbens_basal_ganglia	TC_GWAS	2_18142470_19142470	ENSG00000170745	KCNS3	KCNS3	ENSG00000170745.12
3756	0.00517017	0.00225135	0.657707	0.286349	0.0485215	Brain_Spinal_cord_cervical_c-1	LDL_GWAS	2_15569674_16569674	ENSG00000151779	NBAS	NBAS	ENSG00000151779.14
2932	0.191663	0.0613472	0.529151	0.169321	0.0485168	Stomach	TC_GWAS	2_18142470_19142470	ENSG00000163032	VSNL1	VSNL1	ENSG00000163032.12
2971	0.00589159	0.00161269	0.741165	0.202829	0.0485012	Ovary	LDL_GWAS	2_15569674_16569674	ENSG00000197872	CYRIA	CYRIA	ENSG00000197872.11
4465	0.021897	0.00908223	0.650684	0.269836	0.0485009	Spleen	LDL_GWAS	2_18142470_19142470	ENSG00000185013	NT5C1B	NT5C1B	ENSG00000185013.17
2797	0.025481	0.00682404	0.725066	0.194131	0.0484982	Esophagus_Mucosa	LDL_GWAS	2_18142470_19142470	ENSG00000214842	RAD51AP2	RAD51AP2	ENSG00000214842.6
3823	0.0168656	0.0103419	0.573027	0.35133	0.0484355	Breast_Mammary_Tissue	TG_GWAS	1_239143848_240143848	ENSG00000233355	CHRM3-AS2	CHRM3-AS2	ENSG00000233355.7
3767	0.0052698	0.00215126	0.670492	0.273663	0.0484238	Brain_Cerebellar_Hemisphere	LDL_GWAS	2_15569674_16569674	ENSG00000134323	MYCN	MYCN	ENSG00000134323.13
3397	0.00493829	0.00254086	0.623399	0.320704	0.0484175	Brain_Hypothalamus	LDL_GWAS	2_15569674_16569674	ENSG00000279663			ENSG00000279663.3
3667	0.0902437	0.0479494	0.531199	0.282195	0.048413	Artery_Tibial	TC_GWAS	2_18142470_19142470	ENSG00000178295	GEN1	GEN1	ENSG00000178295.15
2803	0.201137	0.060651	0.530052	0.159784	0.0483762	Heart_Left_Ventricle	TC_GWAS	2_18142470_19142470	ENSG00000214842	RAD51AP2	RAD51AP2	ENSG00000214842.6
4465	0.0182112	0.0127722	0.541158	0.379488	0.0483705	Heart_Atrial_Appendage	LDL_GWAS	2_18142470_19142470	ENSG00000240857	RDH14	RDH14	ENSG00000240857.2
3126	0.0210331	0.00628228	0.711773	0.212548	0.0483638	Artery_Aorta	TG_GWAS	1_239143848_240143848	ENSG00000228818			ENSG00000228818.1
3725	0.0053756	0.00204527	0.684016	0.260202	0.0483613	Brain_Amygdala	LDL_GWAS	2_15569674_16569674	ENSG00000079785	DDX1	DDX1	ENSG00000079785.16
2473	0.0952533	0.0206996	0.68658	0.149153	0.0483141	Breast_Mammary_Tissue	TC_GWAS	2_18142470_19142470	ENSG00000143867	OSR1	OSR1	ENSG00000143867.7
3667	0.0917711	0.0464383	0.54019	0.2733	0.0483004	Lung	TC_GWAS	2_18142470_19142470	ENSG00000178295	GEN1	GEN1	ENSG00000178295.15
2975	0.00566138	0.00184455	0.712203	0.231996	0.0482949	Small_Intestine_Terminal_Ileum	LDL_GWAS	2_15569674_16569674	ENSG00000197872	CYRIA	CYRIA	ENSG00000197872.11
2928	0.198639	0.0544481	0.548368	0.150263	0.048282	Brain_Caudate_basal_ganglia	TC_GWAS	2_18142470_19142470	ENSG00000163032	VSNL1	VSNL1	ENSG00000163032.12
4465	0.0220514	0.00893494	0.655273	0.26546	0.0482809	Colon_Sigmoid	LDL_GWAS	2_18142470_19142470	ENSG00000240857	RDH14	RDH14	ENSG00000240857.2
4477	0.0673787	0.0290843	0.597439	0.257839	0.0482588	Artery_Coronary	TC_GWAS	2_18142470_19142470	ENSG00000185013	NT5C1B	NT5C1B	ENSG00000185013.17
2965	0.00591974	0.00158646	0.744713	0.199531	0.04825	Brain_Cerebellar_Hemisphere	LDL_GWAS	2_15569674_16569674	ENSG00000197872	CYRIA	CYRIA	ENSG00000197872.11
3903	0.102678	0.0353791	0.60523	0.208492	0.0482202	Adipose_Visceral_Omentum	TC_GWAS	2_18142470_19142470	ENSG00000163029	SMC6	SMC6	ENSG00000163029.16
2795	0.20613	0.0557574	0.543058	0.146847	0.0482071	Uterus	TC_GWAS	2_18142470_19142470	ENSG00000214842	RAD51AP2	RAD51AP2	ENSG00000214842.6
1885	0.151957	0.0276481	0.653381	0.118833	0.0481808	Testis	LDL_GWAS	2_18142470_19142470	ENSG00000237992	LINC01808	LINC01808	ENSG00000237992.3
3823	0.0198399	0.00737511	0.674083	0.250529	0.048173	Skin_Not_Sun_Exposed_Suprapubic	TG_GWAS	1_239143848_240143848	ENSG00000233355	CHRM3-AS2	CHRM3-AS2	ENSG00000233355.7
4479	0.0667539	0.0297188	0.591905	0.263468	0.0481541	Breast_Mammary_Tissue	TC_GWAS	2_18142470_19142470	ENSG00000260331			ENSG00000260331.1
3779	0.00558909	0.00183443	0.711107	0.233349	0.04812	Heart_Atrial_Appendage	LDL_GWAS	2_15569674_16569674	ENSG00000134323	MYCN	MYCN	ENSG00000134323.13
4479	0.0689169	0.0275593	0.611085	0.244319	0.0481198	Artery_Aorta	TC_GWAS	2_18142470_19142470	ENSG00000185013	NT5C1B	NT5C1B	ENSG00000185013.17
3656	0.0240117	0.00780477	0.694407	0.225662	0.0481147	Spleen	LDL_GWAS	2_18142470_19142470	ENSG00000178295	GEN1	GEN1	ENSG00000178295.15
2803	0.207484	0.0543841	0.546779	0.143269	0.0480828	Brain_Cortex	TC_GWAS	2_18142470_19142470	ENSG00000214842	RAD51AP2	RAD51AP2	ENSG00000214842.6
195	0.541643	0.0114064	0.390702	0.00817966	0.0480691	Brain_Substantia_nigra	LDL_GWAS	2_18142470_19142470	ENSG00000183891	TTC32	TTC32	ENSG00000183891.6
305	0.256586	0.00643503	0.672112	0.0168081	0.0480585	Muscle_Skeletal	TC_GWAS	2_18142470_19142470	ENSG00000228784	LINC00954	LINC00954	ENSG00000228784.9
4465	0.0215901	0.00940409	0.641564	0.279401	0.0480408	Brain_Cerebellum	LDL_GWAS	2_18142470_19142470	ENSG00000240857	RDH14	RDH14	ENSG00000240857.2
3125	0.0209192	0.0064069	0.707919	0.216765	0.0479897	Brain_Nucleus_accumbens_basal_ganglia	TG_GWAS	1_239143848_240143848	ENSG00000228818			ENSG00000228818.1
197	0.260774	0.00405795	0.676698	0.0104822	0.0479871	Breast_Mammary_Tissue	TC_GWAS	2_18142470_19142470	ENSG00000183891	TTC32	TTC32	ENSG00000183891.6
2928	0.200308	0.052886	0.552905	0.145932	0.0479684	Ovary	TC_GWAS	2_18142470_19142470	ENSG00000163032	VSNL1	VSNL1	ENSG00000163032.12
3664	0.102684	0.0355756	0.604425	0.209359	0.0479558	Adrenal_Gland	TC_GWAS	2_18142470_19142470	ENSG00000178295	GEN1	GEN1	ENSG00000178295.15
2535	0.085163	0.0295724	0.621556	0.215784	0.0479241	Muscle_Skeletal	TC_GWAS	2_18142470_19142470	ENSG00000236204	LINC01376	LINC01376	ENSG00000236204.7
2473	0.0865864	0.029415	0.624109	0.211973	0.047916	Artery_Tibial	TC_GWAS	2_18142470_19142470	ENSG00000143867	OSR1	OSR1	ENSG00000143867.7
3903	0.095946	0.0421567	0.56555	0.248443	0.0479036	Prostate	TC_GWAS	2_18142470_19142470	ENSG00000163029	SMC6	SMC6	ENSG00000163029.16
3758	0.00543214	0.0019928	0.691168	0.25351	0.0478976	Brain_Hypothalamus	LDL_GWAS	2_15569674_16569674	ENSG00000233718	MYCNOS	MYCNOS	ENSG00000233718.9
2473	0.0949873	0.0210219	0.684662	0.151477	0.0478518	Thyroid	TC_GWAS	2_18142470_19142470	ENSG00000143867	OSR1	OSR1	ENSG00000143867.7
4479	0.0696549	0.026858	0.617629	0.238101	0.0477572	Heart_Left_Ventricle	TC_GWAS	2_18142470_19142470	ENSG00000240857	RDH14	RDH14	ENSG00000240857.2
3973	0.101144	0.0368844	0.596679	0.217544	0.0477476	Minor_Salivary_Gland	TC_GWAS	2_18142470_19142470	ENSG00000151379	MSGN1	MSGN1	ENSG00000151379.4
3767	0.00538308	0.00204337	0.684913	0.25994	0.0477211	Brain_Putamen_basal_ganglia	LDL_GWAS	2_15569674_16569674	ENSG00000134323	MYCN	MYCN	ENSG00000134323.13
4479	0.0685165	0.0280002	0.607534	0.248229	0.0477198	Breast_Mammary_Tissue	TC_GWAS	2_18142470_19142470	ENSG00000185013	NT5C1B	NT5C1B	ENSG00000185013.17
4479	0.0566924	0.0398243	0.502691	0.353074	0.0477189	Heart_Atrial_Appendage	TC_GWAS	2_18142470_19142470	ENSG00000240857	RDH14	RDH14	ENSG00000240857.2
2800	0.209001	0.0529704	0.550773	0.139543	0.0477126	Adrenal_Gland	TC_GWAS	2_18142470_19142470	ENSG00000214842	RAD51AP2	RAD51AP2	ENSG00000214842.6
1950	0.0349277	0.00562816	0.785282	0.126491	0.0476717	Adipose_Visceral_Omentum	TG_GWAS	1_239143848_240143848	ENSG00000215808	LINC01139	LINC01139	ENSG00000215808.4
3890	0.0230347	0.00878924	0.666423	0.254236	0.0475172	Spleen	LDL_GWAS	2_18142470_19142470	ENSG00000163029	SMC6	SMC6	ENSG00000163029.16
3777	0.00529272	0.00213621	0.673401	0.271746	0.0474239	Brain_Cortex	LDL_GWAS	2_15569674_16569674	ENSG00000233718	MYCNOS	MYCNOS	ENSG00000233718.9
197	0.261246	0.00374605	0.677922	0.00967341	0.0474128	Esophagus_Muscularis	TC_GWAS	2_18142470_19142470	ENSG00000183891	TTC32	TTC32	ENSG00000183891.6
3903	0.0913393	0.0468406	0.538396	0.276053	0.0473715	Adipose_Subcutaneous	TC_GWAS	2_18142470_19142470	ENSG00000163029	SMC6	SMC6	ENSG00000163029.16
305	0.256073	0.00713838	0.670767	0.0186512	0.0473708	Lung	TC_GWAS	2_18142470_19142470	ENSG00000228784	LINC00954	LINC00954	ENSG00000228784.9
2932	0.203581	0.0497405	0.562055	0.137278	0.0473452	Esophagus_Mucosa	TC_GWAS	2_18142470_19142470	ENSG00000163032	VSNL1	VSNL1	ENSG00000163032.12
3407	0.00570055	0.0017874	0.719602	0.225583	0.0473264	Brain_Cerebellar_Hemisphere	LDL_GWAS	2_15569674_16569674	ENSG00000279663			ENSG00000279663.3
4460	0.0203487	0.0106707	0.604639	0.31702	0.0473215	Cells_EBV-transformed_lymphocytes	LDL_GWAS	2_18142470_19142470	ENSG00000260331			ENSG00000260331.1
4200	0.0842631	0.0472223	0.526302	0.2949	0.0473126	Adrenal_Gland	TC_GWAS	2_18142470_19142470	ENSG00000170745	KCNS3	KCNS3	ENSG00000170745.12
2931	0.189736	0.063616	0.523814	0.175581	0.0472533	Minor_Salivary_Gland	TC_GWAS	2_18142470_19142470	ENSG00000163032	VSNL1	VSNL1	ENSG00000163032.12
3899	0.100621	0.0375922	0.593069	0.221524	0.0471937	Small_Intestine_Terminal_Ileum	TC_GWAS	2_18142470_19142470	ENSG00000163029	SMC6	SMC6	ENSG00000163029.16
2528	0.0250368	0.0068425	0.723344	0.197641	0.0471358	Breast_Mammary_Tissue	LDL_GWAS	2_18142470_19142470	ENSG00000236204	LINC01376	LINC01376	ENSG00000236204.7
3756	0.00505057	0.00238066	0.642607	0.302855	0.0471061	Brain_Anterior_cingulate_cortex_BA24	LDL_GWAS	2_15569674_16569674	ENSG00000151779	NBAS	NBAS	ENSG00000151779.14
3773	0.00502793	0.00240346	0.639715	0.30575	0.047104	Brain_Cerebellum	LDL_GWAS	2_15569674_16569674	ENSG00000079785	DDX1	DDX1	ENSG00000079785.16
2658	0.452746	0.113657	0.309003	0.0775246	0.04707	Brain_Hippocampus	TC_GWAS	2_15569674_16569674	ENSG00000223536			ENSG00000223536.7
2955	0.00581706	0.0016983	0.731824	0.21361	0.0470503	Brain_Hypothalamus	LDL_GWAS	2_15569674_16569674	ENSG00000197872	CYRIA	CYRIA	ENSG00000197872.11
2528	0.0267197	0.00516292	0.771965	0.149116	0.0470362	Esophagus_Mucosa	LDL_GWAS	2_18142470_19142470	ENSG00000236204	LINC01376	LINC01376	ENSG00000236204.7
3690	0.0201335	0.00711503	0.684035	0.241686	0.0470306	Brain_Cerebellum	TG_GWAS	1_239143848_240143848	ENSG00000155816	FMN2	FMN2	ENSG00000155816.21
2932	0.196148	0.0572626	0.541534	0.158046	0.0470095	Whole_Blood	TC_GWAS	2_18142470_19142470	ENSG00000163032	VSNL1	VSNL1	ENSG00000163032.12
4188	0.0204292	0.011375	0.591748	0.32944	0.0470078	Adrenal_Gland	LDL_GWAS	2_18142470_19142470	ENSG00000170745	KCNS3	KCNS3	ENSG00000170745.12
4479	0.0686845	0.0279044	0.609024	0.24738	0.0470072	Colon_Sigmoid	TC_GWAS	2_18142470_19142470	ENSG00000240857	RDH14	RDH14	ENSG00000240857.2
2535	0.0941541	0.0206948	0.687177	0.150993	0.0469811	Esophagus_Muscularis	TC_GWAS	2_18142470_19142470	ENSG00000236204	LINC01376	LINC01376	ENSG00000236204.7
4477	0.0670117	0.0295821	0.594185	0.262254	0.0469664	Artery_Coronary	TC_GWAS	2_18142470_19142470	ENSG00000260331			ENSG00000260331.1
2932	0.202281	0.0511419	0.558465	0.141147	0.0469649	Brain_Cerebellum	TC_GWAS	2_18142470_19142470	ENSG00000163032	VSNL1	VSNL1	ENSG00000163032.12
2975	0.00602674	0.00148974	0.758165	0.187362	0.0469561	Pancreas	LDL_GWAS	2_15569674_16569674	ENSG00000197872	CYRIA	CYRIA	ENSG00000197872.11
197	0.261181	0.00394041	0.677754	0.0101782	0.0469462	Artery_Tibial	TC_GWAS	2_18142470_19142470	ENSG00000183891	TTC32	TTC32	ENSG00000183891.6
3783	0.389262	0.147369	0.302129	0.114335	0.0469046	Adrenal_Gland	TC_GWAS	2_15569674_16569674	ENSG00000151779	NBAS	NBAS	ENSG00000151779.14
197	0.261216	0.00391878	0.677845	0.0101222	0.0468981	Cells_Cultured_fibroblasts	TC_GWAS	2_18142470_19142470	ENSG00000183891	TTC32	TTC32	ENSG00000183891.6
3903	0.0999771	0.0382771	0.589311	0.225576	0.0468584	Spleen	TC_GWAS	2_18142470_19142470	ENSG00000163029	SMC6	SMC6	ENSG00000163029.16
4203	0.0885161	0.0430329	0.552866	0.268734	0.0468506	Brain_Cerebellum	TC_GWAS	2_18142470_19142470	ENSG00000170745	KCNS3	KCNS3	ENSG00000170745.12
4199	0.0921915	0.039366	0.575787	0.245816	0.0468394	Small_Intestine_Terminal_Ileum	TC_GWAS	2_18142470_19142470	ENSG00000170745	KCNS3	KCNS3	ENSG00000170745.12
3758	0.00538866	0.00204456	0.685636	0.260096	0.0468346	Brain_Hypothalamus	LDL_GWAS	2_15569674_16569674	ENSG00000079785	DDX1	DDX1	ENSG00000079785.16
3126	0.0210835	0.00627592	0.713478	0.212334	0.0468283	Colon_Transverse	TG_GWAS	1_239143848_240143848	ENSG00000228818			ENSG00000228818.1
3615	0.0960814	0.042364	0.565457	0.249273	0.0468246	Brain_Amygdala	TC_GWAS	2_18142470_19142470	ENSG00000178295	GEN1	GEN1	ENSG00000178295.15
1950	0.0340512	0.00654289	0.765575	0.147057	0.0467736	Stomach	TG_GWAS	1_239143848_240143848	ENSG00000215808	LINC01139	LINC01139	ENSG00000215808.4
3894	0.101347	0.0369249	0.597374	0.217601	0.0467535	Brain_Hippocampus	TC_GWAS	2_18142470_19142470	ENSG00000163029	SMC6	SMC6	ENSG00000163029.16
3822	0.0188334	0.00842381	0.639885	0.286161	0.0466969	Brain_Nucleus_accumbens_basal_ganglia	TG_GWAS	1_239143848_240143848	ENSG00000133019	CHRM3	CHRM3	ENSG00000133019.12
3418	0.00568759	0.00180562	0.717955	0.22788	0.0466717	Spleen	LDL_GWAS	2_15569674_16569674	ENSG00000279663			ENSG00000279663.3
2932	0.184732	0.0687724	0.510015	0.189823	0.0466579	Prostate	TC_GWAS	2_18142470_19142470	ENSG00000163032	VSNL1	VSNL1	ENSG00000163032.12
4479	0.0710134	0.0256116	0.629674	0.227051	0.0466504	Lung	TC_GWAS	2_18142470_19142470	ENSG00000260331			ENSG00000260331.1
3656	0.0220997	0.0097709	0.639112	0.282524	0.0464935	Colon_Transverse	LDL_GWAS	2_18142470_19142470	ENSG00000178295	GEN1	GEN1	ENSG00000178295.15
3887	0.0233266	0.00853266	0.674868	0.246814	0.0464582	Adrenal_Gland	LDL_GWAS	2_18142470_19142470	ENSG00000163029	SMC6	SMC6	ENSG00000163029.16
2535	0.09378	0.0211329	0.684447	0.154191	0.0464499	Thyroid	TC_GWAS	2_18142470_19142470	ENSG00000236204	LINC01376	LINC01376	ENSG00000236204.7
4479	0.0691457	0.0275006	0.613114	0.2438	0.0464395	Thyroid	TC_GWAS	2_18142470_19142470	ENSG00000260331			ENSG00000260331.1
3767	0.005444	0.0019925	0.692664	0.253468	0.0464309	Brain_Putamen_basal_ganglia	LDL_GWAS	2_15569674_16569674	ENSG00000233718	MYCNOS	MYCNOS	ENSG00000233718.9
2932	0.20523	0.0483351	0.566606	0.133399	0.0464307	Heart_Atrial_Appendage	TC_GWAS	2_18142470_19142470	ENSG00000163032	VSNL1	VSNL1	ENSG00000163032.12
3650	0.0955854	0.0429129	0.562619	0.25254	0.0463424	Brain_Cerebellar_Hemisphere	TC_GWAS	2_18142470_19142470	ENSG00000178295	GEN1	GEN1	ENSG00000178295.15
3779	0.00549796	0.00193945	0.699512	0.246712	0.0463384	Spleen	LDL_GWAS	2_15569674_16569674	ENSG00000134323	MYCN	MYCN	ENSG00000134323.13
3758	0.00561676	0.00182036	0.714659	0.231571	0.0463336	Brain_Hypothalamus	LDL_GWAS	2_15569674_16569674	ENSG00000134323	MYCN	MYCN	ENSG00000134323.13
3028	0.0209181	0.00646192	0.707746	0.218588	0.046286	Brain_Cortex	TG_GWAS	1_239143848_240143848	ENSG00000223694	ADH5P3	ADH5P3	ENSG00000223694.1
3667	0.103357	0.0351445	0.60839	0.206824	0.0462841	Testis	TC_GWAS	2_18142470_19142470	ENSG00000178295	GEN1	GEN1	ENSG00000178295.15
4479	0.0684103	0.0282554	0.606592	0.250494	0.0462481	Colon_Sigmoid	TC_GWAS	2_18142470_19142470	ENSG00000260331			ENSG00000260331.1
4198	0.0907675	0.0408674	0.566923	0.255207	0.0462359	Brain_Frontal_Cortex_BA9	TC_GWAS	2_18142470_19142470	ENSG00000170745	KCNS3	KCNS3	ENSG00000170745.12
2466	0.026264	0.00569177	0.757678	0.164153	0.0462135	Breast_Mammary_Tissue	LDL_GWAS	2_18142470_19142470	ENSG00000143867	OSR1	OSR1	ENSG00000143867.7
2788	0.210852	0.0515576	0.555623	0.135815	0.046152	Brain_Nucleus_accumbens_basal_ganglia	TC_GWAS	2_18142470_19142470	ENSG00000214842	RAD51AP2	RAD51AP2	ENSG00000214842.6
2528	0.0248366	0.00707654	0.717558	0.204404	0.0461246	Lung	LDL_GWAS	2_18142470_19142470	ENSG00000236204	LINC01376	LINC01376	ENSG00000236204.7
3667	0.0922069	0.0463184	0.542755	0.272597	0.0461233	Adipose_Subcutaneous	TC_GWAS	2_18142470_19142470	ENSG00000178295	GEN1	GEN1	ENSG00000178295.15
305	0.257941	0.00561576	0.675662	0.014664	0.0461164	Skin_Sun_Exposed_Lower_leg	TC_GWAS	2_18142470_19142470	ENSG00000228784	LINC00954	LINC00954	ENSG00000228784.9
2924	0.024498	0.00782907	0.698409	0.223151	0.046113	Stomach	LDL_GWAS	2_18142470_19142470	ENSG00000163032	VSNL1	VSNL1	ENSG00000163032.12
3656	0.0235244	0.00836116	0.680316	0.241755	0.046043	Heart_Left_Ventricle	LDL_GWAS	2_18142470_19142470	ENSG00000178295	GEN1	GEN1	ENSG00000178295.15
197	0.261131	0.00424329	0.677622	0.0109651	0.0460387	Thyroid	TC_GWAS	2_18142470_19142470	ENSG00000183891	TTC32	TTC32	ENSG00000183891.6
861	0.672622	0.239853	0.0306278	0.0108757	0.0460206	Heart_Atrial_Appendage	HDL_GWAS	14_49010761_50010761	ENSG00000087299	L2HGDH	L2HGDH	ENSG00000087299.12
4462	0.0217026	0.00935766	0.644909	0.278024	0.0460075	Adrenal_Gland	LDL_GWAS	2_18142470_19142470	ENSG00000260331			ENSG00000260331.1
4479	0.0702297	0.0264647	0.622725	0.234616	0.0459645	Adipose_Visceral_Omentum	TC_GWAS	2_18142470_19142470	ENSG00000260331			ENSG00000260331.1
197	0.261465	0.00393214	0.678491	0.0101578	0.0459534	Lung	TC_GWAS	2_18142470_19142470	ENSG00000183891	TTC32	TTC32	ENSG00000183891.6
4186	0.0930881	0.0385897	0.581401	0.240974	0.0459476	Brain_Cerebellar_Hemisphere	TC_GWAS	2_18142470_19142470	ENSG00000170745	KCNS3	KCNS3	ENSG00000170745.12
3903	0.100048	0.038342	0.589729	0.225959	0.0459218	Testis	TC_GWAS	2_18142470_19142470	ENSG00000163029	SMC6	SMC6	ENSG00000163029.16
4456	0.0218046	0.00925886	0.64794	0.275088	0.0459081	Pituitary	LDL_GWAS	2_18142470_19142470	ENSG00000260331			ENSG00000260331.1
4479	0.0677856	0.0289151	0.601053	0.256344	0.0459022	Colon_Transverse	TC_GWAS	2_18142470_19142470	ENSG00000185013	NT5C1B	NT5C1B	ENSG00000185013.17
3903	0.102531	0.035865	0.604364	0.211359	0.045881	Heart_Left_Ventricle	TC_GWAS	2_18142470_19142470	ENSG00000163029	SMC6	SMC6	ENSG00000163029.16
3776	0.00554481	0.00189679	0.705472	0.241284	0.0458024	Brain_Caudate_basal_ganglia	LDL_GWAS	2_15569674_16569674	ENSG00000236289	GACAT3	GACAT3	ENSG00000236289.4
2975	0.00585335	0.0016725	0.736352	0.210354	0.0457676	Lung	LDL_GWAS	2_15569674_16569674	ENSG00000197872	CYRIA	CYRIA	ENSG00000197872.11
3756	0.00511333	0.00232979	0.650476	0.296332	0.045749	Brain_Spinal_cord_cervical_c-1	LDL_GWAS	2_15569674_16569674	ENSG00000233718	MYCNOS	MYCNOS	ENSG00000233718.9
3756	0.00520794	0.00223531	0.662512	0.284313	0.0457326	Brain_Spinal_cord_cervical_c-1	LDL_GWAS	2_15569674_16569674	ENSG00000079785	DDX1	DDX1	ENSG00000079785.16
4465	0.0215994	0.0094714	0.641841	0.281404	0.0456846	Thyroid	LDL_GWAS	2_18142470_19142470	ENSG00000185013	NT5C1B	NT5C1B	ENSG00000185013.17
3899	0.102095	0.0363389	0.601776	0.214145	0.0456447	Brain_Caudate_basal_ganglia	TC_GWAS	2_18142470_19142470	ENSG00000163029	SMC6	SMC6	ENSG00000163029.16
3779	0.00561322	0.00183006	0.714176	0.232795	0.0455852	Esophagus_Mucosa	LDL_GWAS	2_15569674_16569674	ENSG00000151779	NBAS	NBAS	ENSG00000151779.14
4191	0.0224654	0.00938678	0.650727	0.27185	0.0455703	Heart_Left_Ventricle	LDL_GWAS	2_18142470_19142470	ENSG00000170745	KCNS3	KCNS3	ENSG00000170745.12
2979	0.442694	0.119246	0.30924	0.0832529	0.0455668	Heart_Atrial_Appendage	TC_GWAS	2_15569674_16569674	ENSG00000197872	CYRIA	CYRIA	ENSG00000197872.11
303	0.534479	0.0127206	0.397824	0.00942264	0.0455531	Adipose_Visceral_Omentum	LDL_GWAS	2_18142470_19142470	ENSG00000228784	LINC00954	LINC00954	ENSG00000228784.9
4479	0.0692674	0.0274688	0.614193	0.243519	0.0455516	Nerve_Tibial	TC_GWAS	2_18142470_19142470	ENSG00000240857	RDH14	RDH14	ENSG00000240857.2
2924	0.0256949	0.00665142	0.732531	0.189579	0.045544	Skin_Sun_Exposed_Lower_leg	LDL_GWAS	2_18142470_19142470	ENSG00000163032	VSNL1	VSNL1	ENSG00000163032.12
2924	0.0255635	0.00678344	0.728785	0.193342	0.0455251	Skin_Not_Sun_Exposed_Suprapubic	LDL_GWAS	2_18142470_19142470	ENSG00000163032	VSNL1	VSNL1	ENSG00000163032.12
4479	0.0681757	0.028566	0.604512	0.253248	0.0454976	Testis	TC_GWAS	2_18142470_19142470	ENSG00000240857	RDH14	RDH14	ENSG00000240857.2
3820	0.0200918	0.00719977	0.682644	0.244575	0.0454893	Brain_Cortex	TG_GWAS	1_239143848_240143848	ENSG00000133019	CHRM3	CHRM3	ENSG00000133019.12
303	0.534327	0.0129202	0.397711	0.00957128	0.0454708	Esophagus_Gastroesophageal_Junction	LDL_GWAS	2_18142470_19142470	ENSG00000228784	LINC00954	LINC00954	ENSG00000228784.9
3823	0.0203395	0.00695342	0.691057	0.236205	0.0454453	Pancreas	TG_GWAS	1_239143848_240143848	ENSG00000234601	CHRM3-AS1	CHRM3-AS1	ENSG00000234601.1
4465	0.0220142	0.00906484	0.654166	0.269322	0.0454328	Colon_Sigmoid	LDL_GWAS	2_18142470_19142470	ENSG00000260331			ENSG00000260331.1
3770	0.00559655	0.00184802	0.712066	0.235084	0.0454052	Brain_Hippocampus	LDL_GWAS	2_15569674_16569674	ENSG00000233718	MYCNOS	MYCNOS	ENSG00000233718.9
4479	0.0671954	0.029558	0.59582	0.262045	0.0453818	Heart_Atrial_Appendage	TC_GWAS	2_18142470_19142470	ENSG00000260331			ENSG00000260331.1
4462	0.0185098	0.0125732	0.550029	0.373575	0.0453123	Liver	LDL_GWAS	2_18142470_19142470	ENSG00000240857	RDH14	RDH14	ENSG00000240857.2
303	0.532463	0.0148861	0.396324	0.0110347	0.0452921	Liver	LDL_GWAS	2_18142470_19142470	ENSG00000228784	LINC00954	LINC00954	ENSG00000228784.9
4465	0.0215396	0.00954516	0.640064	0.283596	0.0452555	Breast_Mammary_Tissue	LDL_GWAS	2_18142470_19142470	ENSG00000260331			ENSG00000260331.1
4460	0.0534622	0.0433152	0.474004	0.383994	0.0452246	Uterus	TC_GWAS	2_18142470_19142470	ENSG00000185013	NT5C1B	NT5C1B	ENSG00000185013.17
3890	0.0221803	0.00972036	0.641704	0.281177	0.0452185	Prostate	LDL_GWAS	2_18142470_19142470	ENSG00000163029	SMC6	SMC6	ENSG00000163029.16
2924	0.0261897	0.00616865	0.746636	0.175816	0.0451897	Lung	LDL_GWAS	2_18142470_19142470	ENSG00000163032	VSNL1	VSNL1	ENSG00000163032.12
2975	0.0057723	0.00175815	0.726156	0.22113	0.0451833	Esophagus_Gastroesophageal_Junction	LDL_GWAS	2_15569674_16569674	ENSG00000197872	CYRIA	CYRIA	ENSG00000197872.11
4474	8.05864e-07	0.845052	1.04733e-07	0.10978	0.0451667	Skin_Sun_Exposed_Lower_leg	TG_GWAS	2_18142470_19142470	ENSG00000240857	RDH14	RDH14	ENSG00000240857.2
4479	0.0668123	0.0299655	0.592424	0.265658	0.0451407	Esophagus_Gastroesophageal_Junction	TC_GWAS	2_18142470_19142470	ENSG00000185013	NT5C1B	NT5C1B	ENSG00000185013.17
4479	0.0570957	0.0396833	0.506266	0.351826	0.045129	Muscle_Skeletal	TC_GWAS	2_18142470_19142470	ENSG00000240857	RDH14	RDH14	ENSG00000240857.2
3667	0.102849	0.035823	0.605395	0.210819	0.0451142	Thyroid	TC_GWAS	2_18142470_19142470	ENSG00000178295	GEN1	GEN1	ENSG00000178295.15
305	0.258172	0.00567334	0.676266	0.0148159	0.0450733	Thyroid	TC_GWAS	2_18142470_19142470	ENSG00000228784	LINC00954	LINC00954	ENSG00000228784.9
2932	0.20274	0.0511944	0.559732	0.141294	0.0450393	Thyroid	TC_GWAS	2_18142470_19142470	ENSG00000163032	VSNL1	VSNL1	ENSG00000163032.12
195	0.545124	0.00969364	0.393212	0.00694725	0.0450232	Cells_EBV-transformed_lymphocytes	LDL_GWAS	2_18142470_19142470	ENSG00000271991	TTC32-DT	TTC32-DT	ENSG00000271991.3
2932	0.19719	0.0567488	0.54441	0.156629	0.0450221	Breast_Mammary_Tissue	TC_GWAS	2_18142470_19142470	ENSG00000163032	VSNL1	VSNL1	ENSG00000163032.12
195	0.545613	0.00920616	0.393565	0.00659563	0.0450198	Nerve_Tibial	LDL_GWAS	2_18142470_19142470	ENSG00000183891	TTC32	TTC32	ENSG00000183891.6
4465	0.0225708	0.00852189	0.670707	0.253189	0.0450112	Thyroid	LDL_GWAS	2_18142470_19142470	ENSG00000240857	RDH14	RDH14	ENSG00000240857.2
3823	0.0178295	0.0094762	0.605778	0.321919	0.0449967	Adrenal_Gland	TG_GWAS	1_239143848_240143848	ENSG00000133019	CHRM3	CHRM3	ENSG00000133019.12
3779	0.00485316	0.00259478	0.617474	0.330092	0.0449857	Testis	LDL_GWAS	2_15569674_16569674	ENSG00000134323	MYCN	MYCN	ENSG00000134323.13
1950	0.0343994	0.00627153	0.773403	0.140958	0.0449675	Heart_Atrial_Appendage	TG_GWAS	1_239143848_240143848	ENSG00000215808	LINC01139	LINC01139	ENSG00000215808.4
3774	0.00535259	0.0020956	0.681015	0.26658	0.0449571	Minor_Salivary_Gland	LDL_GWAS	2_15569674_16569674	ENSG00000236289	GACAT3	GACAT3	ENSG00000236289.4
2473	0.0933497	0.0230154	0.672858	0.165849	0.0449278	Artery_Aorta	TC_GWAS	2_18142470_19142470	ENSG00000143867	OSR1	OSR1	ENSG00000143867.7
4479	0.0707458	0.0260559	0.627302	0.230993	0.0449041	Lung	TC_GWAS	2_18142470_19142470	ENSG00000240857	RDH14	RDH14	ENSG00000240857.2
3656	0.0236985	0.00822521	0.685351	0.237824	0.0449009	Thyroid	LDL_GWAS	2_18142470_19142470	ENSG00000178295	GEN1	GEN1	ENSG00000178295.15
3666	0.0753877	0.0633171	0.443746	0.372652	0.0448974	Minor_Salivary_Gland	TC_GWAS	2_18142470_19142470	ENSG00000178295	GEN1	GEN1	ENSG00000178295.15
2932	0.195088	0.0588865	0.538608	0.162531	0.0448862	Adipose_Visceral_Omentum	TC_GWAS	2_18142470_19142470	ENSG00000163032	VSNL1	VSNL1	ENSG00000163032.12
3777	0.00503623	0.00241266	0.640766	0.306921	0.0448635	Brain_Cortex	LDL_GWAS	2_15569674_16569674	ENSG00000079785	DDX1	DDX1	ENSG00000079785.16
3823	0.0201988	0.00711081	0.686278	0.241553	0.04486	Pancreas	TG_GWAS	1_239143848_240143848	ENSG00000133019	CHRM3	CHRM3	ENSG00000133019.12
2803	0.213675	0.0490893	0.563094	0.129319	0.0448228	Skin_Not_Sun_Exposed_Suprapubic	TC_GWAS	2_18142470_19142470	ENSG00000214842	RAD51AP2	RAD51AP2	ENSG00000214842.6
3779	0.00561137	0.00183791	0.713942	0.233795	0.0448137	Stomach	LDL_GWAS	2_15569674_16569674	ENSG00000233718	MYCNOS	MYCNOS	ENSG00000233718.9
3778	0.0054808	0.00196871	0.69733	0.250437	0.0447835	Artery_Coronary	LDL_GWAS	2_15569674_16569674	ENSG00000151779	NBAS	NBAS	ENSG00000151779.14
305	0.257924	0.0060049	0.675616	0.0156847	0.0447709	Nerve_Tibial	TC_GWAS	2_18142470_19142470	ENSG00000228784	LINC00954	LINC00954	ENSG00000228784.9
4463	0.0202506	0.0108503	0.601758	0.322378	0.0447634	Artery_Coronary	LDL_GWAS	2_18142470_19142470	ENSG00000240857	RDH14	RDH14	ENSG00000240857.2
3703	0.0198853	0.00742754	0.675617	0.252311	0.0447586	Testis	TG_GWAS	1_239143848_240143848	ENSG00000155816	FMN2	FMN2	ENSG00000155816.21
3900	0.101378	0.0371862	0.597568	0.219148	0.0447201	Adrenal_Gland	TC_GWAS	2_18142470_19142470	ENSG00000163029	SMC6	SMC6	ENSG00000163029.16
3785	1.65122e-07	0.537848	1.28168e-07	0.417435	0.0447166	Artery_Coronary	TC_GWAS	2_15569674_16569674	ENSG00000079785	DDX1	DDX1	ENSG00000079785.16
4465	0.0203093	0.0107937	0.603504	0.320697	0.0446961	Colon_Transverse	LDL_GWAS	2_18142470_19142470	ENSG00000260331			ENSG00000260331.1
3656	0.0208938	0.0110397	0.604239	0.319218	0.0446095	Artery_Tibial	LDL_GWAS	2_18142470_19142470	ENSG00000178295	GEN1	GEN1	ENSG00000178295.15
3396	0.0054159	0.00209343	0.683678	0.26422	0.0445928	Brain_Anterior_cingulate_cortex_BA24	LDL_GWAS	2_15569674_16569674	ENSG00000279663			ENSG00000279663.3
197	0.252189	0.0135975	0.654419	0.0352404	0.0445545	Thyroid	TC_GWAS	2_18142470_19142470	ENSG00000271991	TTC32-DT	TTC32-DT	ENSG00000271991.3
3903	0.101303	0.0372863	0.597127	0.219738	0.0445458	Brain_Cerebellum	TC_GWAS	2_18142470_19142470	ENSG00000163029	SMC6	SMC6	ENSG00000163029.16
3770	0.00424035	0.00321109	0.539513	0.408512	0.0445238	Brain_Hippocampus	LDL_GWAS	2_15569674_16569674	ENSG00000079785	DDX1	DDX1	ENSG00000079785.16
2466	0.0239622	0.00805078	0.691273	0.232209	0.0445051	Artery_Tibial	LDL_GWAS	2_18142470_19142470	ENSG00000143867	OSR1	OSR1	ENSG00000143867.7
2932	0.200297	0.0537804	0.552986	0.148434	0.0445022	Artery_Coronary	TC_GWAS	2_18142470_19142470	ENSG00000163032	VSNL1	VSNL1	ENSG00000163032.12
3819	0.0188872	0.00843385	0.641712	0.286504	0.0444629	Liver	TG_GWAS	1_239143848_240143848	ENSG00000233355	CHRM3-AS2	CHRM3-AS2	ENSG00000233355.7
4479	0.0673537	0.029496	0.597223	0.261496	0.0444313	Adipose_Subcutaneous	TC_GWAS	2_18142470_19142470	ENSG00000260331			ENSG00000260331.1
2930	0.185013	0.0690819	0.510797	0.190682	0.0444259	Pituitary	TC_GWAS	2_18142470_19142470	ENSG00000163032	VSNL1	VSNL1	ENSG00000163032.12
3667	0.101571	0.0372012	0.597878	0.218932	0.0444178	Heart_Atrial_Appendage	TC_GWAS	2_18142470_19142470	ENSG00000178295	GEN1	GEN1	ENSG00000178295.15
2803	0.208421	0.0544622	0.549249	0.143479	0.0443888	Prostate	TC_GWAS	2_18142470_19142470	ENSG00000214842	RAD51AP2	RAD51AP2	ENSG00000214842.6
2797	0.0263704	0.00607622	0.750373	0.172856	0.0443248	Breast_Mammary_Tissue	LDL_GWAS	2_18142470_19142470	ENSG00000214842	RAD51AP2	RAD51AP2	ENSG00000214842.6
3031	0.0215643	0.00587253	0.729607	0.198647	0.0443089	Nerve_Tibial	TG_GWAS	1_239143848_240143848	ENSG00000223694	ADH5P3	ADH5P3	ENSG00000223694.1
3961	0.0218827	0.0100479	0.633121	0.290666	0.044282	Testis	LDL_GWAS	2_18142470_19142470	ENSG00000151379	MSGN1	MSGN1	ENSG00000151379.4
2932	0.200698	0.0534379	0.554095	0.147489	0.0442802	Skin_Not_Sun_Exposed_Suprapubic	TC_GWAS	2_18142470_19142470	ENSG00000163032	VSNL1	VSNL1	ENSG00000163032.12
4203	0.0916426	0.0402672	0.572395	0.251462	0.0442333	Spleen	TC_GWAS	2_18142470_19142470	ENSG00000170745	KCNS3	KCNS3	ENSG00000170745.12
3820	0.0171371	0.0101915	0.582249	0.346222	0.0442005	Small_Intestine_Terminal_Ileum	TG_GWAS	1_239143848_240143848	ENSG00000133019	CHRM3	CHRM3	ENSG00000133019.12
3779	0.00558544	0.001869	0.710643	0.237751	0.044152	Skin_Sun_Exposed_Lower_leg	LDL_GWAS	2_15569674_16569674	ENSG00000151779	NBAS	NBAS	ENSG00000151779.14
4479	0.0694913	0.0273871	0.616178	0.242797	0.0441476	Heart_Atrial_Appendage	TC_GWAS	2_18142470_19142470	ENSG00000185013	NT5C1B	NT5C1B	ENSG00000185013.17
4479	0.0660972	0.0307833	0.586082	0.272911	0.0441262	Pancreas	TC_GWAS	2_18142470_19142470	ENSG00000240857	RDH14	RDH14	ENSG00000240857.2
3823	0.0202262	0.00710527	0.687207	0.241365	0.0440964	Stomach	TG_GWAS	1_239143848_240143848	ENSG00000133019	CHRM3	CHRM3	ENSG00000133019.12
2803	0.216459	0.0465284	0.57043	0.122571	0.0440114	Heart_Atrial_Appendage	TC_GWAS	2_18142470_19142470	ENSG00000214842	RAD51AP2	RAD51AP2	ENSG00000214842.6
195	0.546096	0.00932291	0.393914	0.00668088	0.0439863	Brain_Nucleus_accumbens_basal_ganglia	LDL_GWAS	2_18142470_19142470	ENSG00000271991	TTC32-DT	TTC32-DT	ENSG00000271991.3
4465	0.0218195	0.00930842	0.648382	0.276562	0.0439284	Muscle_Skeletal	LDL_GWAS	2_18142470_19142470	ENSG00000260331			ENSG00000260331.1
4479	0.0678666	0.0290342	0.601772	0.257402	0.0439254	Adipose_Subcutaneous	TC_GWAS	2_18142470_19142470	ENSG00000240857	RDH14	RDH14	ENSG00000240857.2
2801	0.208835	0.054182	0.550328	0.142738	0.0439176	Liver	TC_GWAS	2_18142470_19142470	ENSG00000214842	RAD51AP2	RAD51AP2	ENSG00000214842.6
3126	0.0213751	0.00606839	0.723347	0.205314	0.0438951	Esophagus_Gastroesophageal_Junction	TG_GWAS	1_239143848_240143848	ENSG00000228818			ENSG00000228818.1
4479	0.0686804	0.02823	0.608987	0.250271	0.0438315	Esophagus_Muscularis	TC_GWAS	2_18142470_19142470	ENSG00000260331			ENSG00000260331.1
2473	0.0978069	0.0186922	0.704985	0.134688	0.0438276	Skin_Not_Sun_Exposed_Suprapubic	TC_GWAS	2_18142470_19142470	ENSG00000143867	OSR1	OSR1	ENSG00000143867.7
4465	0.0219028	0.0092287	0.650856	0.274193	0.0438196	Stomach	LDL_GWAS	2_18142470_19142470	ENSG00000260331			ENSG00000260331.1
2973	0.00597523	0.00156629	0.751685	0.196996	0.0437773	Brain_Cortex	LDL_GWAS	2_15569674_16569674	ENSG00000197872	CYRIA	CYRIA	ENSG00000197872.11
2803	0.211463	0.0515911	0.557264	0.135913	0.0437685	Artery_Tibial	TC_GWAS	2_18142470_19142470	ENSG00000214842	RAD51AP2	RAD51AP2	ENSG00000214842.6
2466	0.0257181	0.00631967	0.741929	0.182269	0.0437635	Artery_Aorta	LDL_GWAS	2_18142470_19142470	ENSG00000143867	OSR1	OSR1	ENSG00000143867.7
2932	0.205706	0.0485796	0.567921	0.134077	0.0437165	Lung	TC_GWAS	2_18142470_19142470	ENSG00000163032	VSNL1	VSNL1	ENSG00000163032.12
3776	0.00551672	0.00194154	0.701899	0.246981	0.043661	Adrenal_Gland	LDL_GWAS	2_15569674_16569674	ENSG00000134323	MYCN	MYCN	ENSG00000134323.13
3767	0.00538894	0.00206972	0.685659	0.263296	0.0435859	Brain_Putamen_basal_ganglia	LDL_GWAS	2_15569674_16569674	ENSG00000079785	DDX1	DDX1	ENSG00000079785.16
2924	0.0260454	0.0063673	0.742523	0.181481	0.0435838	Nerve_Tibial	LDL_GWAS	2_18142470_19142470	ENSG00000163032	VSNL1	VSNL1	ENSG00000163032.12
3779	0.00498913	0.00246978	0.634773	0.314189	0.0435789	Spleen	LDL_GWAS	2_15569674_16569674	ENSG00000079785	DDX1	DDX1	ENSG00000079785.16
3974	0.0949291	0.0437073	0.560023	0.257803	0.0435379	Testis	TC_GWAS	2_18142470_19142470	ENSG00000151379	MSGN1	MSGN1	ENSG00000151379.4
3123	0.0190033	0.00845048	0.643085	0.285927	0.0435344	Brain_Cortex	TG_GWAS	1_239143848_240143848	ENSG00000228818			ENSG00000228818.1
2466	0.0267496	0.00529636	0.771688	0.152749	0.0435172	Skin_Sun_Exposed_Lower_leg	LDL_GWAS	2_18142470_19142470	ENSG00000143867	OSR1	OSR1	ENSG00000143867.7
2797	0.0221397	0.0103345	0.629989	0.294027	0.0435104	Nerve_Tibial	LDL_GWAS	2_18142470_19142470	ENSG00000214842	RAD51AP2	RAD51AP2	ENSG00000214842.6
3786	0.385028	0.153509	0.298863	0.119112	0.0434886	Small_Intestine_Terminal_Ileum	TC_GWAS	2_15569674_16569674	ENSG00000079785	DDX1	DDX1	ENSG00000079785.16
3667	0.0835448	0.055365	0.491768	0.32585	0.0434726	Breast_Mammary_Tissue	TC_GWAS	2_18142470_19142470	ENSG00000178295	GEN1	GEN1	ENSG00000178295.15
4465	0.0211311	0.0100125	0.627925	0.297484	0.0434472	Pancreas	LDL_GWAS	2_18142470_19142470	ENSG00000185013	NT5C1B	NT5C1B	ENSG00000185013.17
2924	0.0248829	0.00753756	0.709384	0.214844	0.0433523	Testis	LDL_GWAS	2_18142470_19142470	ENSG00000163032	VSNL1	VSNL1	ENSG00000163032.12
2797	0.0261248	0.00635496	0.743384	0.180788	0.0433481	Artery_Tibial	LDL_GWAS	2_18142470_19142470	ENSG00000214842	RAD51AP2	RAD51AP2	ENSG00000214842.6
2535	0.0939292	0.0213621	0.685535	0.155867	0.0433068	Artery_Tibial	TC_GWAS	2_18142470_19142470	ENSG00000236204	LINC01376	LINC01376	ENSG00000236204.7
2797	0.0263155	0.00616609	0.748811	0.175414	0.0432939	Skin_Sun_Exposed_Lower_leg	LDL_GWAS	2_18142470_19142470	ENSG00000214842	RAD51AP2	RAD51AP2	ENSG00000214842.6
3663	0.390531	0.149482	0.301381	0.115315	0.0432906	Kidney_Cortex	TC_GWAS	2_15569674_16569674	ENSG00000134323	MYCN	MYCN	ENSG00000134323.13
3890	0.0225307	0.00943562	0.651841	0.272941	0.043252	Artery_Aorta	LDL_GWAS	2_18142470_19142470	ENSG00000163029	SMC6	SMC6	ENSG00000163029.16
4465	0.0223647	0.00878547	0.664583	0.261023	0.0432438	Heart_Atrial_Appendage	LDL_GWAS	2_18142470_19142470	ENSG00000185013	NT5C1B	NT5C1B	ENSG00000185013.17
2924	0.0260788	0.00634596	0.743477	0.180873	0.0432253	Esophagus_Mucosa	LDL_GWAS	2_18142470_19142470	ENSG00000163032	VSNL1	VSNL1	ENSG00000163032.12
1950	0.0330774	0.00766781	0.743681	0.172352	0.0432209	Colon_Transverse	TG_GWAS	1_239143848_240143848	ENSG00000215808	LINC01139	LINC01139	ENSG00000215808.4
2975	0.00593923	0.00160715	0.747156	0.202136	0.0431614	Artery_Aorta	LDL_GWAS	2_15569674_16569674	ENSG00000197872	CYRIA	CYRIA	ENSG00000197872.11
1950	0.0342264	0.00652289	0.769513	0.146611	0.0431264	Breast_Mammary_Tissue	TG_GWAS	1_239143848_240143848	ENSG00000215808	LINC01139	LINC01139	ENSG00000215808.4
3778	0.00456969	0.00289296	0.581407	0.368032	0.0430987	Liver	LDL_GWAS	2_15569674_16569674	ENSG00000079785	DDX1	DDX1	ENSG00000079785.16
2803	0.213161	0.0500772	0.56174	0.131924	0.0430972	Skin_Sun_Exposed_Lower_leg	TC_GWAS	2_18142470_19142470	ENSG00000214842	RAD51AP2	RAD51AP2	ENSG00000214842.6
4465	0.0197959	0.0113596	0.588249	0.337516	0.0430792	Spleen	LDL_GWAS	2_18142470_19142470	ENSG00000240857	RDH14	RDH14	ENSG00000240857.2
4465	0.0208849	0.0102708	0.62061	0.30516	0.0430744	Breast_Mammary_Tissue	LDL_GWAS	2_18142470_19142470	ENSG00000240857	RDH14	RDH14	ENSG00000240857.2
4479	0.0632486	0.0337432	0.560824	0.299157	0.0430271	Colon_Transverse	TC_GWAS	2_18142470_19142470	ENSG00000260331			ENSG00000260331.1
2466	0.0269568	0.00510583	0.777665	0.147253	0.04302	Lung	LDL_GWAS	2_18142470_19142470	ENSG00000143867	OSR1	OSR1	ENSG00000143867.7
3900	0.099404	0.0394142	0.585923	0.232279	0.0429802	Liver	TC_GWAS	2_18142470_19142470	ENSG00000163029	SMC6	SMC6	ENSG00000163029.16
3903	0.10184	0.036978	0.600293	0.217922	0.0429671	Esophagus_Muscularis	TC_GWAS	2_18142470_19142470	ENSG00000163029	SMC6	SMC6	ENSG00000163029.16
195	0.546337	0.00968475	0.394087	0.00694292	0.0429482	Testis	LDL_GWAS	2_18142470_19142470	ENSG00000271991	TTC32-DT	TTC32-DT	ENSG00000271991.3
4465	0.021714	0.00944978	0.645246	0.280764	0.0428263	Adipose_Subcutaneous	LDL_GWAS	2_18142470_19142470	ENSG00000260331			ENSG00000260331.1
1950	0.0343827	0.00637982	0.773029	0.143395	0.0428138	Adipose_Subcutaneous	TG_GWAS	1_239143848_240143848	ENSG00000215808	LINC01139	LINC01139	ENSG00000215808.4
4195	0.0878068	0.0443094	0.548406	0.276696	0.0427823	Pituitary	TC_GWAS	2_18142470_19142470	ENSG00000170745	KCNS3	KCNS3	ENSG00000170745.12
2664	0.441277	0.127745	0.301121	0.0871285	0.0427283	Brain_Caudate_basal_ganglia	TC_GWAS	2_15569674_16569674	ENSG00000223536			ENSG00000223536.7
4465	0.0223629	0.008805	0.66453	0.261604	0.0426987	Esophagus_Mucosa	LDL_GWAS	2_18142470_19142470	ENSG00000260331			ENSG00000260331.1
3779	0.00533476	0.00213119	0.678748	0.271112	0.0426739	Artery_Aorta	LDL_GWAS	2_15569674_16569674	ENSG00000151779	NBAS	NBAS	ENSG00000151779.14
2473	0.0980276	0.0186239	0.706577	0.134197	0.0425745	Lung	TC_GWAS	2_18142470_19142470	ENSG00000143867	OSR1	OSR1	ENSG00000143867.7
2528	0.0262696	0.00576321	0.758961	0.166464	0.0425421	Esophagus_Muscularis	LDL_GWAS	2_18142470_19142470	ENSG00000236204	LINC01376	LINC01376	ENSG00000236204.7
2932	0.204525	0.0501081	0.564661	0.138298	0.0424081	Nerve_Tibial	TC_GWAS	2_18142470_19142470	ENSG00000163032	VSNL1	VSNL1	ENSG00000163032.12
4465	0.0221859	0.00899174	0.659268	0.267153	0.0424009	Esophagus_Gastroesophageal_Junction	LDL_GWAS	2_18142470_19142470	ENSG00000240857	RDH14	RDH14	ENSG00000240857.2
3415	0.00567347	0.00185347	0.716178	0.233927	0.0423686	Brain_Nucleus_accumbens_basal_ganglia	LDL_GWAS	2_15569674_16569674	ENSG00000279663			ENSG00000279663.3
2466	0.0271771	0.00490886	0.784019	0.141571	0.0423243	Muscle_Skeletal	LDL_GWAS	2_18142470_19142470	ENSG00000143867	OSR1	OSR1	ENSG00000143867.7
4465	0.0219549	0.00922599	0.652404	0.274114	0.0423005	Artery_Tibial	LDL_GWAS	2_18142470_19142470	ENSG00000185013	NT5C1B	NT5C1B	ENSG00000185013.17
4474	2.57574e-06	0.847585	3.34751e-07	0.110112	0.0422997	Skin_Not_Sun_Exposed_Suprapubic	TG_GWAS	2_18142470_19142470	ENSG00000240857	RDH14	RDH14	ENSG00000240857.2
2963	0.43814	0.125973	0.305775	0.0878737	0.0422384	Uterus	TC_GWAS	2_15569674_16569674	ENSG00000197872	CYRIA	CYRIA	ENSG00000197872.11
3484	0.00572978	0.00178828	0.724268	0.226005	0.0422095	Testis	LDL_GWAS	2_15569674_16569674	ENSG00000237633			ENSG00000237633.4
4465	0.0226679	0.00851597	0.673593	0.253016	0.0422073	Adipose_Visceral_Omentum	LDL_GWAS	2_18142470_19142470	ENSG00000260331			ENSG00000260331.1
2924	0.0249857	0.00747505	0.712311	0.213063	0.0421651	Muscle_Skeletal	LDL_GWAS	2_18142470_19142470	ENSG00000163032	VSNL1	VSNL1	ENSG00000163032.12
2975	0.00606513	0.00148934	0.762994	0.187317	0.0421339	Muscle_Skeletal	LDL_GWAS	2_15569674_16569674	ENSG00000197872	CYRIA	CYRIA	ENSG00000197872.11
305	0.258629	0.00603381	0.677463	0.0157631	0.0421115	Whole_Blood	TC_GWAS	2_18142470_19142470	ENSG00000228784	LINC00954	LINC00954	ENSG00000228784.9
3823	0.0202842	0.00710468	0.689179	0.241347	0.0420851	Esophagus_Gastroesophageal_Junction	TG_GWAS	1_239143848_240143848	ENSG00000133019	CHRM3	CHRM3	ENSG00000133019.12
3890	0.0211789	0.0108276	0.612733	0.313213	0.0420472	Adipose_Subcutaneous	LDL_GWAS	2_18142470_19142470	ENSG00000163029	SMC6	SMC6	ENSG00000163029.16
3779	0.00523716	0.00223382	0.66633	0.28417	0.0420288	Stomach	LDL_GWAS	2_15569674_16569674	ENSG00000151779	NBAS	NBAS	ENSG00000151779.14
3903	0.103236	0.0357276	0.608521	0.210553	0.0419629	Colon_Sigmoid	TC_GWAS	2_18142470_19142470	ENSG00000163029	SMC6	SMC6	ENSG00000163029.16
303	0.532257	0.0170028	0.39617	0.0126136	0.041957	Colon_Sigmoid	LDL_GWAS	2_18142470_19142470	ENSG00000228784	LINC00954	LINC00954	ENSG00000228784.9
195	0.548294	0.00831907	0.395499	0.00595884	0.04193	Skin_Not_Sun_Exposed_Suprapubic	LDL_GWAS	2_18142470_19142470	ENSG00000183891	TTC32	TTC32	ENSG00000183891.6
3126	0.0218397	0.00566057	0.739069	0.191515	0.041915	Esophagus_Mucosa	TG_GWAS	1_239143848_240143848	ENSG00000228818			ENSG00000228818.1
195	0.545156	0.0114669	0.393236	0.00822947	0.0419118	Brain_Hippocampus	LDL_GWAS	2_18142470_19142470	ENSG00000271991	TTC32-DT	TTC32-DT	ENSG00000271991.3
3775	0.00524417	0.00222776	0.667223	0.283399	0.0419064	Ovary	LDL_GWAS	2_15569674_16569674	ENSG00000233718	MYCNOS	MYCNOS	ENSG00000233718.9
3786	1.54176e-37	0.539441	1.19673e-37	0.418677	0.0418816	Artery_Tibial	TC_GWAS	2_15569674_16569674	ENSG00000079785	DDX1	DDX1	ENSG00000079785.16
3703	0.0202499	0.00714539	0.688004	0.242728	0.0418733	Breast_Mammary_Tissue	TG_GWAS	1_239143848_240143848	ENSG00000155816	FMN2	FMN2	ENSG00000155816.21
2797	0.0262792	0.00625162	0.747779	0.177849	0.0418409	Thyroid	LDL_GWAS	2_18142470_19142470	ENSG00000214842	RAD51AP2	RAD51AP2	ENSG00000214842.6
3903	0.102916	0.0360666	0.606636	0.212551	0.0418296	Heart_Atrial_Appendage	TC_GWAS	2_18142470_19142470	ENSG00000163029	SMC6	SMC6	ENSG00000163029.16
3758	0.00544902	0.00202322	0.693316	0.257386	0.0418253	Brain_Hypothalamus	LDL_GWAS	2_15569674_16569674	ENSG00000236289	GACAT3	GACAT3	ENSG00000236289.4
195	0.545515	0.0111862	0.393494	0.00802709	0.0417779	Brain_Nucleus_accumbens_basal_ganglia	LDL_GWAS	2_18142470_19142470	ENSG00000183891	TTC32	TTC32	ENSG00000183891.6
3903	0.103626	0.0353658	0.61082	0.208421	0.0417676	Stomach	TC_GWAS	2_18142470_19142470	ENSG00000163029	SMC6	SMC6	ENSG00000163029.16
4203	0.0182904	0.113966	0.114241	0.711786	0.0417156	Stomach	TC_GWAS	2_18142470_19142470	ENSG00000170745	KCNS3	KCNS3	ENSG00000170745.12
4465	0.0221316	0.00906873	0.657656	0.269442	0.0417024	Esophagus_Muscularis	LDL_GWAS	2_18142470_19142470	ENSG00000260331			ENSG00000260331.1
2473	0.0988453	0.0179165	0.71247	0.129099	0.0416694	Muscle_Skeletal	TC_GWAS	2_18142470_19142470	ENSG00000143867	OSR1	OSR1	ENSG00000143867.7
3703	0.0204502	0.00695228	0.694811	0.236167	0.0416193	Pancreas	TG_GWAS	1_239143848_240143848	ENSG00000155816	FMN2	FMN2	ENSG00000155816.21
3823	0.0201755	0.00722746	0.685485	0.245519	0.0415931	Esophagus_Gastroesophageal_Junction	TG_GWAS	1_239143848_240143848	ENSG00000233355	CHRM3-AS2	CHRM3-AS2	ENSG00000233355.7
3762	0.00530288	0.00217147	0.674708	0.276243	0.0415746	Brain_Frontal_Cortex_BA9	LDL_GWAS	2_15569674_16569674	ENSG00000079785	DDX1	DDX1	ENSG00000079785.16
3776	0.00550634	0.00196823	0.700577	0.250379	0.0415695	Brain_Caudate_basal_ganglia	LDL_GWAS	2_15569674_16569674	ENSG00000134323	MYCN	MYCN	ENSG00000134323.13
3974	0.103613	0.0353147	0.611251	0.208293	0.041528	Esophagus_Mucosa	TC_GWAS	2_18142470_19142470	ENSG00000151379	MSGN1	MSGN1	ENSG00000151379.4
3703	0.0210042	0.00640091	0.713635	0.217434	0.041526	Thyroid	TG_GWAS	1_239143848_240143848	ENSG00000155816	FMN2	FMN2	ENSG00000155816.21
3786	0.000269857	0.539373	0.000209466	0.418625	0.0415219	Skin_Not_Sun_Exposed_Suprapubic	TC_GWAS	2_15569674_16569674	ENSG00000079785	DDX1	DDX1	ENSG00000079785.16
3703	0.0201547	0.007254	0.684769	0.246418	0.0414036	Colon_Sigmoid	TG_GWAS	1_239143848_240143848	ENSG00000155816	FMN2	FMN2	ENSG00000155816.21
2975	0.00604556	0.00151493	0.760533	0.190537	0.0413703	Colon_Sigmoid	LDL_GWAS	2_15569674_16569674	ENSG00000197872	CYRIA	CYRIA	ENSG00000197872.11
3786	0.378131	0.161606	0.293509	0.125398	0.0413555	Stomach	TC_GWAS	2_15569674_16569674	ENSG00000151779	NBAS	NBAS	ENSG00000151779.14
3823	0.0202424	0.00716762	0.687757	0.243486	0.0413463	Nerve_Tibial	TG_GWAS	1_239143848_240143848	ENSG00000133019	CHRM3	CHRM3	ENSG00000133019.12
301	0.536062	0.0136783	0.398946	0.0101384	0.0411753	Artery_Coronary	LDL_GWAS	2_18142470_19142470	ENSG00000228784	LINC00954	LINC00954	ENSG00000228784.9
2924	0.0256504	0.00684568	0.731263	0.195121	0.04112	Adipose_Subcutaneous	LDL_GWAS	2_18142470_19142470	ENSG00000163032	VSNL1	VSNL1	ENSG00000163032.12
4465	0.0221837	0.00903742	0.659203	0.268512	0.0410635	Breast_Mammary_Tissue	LDL_GWAS	2_18142470_19142470	ENSG00000185013	NT5C1B	NT5C1B	ENSG00000185013.17
2466	0.0263333	0.00579484	0.759677	0.167132	0.0410631	Whole_Blood	LDL_GWAS	2_18142470_19142470	ENSG00000143867	OSR1	OSR1	ENSG00000143867.7
3903	0.102488	0.036606	0.604114	0.215732	0.0410598	Muscle_Skeletal	TC_GWAS	2_18142470_19142470	ENSG00000163029	SMC6	SMC6	ENSG00000163029.16
4197	0.0727598	0.0595901	0.454448	0.37215	0.041052	Brain_Putamen_basal_ganglia	TC_GWAS	2_18142470_19142470	ENSG00000170745	KCNS3	KCNS3	ENSG00000170745.12
2803	0.207978	0.0558241	0.548081	0.147071	0.041045	Esophagus_Mucosa	TC_GWAS	2_18142470_19142470	ENSG00000214842	RAD51AP2	RAD51AP2	ENSG00000214842.6
3763	0.39021	0.149939	0.302589	0.116229	0.0410343	Brain_Anterior_cingulate_cortex_BA24	TC_GWAS	2_15569674_16569674	ENSG00000233718	MYCNOS	MYCNOS	ENSG00000233718.9
4465	0.00715823	0.0240666	0.212712	0.715115	0.0409489	Testis	LDL_GWAS	2_18142470_19142470	ENSG00000224626			ENSG00000224626.1
3656	0.0236828	0.00837351	0.684895	0.242117	0.0409318	Artery_Aorta	LDL_GWAS	2_18142470_19142470	ENSG00000178295	GEN1	GEN1	ENSG00000178295.15
3773	0.00548642	0.00199323	0.698049	0.253562	0.040909	Brain_Cerebellum	LDL_GWAS	2_15569674_16569674	ENSG00000233718	MYCNOS	MYCNOS	ENSG00000233718.9
3776	0.00547435	0.00200568	0.696512	0.255146	0.040862	Brain_Nucleus_accumbens_basal_ganglia	LDL_GWAS	2_15569674_16569674	ENSG00000233718	MYCNOS	MYCNOS	ENSG00000233718.9
3903	0.104514	0.0346163	0.616052	0.204003	0.0408146	Breast_Mammary_Tissue	TC_GWAS	2_18142470_19142470	ENSG00000163029	SMC6	SMC6	ENSG00000163029.16
3890	0.0223172	0.00973155	0.645665	0.281505	0.0407806	Skin_Not_Sun_Exposed_Suprapubic	LDL_GWAS	2_18142470_19142470	ENSG00000163029	SMC6	SMC6	ENSG00000163029.16
3823	0.019799	0.00762787	0.672693	0.259125	0.040756	Esophagus_Muscularis	TG_GWAS	1_239143848_240143848	ENSG00000233355	CHRM3-AS2	CHRM3-AS2	ENSG00000233355.7
4465	0.0221255	0.00910596	0.657473	0.270549	0.040746	Cells_Cultured_fibroblasts	LDL_GWAS	2_18142470_19142470	ENSG00000260331			ENSG00000260331.1
3779	0.00551183	0.00196942	0.701277	0.250531	0.0407111	Colon_Transverse	LDL_GWAS	2_15569674_16569674	ENSG00000226041			ENSG00000226041.1
4479	0.0460849	0.0511472	0.408634	0.45348	0.0406536	Esophagus_Mucosa	TC_GWAS	2_18142470_19142470	ENSG00000240857	RDH14	RDH14	ENSG00000240857.2
3890	0.0243526	0.00770153	0.70455	0.222774	0.0406221	Whole_Blood	LDL_GWAS	2_18142470_19142470	ENSG00000163029	SMC6	SMC6	ENSG00000163029.16
303	0.532718	0.0173207	0.396513	0.0128516	0.0405965	Prostate	LDL_GWAS	2_18142470_19142470	ENSG00000228784	LINC00954	LINC00954	ENSG00000228784.9
3823	0.0208496	0.00658211	0.708389	0.223594	0.0405855	Artery_Aorta	TG_GWAS	1_239143848_240143848	ENSG00000233355	CHRM3-AS2	CHRM3-AS2	ENSG00000233355.7
1950	0.0354888	0.00536959	0.797897	0.120684	0.0405605	Skin_Sun_Exposed_Lower_leg	TG_GWAS	1_239143848_240143848	ENSG00000215808	LINC01139	LINC01139	ENSG00000215808.4
4465	0.0225749	0.00866597	0.670829	0.257475	0.040455	Heart_Left_Ventricle	LDL_GWAS	2_18142470_19142470	ENSG00000240857	RDH14	RDH14	ENSG00000240857.2
3667	0.10252	0.0368385	0.603459	0.216801	0.040381	Adipose_Visceral_Omentum	TC_GWAS	2_18142470_19142470	ENSG00000178295	GEN1	GEN1	ENSG00000178295.15
3703	0.0203349	0.00710314	0.690894	0.241294	0.0403742	Stomach	TG_GWAS	1_239143848_240143848	ENSG00000155816	FMN2	FMN2	ENSG00000155816.21
2803	0.214451	0.0495393	0.565139	0.13051	0.0403617	Breast_Mammary_Tissue	TC_GWAS	2_18142470_19142470	ENSG00000214842	RAD51AP2	RAD51AP2	ENSG00000214842.6
3126	0.0195878	0.00795707	0.662862	0.269232	0.0403608	Testis	TG_GWAS	1_239143848_240143848	ENSG00000228818			ENSG00000228818.1
195	0.544421	0.0131067	0.392705	0.00941387	0.0403538	Brain_Putamen_basal_ganglia	LDL_GWAS	2_18142470_19142470	ENSG00000183891	TTC32	TTC32	ENSG00000183891.6
2528	0.0239384	0.0081687	0.691609	0.235963	0.0403211	Muscle_Skeletal	LDL_GWAS	2_18142470_19142470	ENSG00000236204	LINC01376	LINC01376	ENSG00000236204.7
2528	0.0258078	0.00630621	0.745619	0.182154	0.040113	Adipose_Subcutaneous	LDL_GWAS	2_18142470_19142470	ENSG00000236204	LINC01376	LINC01376	ENSG00000236204.7
3777	0.00542545	0.00206066	0.690286	0.26214	0.040088	Prostate	LDL_GWAS	2_15569674_16569674	ENSG00000151779	NBAS	NBAS	ENSG00000151779.14
3903	0.105716	0.033532	0.623139	0.197613	0.0399999	Whole_Blood	TC_GWAS	2_18142470_19142470	ENSG00000163029	SMC6	SMC6	ENSG00000163029.16
195	0.54783	0.00993466	0.395164	0.00712619	0.0399455	Brain_Anterior_cingulate_cortex_BA24	LDL_GWAS	2_18142470_19142470	ENSG00000183891	TTC32	TTC32	ENSG00000183891.6
3779	0.00400576	0.00348191	0.509658	0.442968	0.0398864	Breast_Mammary_Tissue	LDL_GWAS	2_15569674_16569674	ENSG00000151779	NBAS	NBAS	ENSG00000151779.14
3903	0.1025	0.0367641	0.604185	0.216664	0.039886	Colon_Transverse	TC_GWAS	2_18142470_19142470	ENSG00000163029	SMC6	SMC6	ENSG00000163029.16
303	0.534845	0.0156187	0.398096	0.0115855	0.0398547	Heart_Atrial_Appendage	LDL_GWAS	2_18142470_19142470	ENSG00000228784	LINC00954	LINC00954	ENSG00000228784.9
1950	0.0339632	0.00692859	0.763596	0.155736	0.0397757	Skin_Not_Sun_Exposed_Suprapubic	TG_GWAS	1_239143848_240143848	ENSG00000215808	LINC01139	LINC01139	ENSG00000215808.4
4185	0.0176318	0.0144142	0.510716	0.417476	0.039762	Brain_Putamen_basal_ganglia	LDL_GWAS	2_18142470_19142470	ENSG00000170745	KCNS3	KCNS3	ENSG00000170745.12
2924	0.0252072	0.00733604	0.718627	0.209102	0.0397276	Whole_Blood	LDL_GWAS	2_18142470_19142470	ENSG00000163032	VSNL1	VSNL1	ENSG00000163032.12
4465	0.0213094	0.00995713	0.633223	0.295843	0.0396674	Colon_Transverse	LDL_GWAS	2_18142470_19142470	ENSG00000240857	RDH14	RDH14	ENSG00000240857.2
3890	0.023645	0.00844326	0.68408	0.244234	0.0395975	Colon_Transverse	LDL_GWAS	2_18142470_19142470	ENSG00000163029	SMC6	SMC6	ENSG00000163029.16
4479	0.0680617	0.0292842	0.603501	0.259623	0.0395302	Nerve_Tibial	TC_GWAS	2_18142470_19142470	ENSG00000260331			ENSG00000260331.1
3776	0.00545202	0.0020388	0.693671	0.259361	0.0394765	Brain_Nucleus_accumbens_basal_ganglia	LDL_GWAS	2_15569674_16569674	ENSG00000134323	MYCN	MYCN	ENSG00000134323.13
195	0.548312	0.00981591	0.395512	0.00704115	0.0393188	Brain_Hippocampus	LDL_GWAS	2_18142470_19142470	ENSG00000183891	TTC32	TTC32	ENSG00000183891.6
195	0.547459	0.0107039	0.394896	0.00768172	0.0392591	Whole_Blood	LDL_GWAS	2_18142470_19142470	ENSG00000183891	TTC32	TTC32	ENSG00000183891.6
4479	0.0554094	0.0419679	0.491314	0.37209	0.0392189	Stomach	TC_GWAS	2_18142470_19142470	ENSG00000185013	NT5C1B	NT5C1B	ENSG00000185013.17
1950	0.0341712	0.00674439	0.768273	0.151595	0.0392161	Cells_Cultured_fibroblasts	TG_GWAS	1_239143848_240143848	ENSG00000215808	LINC01139	LINC01139	ENSG00000215808.4
3126	0.0217437	0.00583425	0.735819	0.197395	0.0392074	Breast_Mammary_Tissue	TG_GWAS	1_239143848_240143848	ENSG00000228818			ENSG00000228818.1
3656	0.0172131	0.0149028	0.497795	0.430942	0.0391463	Skin_Sun_Exposed_Lower_leg	LDL_GWAS	2_18142470_19142470	ENSG00000178295	GEN1	GEN1	ENSG00000178295.15
4203	0.0933489	0.0392671	0.583052	0.245221	0.039111	Heart_Left_Ventricle	TC_GWAS	2_18142470_19142470	ENSG00000170745	KCNS3	KCNS3	ENSG00000170745.12
3890	0.0235706	0.0085348	0.681927	0.246883	0.0390847	Esophagus_Muscularis	LDL_GWAS	2_18142470_19142470	ENSG00000163029	SMC6	SMC6	ENSG00000163029.16
4479	0.0614046	0.0359916	0.544473	0.319097	0.0390336	Heart_Left_Ventricle	TC_GWAS	2_18142470_19142470	ENSG00000260331			ENSG00000260331.1
4465	0.0230111	0.0082771	0.683791	0.245921	0.0390004	Lung	LDL_GWAS	2_18142470_19142470	ENSG00000260331			ENSG00000260331.1
3903	0.105574	0.0338207	0.622299	0.199316	0.0389905	Nerve_Tibial	TC_GWAS	2_18142470_19142470	ENSG00000163029	SMC6	SMC6	ENSG00000163029.16
4192	0.469738	0.384278	0.0588872	0.0481348	0.0389623	Brain_Putamen_basal_ganglia	TG_GWAS	2_18142470_19142470	ENSG00000170745	KCNS3	KCNS3	ENSG00000170745.12
3786	0.413076	0.128021	0.320633	0.0993325	0.038937	Artery_Tibial	TC_GWAS	2_15569674_16569674	ENSG00000134323	MYCN	MYCN	ENSG00000134323.13
3779	0.00550308	0.00199214	0.700164	0.253424	0.0389171	Stomach	LDL_GWAS	2_15569674_16569674	ENSG00000134323	MYCN	MYCN	ENSG00000134323.13
4465	0.0228585	0.00843527	0.679257	0.250621	0.038828	Esophagus_Muscularis	LDL_GWAS	2_18142470_19142470	ENSG00000240857	RDH14	RDH14	ENSG00000240857.2
3761	0.00419495	0.00330107	0.533733	0.419964	0.0388069	Uterus	LDL_GWAS	2_15569674_16569674	ENSG00000079785	DDX1	DDX1	ENSG00000079785.16
3703	0.0196564	0.00782737	0.66784	0.265902	0.0387749	Adipose_Visceral_Omentum	TG_GWAS	1_239143848_240143848	ENSG00000155816	FMN2	FMN2	ENSG00000155816.21
3691	0.0155003	0.0119837	0.526632	0.407113	0.038771	Vagina	TG_GWAS	1_239143848_240143848	ENSG00000155816	FMN2	FMN2	ENSG00000155816.21
3820	0.0173131	0.0101708	0.588234	0.345525	0.0387564	Pituitary	TG_GWAS	1_239143848_240143848	ENSG00000133019	CHRM3	CHRM3	ENSG00000133019.12
3779	0.00565688	0.00183971	0.719732	0.23403	0.0387413	Colon_Sigmoid	LDL_GWAS	2_15569674_16569674	ENSG00000134323	MYCN	MYCN	ENSG00000134323.13
4465	0.0148276	0.0164692	0.440612	0.489355	0.0387361	Esophagus_Mucosa	LDL_GWAS	2_18142470_19142470	ENSG00000240857	RDH14	RDH14	ENSG00000240857.2
3786	0.390706	0.150513	0.30327	0.116791	0.038721	Colon_Transverse	TC_GWAS	2_15569674_16569674	ENSG00000134323	MYCN	MYCN	ENSG00000134323.13
3126	0.0216126	0.00597951	0.731384	0.202312	0.0387124	Esophagus_Muscularis	TG_GWAS	1_239143848_240143848	ENSG00000228818			ENSG00000228818.1
4479	0.0650233	0.03241	0.57656	0.28734	0.038666	Adipose_Subcutaneous	TC_GWAS	2_18142470_19142470	ENSG00000185013	NT5C1B	NT5C1B	ENSG00000185013.17
3890	0.0221283	0.00999111	0.6402	0.289017	0.0386639	Artery_Tibial	LDL_GWAS	2_18142470_19142470	ENSG00000163029	SMC6	SMC6	ENSG00000163029.16
195	0.533247	0.0252771	0.384645	0.0181944	0.0386358	Brain_Hypothalamus	LDL_GWAS	2_18142470_19142470	ENSG00000271991	TTC32-DT	TTC32-DT	ENSG00000271991.3
3890	0.0219486	0.0101719	0.635001	0.294248	0.0386299	Esophagus_Mucosa	LDL_GWAS	2_18142470_19142470	ENSG00000163029	SMC6	SMC6	ENSG00000163029.16
2932	0.202997	0.0526461	0.560442	0.145309	0.0386064	Skin_Sun_Exposed_Lower_leg	TC_GWAS	2_18142470_19142470	ENSG00000163032	VSNL1	VSNL1	ENSG00000163032.12
3890	0.022938	0.00918587	0.663625	0.26572	0.038531	Lung	LDL_GWAS	2_18142470_19142470	ENSG00000163029	SMC6	SMC6	ENSG00000163029.16
3703	0.0207246	0.00676644	0.704135	0.229856	0.0385178	Esophagus_Muscularis	TG_GWAS	1_239143848_240143848	ENSG00000155816	FMN2	FMN2	ENSG00000155816.21
1950	0.03515	0.00579669	0.790278	0.130289	0.0384866	Thyroid	TG_GWAS	1_239143848_240143848	ENSG00000215808	LINC01139	LINC01139	ENSG00000215808.4
3786	0.391482	0.149869	0.303872	0.116291	0.0384862	Esophagus_Gastroesophageal_Junction	TC_GWAS	2_15569674_16569674	ENSG00000134323	MYCN	MYCN	ENSG00000134323.13
195	0.549635	0.00898914	0.396466	0.00644564	0.0384634	Ovary	LDL_GWAS	2_18142470_19142470	ENSG00000183891	TTC32	TTC32	ENSG00000183891.6
2979	0.450642	0.115513	0.314792	0.080652	0.038401	Breast_Mammary_Tissue	TC_GWAS	2_15569674_16569674	ENSG00000197872	CYRIA	CYRIA	ENSG00000197872.11
4479	0.069695	0.0277678	0.617984	0.246178	0.0383751	Skin_Sun_Exposed_Lower_leg	TC_GWAS	2_18142470_19142470	ENSG00000260331			ENSG00000260331.1
3779	0.00549171	0.00200787	0.698717	0.255425	0.0383582	Muscle_Skeletal	LDL_GWAS	2_15569674_16569674	ENSG00000134323	MYCN	MYCN	ENSG00000134323.13
4203	0.0568073	0.0759149	0.354815	0.474122	0.0383406	Artery_Coronary	TC_GWAS	2_18142470_19142470	ENSG00000170745	KCNS3	KCNS3	ENSG00000170745.12
4182	0.0166872	0.0154077	0.483359	0.446258	0.038288	Brain_Hippocampus	LDL_GWAS	2_18142470_19142470	ENSG00000170745	KCNS3	KCNS3	ENSG00000170745.12
191	0.547994	0.0108507	0.395166	0.00778641	0.0382028	Kidney_Cortex	LDL_GWAS	2_18142470_19142470	ENSG00000183891	TTC32	TTC32	ENSG00000183891.6
3903	0.0927305	0.0468028	0.546596	0.275839	0.038031	Cells_Cultured_fibroblasts	TC_GWAS	2_18142470_19142470	ENSG00000163029	SMC6	SMC6	ENSG00000163029.16
3823	0.0201483	0.00735653	0.68456	0.249908	0.0380269	Heart_Atrial_Appendage	TG_GWAS	1_239143848_240143848	ENSG00000233355	CHRM3-AS2	CHRM3-AS2	ENSG00000233355.7
4203	0.0601928	0.0725734	0.375961	0.453251	0.0380216	Prostate	TC_GWAS	2_18142470_19142470	ENSG00000170745	KCNS3	KCNS3	ENSG00000170745.12
4191	0.0145878	0.0175166	0.422547	0.507344	0.0380044	Prostate	LDL_GWAS	2_18142470_19142470	ENSG00000170745	KCNS3	KCNS3	ENSG00000170745.12
3890	0.0237233	0.00841883	0.686343	0.243529	0.0379853	Muscle_Skeletal	LDL_GWAS	2_18142470_19142470	ENSG00000163029	SMC6	SMC6	ENSG00000163029.16
4479	0.0682929	0.029211	0.605551	0.258975	0.0379699	Muscle_Skeletal	TC_GWAS	2_18142470_19142470	ENSG00000260331			ENSG00000260331.1
303	0.539422	0.0121343	0.401504	0.00899387	0.0379459	Esophagus_Mucosa	LDL_GWAS	2_18142470_19142470	ENSG00000228784	LINC00954	LINC00954	ENSG00000228784.9
3126	0.0215364	0.00607827	0.728807	0.205655	0.0379239	Nerve_Tibial	TG_GWAS	1_239143848_240143848	ENSG00000228818			ENSG00000228818.1
195	0.550367	0.00858098	0.396994	0.00615178	0.0379059	Prostate	LDL_GWAS	2_18142470_19142470	ENSG00000271991	TTC32-DT	TTC32-DT	ENSG00000271991.3
3126	0.0221054	0.00551057	0.748061	0.186443	0.0378796	Skin_Not_Sun_Exposed_Suprapubic	TG_GWAS	1_239143848_240143848	ENSG00000228818			ENSG00000228818.1
4465	0.0229148	0.00841105	0.680929	0.249902	0.037843	Lung	LDL_GWAS	2_18142470_19142470	ENSG00000240857	RDH14	RDH14	ENSG00000240857.2
4465	0.0219514	0.00937546	0.6523	0.278561	0.0378127	Nerve_Tibial	LDL_GWAS	2_18142470_19142470	ENSG00000260331			ENSG00000260331.1
191	0.549496	0.00955608	0.39629	0.00685392	0.0378042	Uterus	LDL_GWAS	2_18142470_19142470	ENSG00000183891	TTC32	TTC32	ENSG00000183891.6
3903	0.102834	0.0367334	0.606151	0.216486	0.0377955	Skin_Sun_Exposed_Lower_leg	TC_GWAS	2_18142470_19142470	ENSG00000163029	SMC6	SMC6	ENSG00000163029.16
2975	0.00597742	0.00161154	0.75196	0.202694	0.037757	Skin_Sun_Exposed_Lower_leg	LDL_GWAS	2_15569674_16569674	ENSG00000197872	CYRIA	CYRIA	ENSG00000197872.11
3667	0.104913	0.0348273	0.617548	0.204965	0.0377459	Nerve_Tibial	TC_GWAS	2_18142470_19142470	ENSG00000178295	GEN1	GEN1	ENSG00000178295.15
3779	0.0044142	0.00309066	0.561624	0.39319	0.0376803	Testis	LDL_GWAS	2_15569674_16569674	ENSG00000236289	GACAT3	GACAT3	ENSG00000236289.4
195	0.548939	0.0101597	0.395964	0.0072908	0.0376462	Brain_Caudate_basal_ganglia	LDL_GWAS	2_18142470_19142470	ENSG00000271991	TTC32-DT	TTC32-DT	ENSG00000271991.3
3779	0.00558059	0.00192475	0.710025	0.244851	0.0376184	Breast_Mammary_Tissue	LDL_GWAS	2_15569674_16569674	ENSG00000134323	MYCN	MYCN	ENSG00000134323.13
299	0.537384	0.0144255	0.399912	0.0106976	0.0375808	Uterus	LDL_GWAS	2_18142470_19142470	ENSG00000228784	LINC00954	LINC00954	ENSG00000228784.9
3126	0.021642	0.00598368	0.732377	0.202454	0.037543	Adipose_Subcutaneous	TG_GWAS	1_239143848_240143848	ENSG00000228818			ENSG00000228818.1
3820	0.0148844	0.0126344	0.505711	0.42923	0.0375405	Small_Intestine_Terminal_Ileum	TG_GWAS	1_239143848_240143848	ENSG00000233355	CHRM3-AS2	CHRM3-AS2	ENSG00000233355.7
3903	0.0960928	0.0435119	0.566415	0.256442	0.0375384	Artery_Tibial	TC_GWAS	2_18142470_19142470	ENSG00000163029	SMC6	SMC6	ENSG00000163029.16
3774	0.219014	0.322949	0.169964	0.250584	0.037489	Brain_Cerebellar_Hemisphere	TC_GWAS	2_15569674_16569674	ENSG00000079785	DDX1	DDX1	ENSG00000079785.16
298	0.536969	0.0149312	0.399541	0.0110724	0.0374864	Kidney_Cortex	LDL_GWAS	2_18142470_19142470	ENSG00000228784	LINC00954	LINC00954	ENSG00000228784.9
3763	0.387392	0.16656	0.285758	0.122824	0.0374658	Brain_Spinal_cord_cervical_c-1	TC_GWAS	2_15569674_16569674	ENSG00000079785	DDX1	DDX1	ENSG00000079785.16
3667	0.102552	0.0372304	0.603651	0.219111	0.0374553	Esophagus_Mucosa	TC_GWAS	2_18142470_19142470	ENSG00000178295	GEN1	GEN1	ENSG00000178295.15
195	0.541458	0.017752	0.390568	0.0127675	0.0374543	Adrenal_Gland	LDL_GWAS	2_18142470_19142470	ENSG00000183891	TTC32	TTC32	ENSG00000183891.6
2975	0.00584566	0.0017458	0.735385	0.219585	0.0374389	Stomach	LDL_GWAS	2_15569674_16569674	ENSG00000197872	CYRIA	CYRIA	ENSG00000197872.11
191	0.549585	0.00972942	0.396313	0.00697863	0.037394	Kidney_Cortex	LDL_GWAS	2_18142470_19142470	ENSG00000271991	TTC32-DT	TTC32-DT	ENSG00000271991.3
3670	0.617058	0.25657	0.0629088	0.0261199	0.0373426	Vagina	HDL_GWAS	14_49010761_50010761	ENSG00000165502	RPL36AL	RPL36AL	ENSG00000165502.7
2970	0.419907	0.146961	0.293253	0.102596	0.0372833	Brain_Putamen_basal_ganglia	TC_GWAS	2_15569674_16569674	ENSG00000197872	CYRIA	CYRIA	ENSG00000197872.11
3786	1.42748e-42	0.542048	1.10802e-42	0.420705	0.037247	Heart_Left_Ventricle	TC_GWAS	2_15569674_16569674	ENSG00000079785	DDX1	DDX1	ENSG00000079785.16
3779	0.0055586	0.00194978	0.707228	0.248035	0.0372283	Esophagus_Gastroesophageal_Junction	LDL_GWAS	2_15569674_16569674	ENSG00000151779	NBAS	NBAS	ENSG00000151779.14
3903	0.0831664	0.0564842	0.490221	0.332907	0.0372213	Esophagus_Gastroesophageal_Junction	TC_GWAS	2_18142470_19142470	ENSG00000163029	SMC6	SMC6	ENSG00000163029.16
195	0.550314	0.00906474	0.396956	0.00650147	0.0371635	Brain_Cortex	LDL_GWAS	2_18142470_19142470	ENSG00000183891	TTC32	TTC32	ENSG00000183891.6
3779	0.00508988	0.00241902	0.647592	0.307738	0.0371615	Cells_Cultured_fibroblasts	LDL_GWAS	2_15569674_16569674	ENSG00000151779	NBAS	NBAS	ENSG00000151779.14
4465	0.0203003	0.0110486	0.603237	0.328281	0.0371333	Skin_Sun_Exposed_Lower_leg	LDL_GWAS	2_18142470_19142470	ENSG00000185013	NT5C1B	NT5C1B	ENSG00000185013.17
2979	0.446211	0.120709	0.311697	0.0842834	0.0370988	Esophagus_Mucosa	TC_GWAS	2_15569674_16569674	ENSG00000197872	CYRIA	CYRIA	ENSG00000197872.11
3781	0.394271	0.148004	0.305854	0.114776	0.0370951	Minor_Salivary_Gland	TC_GWAS	2_15569674_16569674	ENSG00000134323	MYCN	MYCN	ENSG00000134323.13
303	0.532414	0.0196564	0.396287	0.0145936	0.0370491	Brain_Hippocampus	LDL_GWAS	2_18142470_19142470	ENSG00000228784	LINC00954	LINC00954	ENSG00000228784.9
4465	0.0197733	0.0115788	0.587577	0.344035	0.0370355	Heart_Left_Ventricle	LDL_GWAS	2_18142470_19142470	ENSG00000260331			ENSG00000260331.1
303	0.530797	0.0212884	0.395084	0.0158084	0.0370223	Brain_Hypothalamus	LDL_GWAS	2_18142470_19142470	ENSG00000228784	LINC00954	LINC00954	ENSG00000228784.9
195	0.549956	0.00956284	0.396698	0.00686101	0.0369225	Vagina	LDL_GWAS	2_18142470_19142470	ENSG00000183891	TTC32	TTC32	ENSG00000183891.6
3786	1.821e-20	0.542237	1.41347e-20	0.420853	0.0369098	Thyroid	TC_GWAS	2_15569674_16569674	ENSG00000079785	DDX1	DDX1	ENSG00000079785.16
195	0.547824	0.0117186	0.39516	0.00841605	0.0368816	Minor_Salivary_Gland	LDL_GWAS	2_18142470_19142470	ENSG00000183891	TTC32	TTC32	ENSG00000183891.6
301	0.534055	0.0182161	0.397412	0.0135185	0.0367977	Brain_Spinal_cord_cervical_c-1	LDL_GWAS	2_18142470_19142470	ENSG00000228784	LINC00954	LINC00954	ENSG00000228784.9
3779	0.00570358	0.00180838	0.725673	0.230046	0.0367691	Adipose_Visceral_Omentum	LDL_GWAS	2_15569674_16569674	ENSG00000151779	NBAS	NBAS	ENSG00000151779.14
2977	0.444352	0.122846	0.310374	0.0857696	0.0366586	Prostate	TC_GWAS	2_15569674_16569674	ENSG00000197872	CYRIA	CYRIA	ENSG00000197872.11
3616	0.533677	0.299337	0.0835224	0.0468106	0.0366528	Brain_Hypothalamus	TG_GWAS	14_49010761_50010761	ENSG00000165506	DNAAF2	DNAAF2	ENSG00000165506.15
195	0.549558	0.0101234	0.39641	0.0072656	0.0366428	Brain_Substantia_nigra	LDL_GWAS	2_18142470_19142470	ENSG00000271991	TTC32-DT	TTC32-DT	ENSG00000271991.3
4194	0.0690879	0.0638781	0.43151	0.398933	0.0365909	Brain_Hippocampus	TC_GWAS	2_18142470_19142470	ENSG00000170745	KCNS3	KCNS3	ENSG00000170745.12
3779	0.00492648	0.00258695	0.626802	0.329105	0.0365801	Nerve_Tibial	LDL_GWAS	2_15569674_16569674	ENSG00000233718	MYCNOS	MYCNOS	ENSG00000233718.9
3779	0.00554765	0.0019659	0.705835	0.250087	0.0365648	Testis	LDL_GWAS	2_15569674_16569674	ENSG00000226041			ENSG00000226041.1
3732	0.401373	0.141557	0.31092	0.109619	0.0365296	Brain_Amygdala	TC_GWAS	2_15569674_16569674	ENSG00000233718	MYCNOS	MYCNOS	ENSG00000233718.9
195	0.55048	0.00929806	0.397076	0.00667046	0.0364754	Brain_Amygdala	LDL_GWAS	2_18142470_19142470	ENSG00000271991	TTC32-DT	TTC32-DT	ENSG00000271991.3
3890	0.0192034	0.0129894	0.555579	0.375763	0.0364656	Esophagus_Gastroesophageal_Junction	LDL_GWAS	2_18142470_19142470	ENSG00000163029	SMC6	SMC6	ENSG00000163029.16
3779	0.00555554	0.00195919	0.706838	0.249234	0.0364131	Testis	LDL_GWAS	2_15569674_16569674	ENSG00000236989			ENSG00000236989.5
3126	0.0221344	0.00552423	0.749042	0.186907	0.0363923	Lung	TG_GWAS	1_239143848_240143848	ENSG00000228818			ENSG00000228818.1
4188	0.014907	0.0172531	0.431793	0.499714	0.0363333	Liver	LDL_GWAS	2_18142470_19142470	ENSG00000170745	KCNS3	KCNS3	ENSG00000170745.12
3823	0.0207136	0.00683977	0.703767	0.232352	0.0363273	Artery_Tibial	TG_GWAS	1_239143848_240143848	ENSG00000233355	CHRM3-AS2	CHRM3-AS2	ENSG00000233355.7
4203	0.0634626	0.06955	0.396384	0.434369	0.036234	Lung	TC_GWAS	2_18142470_19142470	ENSG00000170745	KCNS3	KCNS3	ENSG00000170745.12
4465	0.0224538	0.00892642	0.66723	0.265219	0.0361712	Skin_Sun_Exposed_Lower_leg	LDL_GWAS	2_18142470_19142470	ENSG00000260331			ENSG00000260331.1
195	0.549767	0.0101984	0.396562	0.00732021	0.0361525	Esophagus_Mucosa	LDL_GWAS	2_18142470_19142470	ENSG00000183891	TTC32	TTC32	ENSG00000183891.6
2647	0.453915	0.119245	0.309525	0.0812776	0.0360367	Brain_Anterior_cingulate_cortex_BA24	TC_GWAS	2_15569674_16569674	ENSG00000223536			ENSG00000223536.7
195	0.551299	0.00876523	0.397666	0.00628661	0.0359829	Prostate	LDL_GWAS	2_18142470_19142470	ENSG00000183891	TTC32	TTC32	ENSG00000183891.6
302	0.538451	0.0142467	0.400773	0.010568	0.0359612	Vagina	LDL_GWAS	2_18142470_19142470	ENSG00000228784	LINC00954	LINC00954	ENSG00000228784.9
4479	0.070882	0.0268288	0.628509	0.237855	0.0359257	Thyroid	TC_GWAS	2_18142470_19142470	ENSG00000240857	RDH14	RDH14	ENSG00000240857.2
3779	0.00337682	0.00414211	0.429636	0.526969	0.0358754	Esophagus_Mucosa	LDL_GWAS	2_15569674_16569674	ENSG00000079785	DDX1	DDX1	ENSG00000079785.16
303	0.536834	0.0159317	0.399577	0.0118225	0.0358351	Minor_Salivary_Gland	LDL_GWAS	2_18142470_19142470	ENSG00000228784	LINC00954	LINC00954	ENSG00000228784.9
3786	1.91278e-12	0.542868	1.48472e-12	0.421343	0.0357889	Breast_Mammary_Tissue	TC_GWAS	2_15569674_16569674	ENSG00000079785	DDX1	DDX1	ENSG00000079785.16
3823	0.0188242	0.00874688	0.639572	0.297149	0.035708	Esophagus_Muscularis	TG_GWAS	1_239143848_240143848	ENSG00000133019	CHRM3	CHRM3	ENSG00000133019.12
3418	0.00592429	0.00165524	0.747834	0.208909	0.0356776	Thyroid	LDL_GWAS	2_15569674_16569674	ENSG00000279663			ENSG00000279663.3
3823	0.0209233	0.00665031	0.710892	0.225916	0.0356187	Skin_Not_Sun_Exposed_Suprapubic	TG_GWAS	1_239143848_240143848	ENSG00000133019	CHRM3	CHRM3	ENSG00000133019.12
3781	0.0394943	0.503612	0.0306376	0.390639	0.0356169	Minor_Salivary_Gland	TC_GWAS	2_15569674_16569674	ENSG00000079785	DDX1	DDX1	ENSG00000079785.16
3779	0.00551394	0.00200753	0.701545	0.255384	0.0355493	Testis	LDL_GWAS	2_15569674_16569674	ENSG00000224400			ENSG00000224400.5
3786	0.243774	0.299231	0.18922	0.23223	0.0355446	Esophagus_Mucosa	TC_GWAS	2_15569674_16569674	ENSG00000079785	DDX1	DDX1	ENSG00000079785.16
302	0.538538	0.0144349	0.400789	0.0107072	0.0355307	Brain_Substantia_nigra	LDL_GWAS	2_18142470_19142470	ENSG00000228784	LINC00954	LINC00954	ENSG00000228784.9
2979	0.441401	0.126458	0.308337	0.0883006	0.0355026	Spleen	TC_GWAS	2_15569674_16569674	ENSG00000197872	CYRIA	CYRIA	ENSG00000197872.11
195	0.551046	0.00936648	0.397484	0.0067209	0.0353833	Brain_Amygdala	LDL_GWAS	2_18142470_19142470	ENSG00000183891	TTC32	TTC32	ENSG00000183891.6
195	0.550993	0.00942608	0.397445	0.00676391	0.0353719	Brain_Cerebellar_Hemisphere	LDL_GWAS	2_18142470_19142470	ENSG00000271991	TTC32-DT	TTC32-DT	ENSG00000271991.3
3890	0.0214376	0.010793	0.620216	0.31222	0.0353328	Cells_Cultured_fibroblasts	LDL_GWAS	2_18142470_19142470	ENSG00000163029	SMC6	SMC6	ENSG00000163029.16
3703	0.021232	0.00635106	0.721374	0.215747	0.0352962	Lung	TG_GWAS	1_239143848_240143848	ENSG00000155816	FMN2	FMN2	ENSG00000155816.21
3769	0.390019	0.153194	0.302663	0.118847	0.0352764	Brain_Frontal_Cortex_BA9	TC_GWAS	2_15569674_16569674	ENSG00000233718	MYCNOS	MYCNOS	ENSG00000233718.9
3414	0.414145	0.1437	0.302095	0.104785	0.035275	Brain_Hippocampus	TC_GWAS	2_15569674_16569674	ENSG00000279663			ENSG00000279663.3
195	0.551435	0.00904136	0.397765	0.0064865	0.035272	Brain_Putamen_basal_ganglia	LDL_GWAS	2_18142470_19142470	ENSG00000271991	TTC32-DT	TTC32-DT	ENSG00000271991.3
2976	0.427709	0.140299	0.298767	0.0979674	0.0352577	Brain_Nucleus_accumbens_basal_ganglia	TC_GWAS	2_15569674_16569674	ENSG00000197872	CYRIA	CYRIA	ENSG00000197872.11
3786	0.360035	0.183154	0.279463	0.142131	0.0352162	Testis	TC_GWAS	2_15569674_16569674	ENSG00000234022			ENSG00000234022.1
303	0.537615	0.0155185	0.400158	0.0115155	0.0351926	Brain_Cerebellar_Hemisphere	LDL_GWAS	2_18142470_19142470	ENSG00000228784	LINC00954	LINC00954	ENSG00000228784.9
3774	0.393604	0.149659	0.305442	0.116103	0.0351922	Brain_Putamen_basal_ganglia	TC_GWAS	2_15569674_16569674	ENSG00000134323	MYCN	MYCN	ENSG00000134323.13
194	0.551071	0.00949943	0.397454	0.0068162	0.0351594	Brain_Spinal_cord_cervical_c-1	LDL_GWAS	2_18142470_19142470	ENSG00000183891	TTC32	TTC32	ENSG00000183891.6
4465	0.0220246	0.00938858	0.654476	0.278953	0.0351579	Adipose_Subcutaneous	LDL_GWAS	2_18142470_19142470	ENSG00000240857	RDH14	RDH14	ENSG00000240857.2
195	0.551167	0.00940533	0.397571	0.0067492	0.0351078	Brain_Hypothalamus	LDL_GWAS	2_18142470_19142470	ENSG00000183891	TTC32	TTC32	ENSG00000183891.6
3656	0.0194274	0.0128239	0.561832	0.370826	0.0350917	Breast_Mammary_Tissue	LDL_GWAS	2_18142470_19142470	ENSG00000178295	GEN1	GEN1	ENSG00000178295.15
303	0.538732	0.0144761	0.40099	0.0107398	0.0350625	Ovary	LDL_GWAS	2_18142470_19142470	ENSG00000228784	LINC00954	LINC00954	ENSG00000228784.9
3776	0.00412019	0.00340564	0.524216	0.433268	0.0349905	Brain_Caudate_basal_ganglia	LDL_GWAS	2_15569674_16569674	ENSG00000151779	NBAS	NBAS	ENSG00000151779.14
195	0.551996	0.00865923	0.398169	0.00621116	0.0349648	Brain_Cerebellum	LDL_GWAS	2_18142470_19142470	ENSG00000271991	TTC32-DT	TTC32-DT	ENSG00000271991.3
195	0.551907	0.00875524	0.398105	0.00628044	0.0349524	Spleen	LDL_GWAS	2_18142470_19142470	ENSG00000183891	TTC32	TTC32	ENSG00000183891.6
303	0.539289	0.0139977	0.401405	0.0103839	0.0349242	Colon_Transverse	LDL_GWAS	2_18142470_19142470	ENSG00000228784	LINC00954	LINC00954	ENSG00000228784.9
3703	0.020722	0.00687395	0.704044	0.233512	0.0348475	Adipose_Subcutaneous	TG_GWAS	1_239143848_240143848	ENSG00000155816	FMN2	FMN2	ENSG00000155816.21
303	0.540071	0.013293	0.401986	0.00985946	0.0347902	Adrenal_Gland	LDL_GWAS	2_18142470_19142470	ENSG00000228784	LINC00954	LINC00954	ENSG00000228784.9
3823	0.0203701	0.0072273	0.692096	0.245521	0.0347864	Esophagus_Mucosa	TG_GWAS	1_239143848_240143848	ENSG00000133019	CHRM3	CHRM3	ENSG00000133019.12
3703	0.0215519	0.00604586	0.732241	0.205378	0.0347832	Artery_Tibial	TG_GWAS	1_239143848_240143848	ENSG00000155816	FMN2	FMN2	ENSG00000155816.21
303	0.539647	0.0137278	0.401671	0.0101831	0.0347708	Small_Intestine_Terminal_Ileum	LDL_GWAS	2_18142470_19142470	ENSG00000228784	LINC00954	LINC00954	ENSG00000228784.9
303	0.539386	0.0139979	0.401477	0.0103842	0.0347554	Artery_Tibial	LDL_GWAS	2_18142470_19142470	ENSG00000228784	LINC00954	LINC00954	ENSG00000228784.9
2975	0.00605055	0.00156214	0.76116	0.196483	0.0347443	Artery_Tibial	LDL_GWAS	2_15569674_16569674	ENSG00000197872	CYRIA	CYRIA	ENSG00000197872.11
195	0.551577	0.00934922	0.397867	0.00670934	0.0344973	Brain_Cerebellum	LDL_GWAS	2_18142470_19142470	ENSG00000183891	TTC32	TTC32	ENSG00000183891.6
195	0.549586	0.0113459	0.396431	0.00814964	0.0344875	Brain_Frontal_Cortex_BA9	LDL_GWAS	2_18142470_19142470	ENSG00000183891	TTC32	TTC32	ENSG00000183891.6
3762	0.397664	0.156641	0.295034	0.11618	0.0344813	Brain_Substantia_nigra	TC_GWAS	2_15569674_16569674	ENSG00000079785	DDX1	DDX1	ENSG00000079785.16
3762	0.00235636	0.00517352	0.299809	0.658214	0.0344469	Brain_Frontal_Cortex_BA9	LDL_GWAS	2_15569674_16569674	ENSG00000151779	NBAS	NBAS	ENSG00000151779.14
195	0.550851	0.0101179	0.397343	0.00726388	0.0344242	Brain_Caudate_basal_ganglia	LDL_GWAS	2_18142470_19142470	ENSG00000183891	TTC32	TTC32	ENSG00000183891.6
3775	1.75243e-27	0.543687	1.36006e-27	0.42192	0.0343935	Pituitary	TC_GWAS	2_15569674_16569674	ENSG00000079785	DDX1	DDX1	ENSG00000079785.16
3783	0.389471	0.1542	0.302292	0.11965	0.0343867	Adrenal_Gland	TC_GWAS	2_15569674_16569674	ENSG00000236289	GACAT3	GACAT3	ENSG00000236289.4
195	0.549124	0.0118748	0.396098	0.00853124	0.034372	Colon_Sigmoid	LDL_GWAS	2_18142470_19142470	ENSG00000183891	TTC32	TTC32	ENSG00000183891.6
301	0.540163	0.0134584	0.402035	0.00998249	0.0343615	Pituitary	LDL_GWAS	2_18142470_19142470	ENSG00000228784	LINC00954	LINC00954	ENSG00000228784.9
3667	0.0751174	0.0651168	0.442162	0.383261	0.034343	Skin_Sun_Exposed_Lower_leg	TC_GWAS	2_18142470_19142470	ENSG00000178295	GEN1	GEN1	ENSG00000178295.15
195	0.551975	0.00905829	0.398154	0.00649967	0.0343131	Brain_Cerebellar_Hemisphere	LDL_GWAS	2_18142470_19142470	ENSG00000183891	TTC32	TTC32	ENSG00000183891.6
303	0.539297	0.0143661	0.40141	0.0106588	0.0342676	Brain_Caudate_basal_ganglia	LDL_GWAS	2_18142470_19142470	ENSG00000228784	LINC00954	LINC00954	ENSG00000228784.9
3903	0.0999534	0.0401358	0.589171	0.236545	0.0341947	Lung	TC_GWAS	2_18142470_19142470	ENSG00000163029	SMC6	SMC6	ENSG00000163029.16
3823	0.0204564	0.00715932	0.695028	0.243212	0.0341447	Artery_Tibial	TG_GWAS	1_239143848_240143848	ENSG00000133019	CHRM3	CHRM3	ENSG00000133019.12
3779	0.00262948	0.00490313	0.334552	0.623797	0.0341182	Testis	LDL_GWAS	2_15569674_16569674	ENSG00000231031	LINC01804	LINC01804	ENSG00000231031.6
4206	0.2355	0.588979	0.0404016	0.101009	0.0341104	Brain_Cortex	HDL_GWAS	2_18142470_19142470	ENSG00000170745	KCNS3	KCNS3	ENSG00000170745.12
4465	0.0179114	0.0135361	0.532249	0.4022	0.0341033	Stomach	LDL_GWAS	2_18142470_19142470	ENSG00000185013	NT5C1B	NT5C1B	ENSG00000185013.17
3786	0.403882	0.139934	0.313497	0.108584	0.0341031	Small_Intestine_Terminal_Ileum	TC_GWAS	2_15569674_16569674	ENSG00000226041			ENSG00000226041.1
2975	0.00595722	0.00166076	0.749419	0.20889	0.0340733	Adipose_Visceral_Omentum	LDL_GWAS	2_15569674_16569674	ENSG00000197872	CYRIA	CYRIA	ENSG00000197872.11
3763	0.397105	0.146969	0.307936	0.113933	0.0340568	Brain_Anterior_cingulate_cortex_BA24	TC_GWAS	2_15569674_16569674	ENSG00000079785	DDX1	DDX1	ENSG00000079785.16
3786	0.356425	0.187443	0.27666	0.145461	0.0340111	Nerve_Tibial	TC_GWAS	2_15569674_16569674	ENSG00000233718	MYCNOS	MYCNOS	ENSG00000233718.9
303	0.539016	0.0148074	0.401202	0.0109875	0.0339871	Heart_Left_Ventricle	LDL_GWAS	2_18142470_19142470	ENSG00000228784	LINC00954	LINC00954	ENSG00000228784.9
4465	0.0210258	0.010427	0.624798	0.309813	0.0339366	Adipose_Subcutaneous	LDL_GWAS	2_18142470_19142470	ENSG00000185013	NT5C1B	NT5C1B	ENSG00000185013.17
3656	0.021495	0.0107958	0.621625	0.312176	0.0339083	Lung	LDL_GWAS	2_18142470_19142470	ENSG00000178295	GEN1	GEN1	ENSG00000178295.15
195	0.551614	0.00972328	0.397894	0.00697987	0.0337889	Cells_EBV-transformed_lymphocytes	LDL_GWAS	2_18142470_19142470	ENSG00000183891	TTC32	TTC32	ENSG00000183891.6
195	0.550821	0.010574	0.397322	0.00759365	0.033689	Adrenal_Gland	LDL_GWAS	2_18142470_19142470	ENSG00000271991	TTC32-DT	TTC32-DT	ENSG00000271991.3
3779	0.00563828	0.00189795	0.717366	0.241445	0.0336528	Esophagus_Muscularis	LDL_GWAS	2_15569674_16569674	ENSG00000151779	NBAS	NBAS	ENSG00000151779.14
3667	0.0903178	0.0500313	0.531636	0.294465	0.0335506	Muscle_Skeletal	TC_GWAS	2_18142470_19142470	ENSG00000178295	GEN1	GEN1	ENSG00000178295.15
3663	0.388334	0.157183	0.299685	0.121268	0.0335303	Kidney_Cortex	TC_GWAS	2_15569674_16569674	ENSG00000233718	MYCNOS	MYCNOS	ENSG00000233718.9
195	0.552039	0.00950429	0.3982	0.00682226	0.0334346	Pituitary	LDL_GWAS	2_18142470_19142470	ENSG00000271991	TTC32-DT	TTC32-DT	ENSG00000271991.3
3780	0.360206	0.184037	0.279581	0.142811	0.0333654	Brain_Cerebellum	TC_GWAS	2_15569674_16569674	ENSG00000134323	MYCN	MYCN	ENSG00000134323.13
3823	0.0172066	0.0104325	0.584614	0.354421	0.0333257	Adipose_Visceral_Omentum	TG_GWAS	1_239143848_240143848	ENSG00000133019	CHRM3	CHRM3	ENSG00000133019.12
3823	0.0206635	0.00697601	0.702066	0.236984	0.0333103	Skin_Sun_Exposed_Lower_leg	TG_GWAS	1_239143848_240143848	ENSG00000133019	CHRM3	CHRM3	ENSG00000133019.12
195	0.551341	0.0102978	0.397697	0.00739478	0.0332694	Pancreas	LDL_GWAS	2_18142470_19142470	ENSG00000183891	TTC32	TTC32	ENSG00000183891.6
4202	0.0418067	0.7835	0.00716748	0.134293	0.033233	Brain_Caudate_basal_ganglia	HDL_GWAS	2_18142470_19142470	ENSG00000170745	KCNS3	KCNS3	ENSG00000170745.12
4465	0.0185844	0.0128934	0.552248	0.383103	0.0331707	Muscle_Skeletal	LDL_GWAS	2_18142470_19142470	ENSG00000240857	RDH14	RDH14	ENSG00000240857.2
3784	0.347434	0.196937	0.269663	0.15282	0.0331464	Prostate	TC_GWAS	2_15569674_16569674	ENSG00000079785	DDX1	DDX1	ENSG00000079785.16
2975	0.00580273	0.00182285	0.729985	0.229282	0.0331083	Adipose_Subcutaneous	LDL_GWAS	2_15569674_16569674	ENSG00000197872	CYRIA	CYRIA	ENSG00000197872.11
193	0.551023	0.010749	0.39741	0.00771935	0.0330994	Artery_Coronary	LDL_GWAS	2_18142470_19142470	ENSG00000183891	TTC32	TTC32	ENSG00000183891.6
195	0.551866	0.00990551	0.398076	0.00711207	0.0330401	Pituitary	LDL_GWAS	2_18142470_19142470	ENSG00000183891	TTC32	TTC32	ENSG00000183891.6
195	0.552173	0.00963107	0.398297	0.00691416	0.0329852	Small_Intestine_Terminal_Ileum	LDL_GWAS	2_18142470_19142470	ENSG00000183891	TTC32	TTC32	ENSG00000183891.6
303	0.539853	0.0145538	0.401824	0.0107997	0.0329694	Brain_Cerebellum	LDL_GWAS	2_18142470_19142470	ENSG00000228784	LINC00954	LINC00954	ENSG00000228784.9
3794	0.61602	0.21798	0.0983507	0.0347687	0.0328803	Muscle_Skeletal	TG_GWAS	14_49010761_50010761	ENSG00000213741	RPS29	RPS29	ENSG00000213741.11
303	0.540765	0.0137001	0.402503	0.0101644	0.0328675	Cells_EBV-transformed_lymphocytes	LDL_GWAS	2_18142470_19142470	ENSG00000228784	LINC00954	LINC00954	ENSG00000228784.9
3786	0.375902	0.168627	0.291779	0.130857	0.0328348	Testis	TC_GWAS	2_15569674_16569674	ENSG00000233718	MYCNOS	MYCNOS	ENSG00000233718.9
3779	0.00546346	0.00207937	0.695123	0.264528	0.0328057	Skin_Not_Sun_Exposed_Suprapubic	LDL_GWAS	2_15569674_16569674	ENSG00000151779	NBAS	NBAS	ENSG00000151779.14
2975	0.00584027	0.00178994	0.734707	0.225142	0.0325208	Whole_Blood	LDL_GWAS	2_15569674_16569674	ENSG00000197872	CYRIA	CYRIA	ENSG00000197872.11
3765	0.391373	0.153473	0.303685	0.119055	0.0324139	Brain_Hypothalamus	TC_GWAS	2_15569674_16569674	ENSG00000151779	NBAS	NBAS	ENSG00000151779.14
2975	0.447195	0.122574	0.312277	0.0855611	0.0323932	Ovary	TC_GWAS	2_15569674_16569674	ENSG00000197872	CYRIA	CYRIA	ENSG00000197872.11
195	0.553205	0.00903533	0.399041	0.00648519	0.0322337	Heart_Left_Ventricle	LDL_GWAS	2_18142470_19142470	ENSG00000183891	TTC32	TTC32	ENSG00000183891.6
3823	0.0163815	0.0112946	0.556578	0.383714	0.0320317	Colon_Transverse	TG_GWAS	1_239143848_240143848	ENSG00000133019	CHRM3	CHRM3	ENSG00000133019.12
195	0.551543	0.0108453	0.397843	0.00779103	0.0319777	Artery_Aorta	LDL_GWAS	2_18142470_19142470	ENSG00000183891	TTC32	TTC32	ENSG00000183891.6
303	0.540301	0.0147133	0.402157	0.0109195	0.0319091	Artery_Aorta	LDL_GWAS	2_18142470_19142470	ENSG00000228784	LINC00954	LINC00954	ENSG00000228784.9
2979	0.421323	0.148658	0.294311	0.103812	0.0318967	Cells_Cultured_fibroblasts	TC_GWAS	2_15569674_16569674	ENSG00000197872	CYRIA	CYRIA	ENSG00000197872.11
2955	0.454613	0.127167	0.301964	0.0844351	0.0318209	Brain_Substantia_nigra	TC_GWAS	2_15569674_16569674	ENSG00000197872	CYRIA	CYRIA	ENSG00000197872.11
3786	2.30542e-10	0.545103	1.78949e-10	0.423083	0.0318141	Whole_Blood	TC_GWAS	2_15569674_16569674	ENSG00000079785	DDX1	DDX1	ENSG00000079785.16
3786	0.38934	0.155778	0.302209	0.120884	0.0317891	Artery_Aorta	TC_GWAS	2_15569674_16569674	ENSG00000151779	NBAS	NBAS	ENSG00000151779.14
2978	0.442451	0.127622	0.309046	0.0891103	0.0317711	Liver	TC_GWAS	2_15569674_16569674	ENSG00000197872	CYRIA	CYRIA	ENSG00000197872.11
3763	0.396004	0.161242	0.292111	0.118908	0.0317346	Brain_Spinal_cord_cervical_c-1	TC_GWAS	2_15569674_16569674	ENSG00000236289	GACAT3	GACAT3	ENSG00000236289.4
3667	0.0884901	0.0521249	0.520877	0.30679	0.0317184	Whole_Blood	TC_GWAS	2_18142470_19142470	ENSG00000178295	GEN1	GEN1	ENSG00000178295.15
195	0.552857	0.00970598	0.398791	0.0069695	0.0316767	Colon_Transverse	LDL_GWAS	2_18142470_19142470	ENSG00000183891	TTC32	TTC32	ENSG00000183891.6
3716	0.380661	0.166221	0.293406	0.128088	0.0316231	Vagina	TC_GWAS	2_15569674_16569674	ENSG00000151779	NBAS	NBAS	ENSG00000151779.14
3656	0.0208612	0.0115062	0.603296	0.332721	0.0316154	Muscle_Skeletal	LDL_GWAS	2_18142470_19142470	ENSG00000178295	GEN1	GEN1	ENSG00000178295.15
3785	0.39973	0.145495	0.310272	0.112902	0.0316004	Artery_Coronary	TC_GWAS	2_15569674_16569674	ENSG00000134323	MYCN	MYCN	ENSG00000134323.13
303	0.53946	0.0158137	0.401532	0.011739	0.0314556	Pancreas	LDL_GWAS	2_18142470_19142470	ENSG00000228784	LINC00954	LINC00954	ENSG00000228784.9
303	0.540904	0.0143702	0.402607	0.0106646	0.0314546	Skin_Not_Sun_Exposed_Suprapubic	LDL_GWAS	2_18142470_19142470	ENSG00000228784	LINC00954	LINC00954	ENSG00000228784.9
3783	0.399086	0.146224	0.309769	0.113467	0.0314541	Brain_Nucleus_accumbens_basal_ganglia	TC_GWAS	2_15569674_16569674	ENSG00000236289	GACAT3	GACAT3	ENSG00000236289.4
3775	0.295492	0.249945	0.22933	0.193951	0.0312819	Pituitary	TC_GWAS	2_15569674_16569674	ENSG00000151779	NBAS	NBAS	ENSG00000151779.14
3663	0.401756	0.145029	0.310043	0.111891	0.0312819	Kidney_Cortex	TC_GWAS	2_15569674_16569674	ENSG00000151779	NBAS	NBAS	ENSG00000151779.14
3786	0.399645	0.145764	0.310208	0.113112	0.0312707	Testis	TC_GWAS	2_15569674_16569674	ENSG00000224400			ENSG00000224400.5
3786	0.410028	0.135388	0.318268	0.105058	0.0312583	Adipose_Visceral_Omentum	TC_GWAS	2_15569674_16569674	ENSG00000134323	MYCN	MYCN	ENSG00000134323.13
195	0.552597	0.0102436	0.398603	0.0073578	0.0311985	Skin_Sun_Exposed_Lower_leg	LDL_GWAS	2_18142470_19142470	ENSG00000183891	TTC32	TTC32	ENSG00000183891.6
4200	0.0615218	0.0721885	0.384255	0.450847	0.0311875	Liver	TC_GWAS	2_18142470_19142470	ENSG00000170745	KCNS3	KCNS3	ENSG00000170745.12
195	0.543834	0.0190142	0.392282	0.0136842	0.0311863	Adipose_Visceral_Omentum	LDL_GWAS	2_18142470_19142470	ENSG00000183891	TTC32	TTC32	ENSG00000183891.6
303	0.540145	0.0152883	0.402041	0.0113482	0.0311778	Spleen	LDL_GWAS	2_18142470_19142470	ENSG00000228784	LINC00954	LINC00954	ENSG00000228784.9
2928	0.444666	0.126263	0.30994	0.0879768	0.0311541	Brain_Amygdala	TC_GWAS	2_15569674_16569674	ENSG00000197872	CYRIA	CYRIA	ENSG00000197872.11
4140	0.237421	0.594291	0.0391961	0.0980811	0.0310111	Brain_Spinal_cord_cervical_c-1	HDL_GWAS	2_18142470_19142470	ENSG00000170745	KCNS3	KCNS3	ENSG00000170745.12
195	0.552809	0.0101959	0.398756	0.00732366	0.0309151	Spleen	LDL_GWAS	2_18142470_19142470	ENSG00000271991	TTC32-DT	TTC32-DT	ENSG00000271991.3
3786	0.409142	0.136475	0.31758	0.105902	0.0309005	Testis	TC_GWAS	2_15569674_16569674	ENSG00000223850	MYCNUT	MYCNUT	ENSG00000223850.1
195	0.552255	0.0107692	0.398356	0.00773725	0.030883	Testis	LDL_GWAS	2_18142470_19142470	ENSG00000183891	TTC32	TTC32	ENSG00000183891.6
2978	0.440324	0.130326	0.307583	0.0910067	0.0307602	Artery_Coronary	TC_GWAS	2_15569674_16569674	ENSG00000197872	CYRIA	CYRIA	ENSG00000197872.11
3786	0.40806	0.137675	0.31674	0.106834	0.0306902	Esophagus_Muscularis	TC_GWAS	2_15569674_16569674	ENSG00000151779	NBAS	NBAS	ENSG00000151779.14
3767	0.00368134	0.00387848	0.468393	0.493446	0.030601	Brain_Putamen_basal_ganglia	LDL_GWAS	2_15569674_16569674	ENSG00000151779	NBAS	NBAS	ENSG00000151779.14
195	0.553814	0.00939994	0.399481	0.00674987	0.0305552	Heart_Atrial_Appendage	LDL_GWAS	2_18142470_19142470	ENSG00000183891	TTC32	TTC32	ENSG00000183891.6
3406	0.417028	0.143654	0.304153	0.104741	0.0304251	Brain_Frontal_Cortex_BA9	TC_GWAS	2_15569674_16569674	ENSG00000279663			ENSG00000279663.3
3786	0.406283	0.139682	0.31536	0.108392	0.0302822	Thyroid	TC_GWAS	2_15569674_16569674	ENSG00000233718	MYCNOS	MYCNOS	ENSG00000233718.9
303	0.536982	0.0189693	0.399687	0.014089	0.0302734	Adipose_Subcutaneous	LDL_GWAS	2_18142470_19142470	ENSG00000228784	LINC00954	LINC00954	ENSG00000228784.9
3763	0.297526	0.260636	0.219469	0.192227	0.0301414	Brain_Spinal_cord_cervical_c-1	TC_GWAS	2_15569674_16569674	ENSG00000134323	MYCN	MYCN	ENSG00000134323.13
2976	0.448928	0.122147	0.313572	0.0852887	0.030064	Adrenal_Gland	TC_GWAS	2_15569674_16569674	ENSG00000197872	CYRIA	CYRIA	ENSG00000197872.11
3786	0.418144	0.127951	0.324568	0.0992871	0.0300497	Esophagus_Muscularis	TC_GWAS	2_15569674_16569674	ENSG00000134323	MYCN	MYCN	ENSG00000134323.13
3767	0.00305795	0.00450627	0.389072	0.573317	0.0300472	Brain_Cerebellar_Hemisphere	LDL_GWAS	2_15569674_16569674	ENSG00000079785	DDX1	DDX1	ENSG00000079785.16
3783	0.229977	0.316145	0.178499	0.245349	0.0300305	Adrenal_Gland	TC_GWAS	2_15569674_16569674	ENSG00000079785	DDX1	DDX1	ENSG00000079785.16
3779	0.00556774	0.00199679	0.70839	0.254024	0.0300207	Lung	LDL_GWAS	2_15569674_16569674	ENSG00000151779	NBAS	NBAS	ENSG00000151779.14
3716	0.383695	0.164149	0.295745	0.126493	0.0299178	Vagina	TC_GWAS	2_15569674_16569674	ENSG00000079785	DDX1	DDX1	ENSG00000079785.16
303	0.543365	0.0128029	0.404438	0.00949956	0.029894	Stomach	LDL_GWAS	2_18142470_19142470	ENSG00000228784	LINC00954	LINC00954	ENSG00000228784.9
3782	0.337715	0.208586	0.262056	0.161826	0.0298175	Ovary	TC_GWAS	2_15569674_16569674	ENSG00000236289	GACAT3	GACAT3	ENSG00000236289.4
3785	0.334298	0.211957	0.259466	0.164481	0.0297976	Liver	TC_GWAS	2_15569674_16569674	ENSG00000079785	DDX1	DDX1	ENSG00000079785.16
3774	0.265908	0.280396	0.206349	0.217561	0.0297857	Brain_Putamen_basal_ganglia	TC_GWAS	2_15569674_16569674	ENSG00000151779	NBAS	NBAS	ENSG00000151779.14
3656	0.0204187	0.01201	0.5905	0.347293	0.0297785	Whole_Blood	LDL_GWAS	2_18142470_19142470	ENSG00000178295	GEN1	GEN1	ENSG00000178295.15
303	0.54409	0.0121672	0.404978	0.00902659	0.0297376	Cells_Cultured_fibroblasts	LDL_GWAS	2_18142470_19142470	ENSG00000228784	LINC00954	LINC00954	ENSG00000228784.9
3782	0.402244	0.144105	0.312128	0.111791	0.0297314	Ovary	TC_GWAS	2_15569674_16569674	ENSG00000134323	MYCN	MYCN	ENSG00000134323.13
303	0.542275	0.0140101	0.403627	0.0103983	0.0296899	Testis	LDL_GWAS	2_18142470_19142470	ENSG00000228784	LINC00954	LINC00954	ENSG00000228784.9
3768	0.399135	0.14746	0.309524	0.114324	0.0295573	Uterus	TC_GWAS	2_15569674_16569674	ENSG00000134323	MYCN	MYCN	ENSG00000134323.13
3779	0.00380663	0.00376224	0.484323	0.478645	0.0294631	Colon_Transverse	LDL_GWAS	2_15569674_16569674	ENSG00000079785	DDX1	DDX1	ENSG00000079785.16
3786	0.274527	0.271916	0.213091	0.211035	0.0294314	Colon_Transverse	TC_GWAS	2_15569674_16569674	ENSG00000079785	DDX1	DDX1	ENSG00000079785.16
3783	0.40855	0.13797	0.317038	0.107036	0.0294058	Brain_Caudate_basal_ganglia	TC_GWAS	2_15569674_16569674	ENSG00000233718	MYCNOS	MYCNOS	ENSG00000233718.9
3786	0.4106	0.135884	0.318712	0.105445	0.0293582	Pancreas	TC_GWAS	2_15569674_16569674	ENSG00000151779	NBAS	NBAS	ENSG00000151779.14
195	0.553557	0.0103591	0.399295	0.00744292	0.0293452	Stomach	LDL_GWAS	2_18142470_19142470	ENSG00000183891	TTC32	TTC32	ENSG00000183891.6
3786	0.401562	0.145028	0.311696	0.112543	0.0291723	Esophagus_Muscularis	TC_GWAS	2_15569674_16569674	ENSG00000079785	DDX1	DDX1	ENSG00000079785.16
3370	0.424812	0.137091	0.30925	0.099769	0.0290786	Brain_Amygdala	TC_GWAS	2_15569674_16569674	ENSG00000279663			ENSG00000279663.3
3788	0.352312	0.527507	0.0365128	0.0546406	0.029027	Testis	HDL_GWAS	14_49010761_50010761	ENSG00000165501	LRR1	LRR1	ENSG00000165501.17
3786	0.404454	0.142225	0.313941	0.110367	0.0290134	Esophagus_Gastroesophageal_Junction	TC_GWAS	2_15569674_16569674	ENSG00000151779	NBAS	NBAS	ENSG00000151779.14
2803	0.66343	0.234125	0.0543769	0.0191607	0.0289077	Pancreas	HDL_GWAS	2_18142470_19142470	ENSG00000214842	RAD51AP2	RAD51AP2	ENSG00000214842.6
303	0.539346	0.0174	0.401447	0.0129223	0.0288852	Breast_Mammary_Tissue	LDL_GWAS	2_18142470_19142470	ENSG00000228784	LINC00954	LINC00954	ENSG00000228784.9
3663	0.405852	0.142286	0.313204	0.109776	0.0288821	Kidney_Cortex	TC_GWAS	2_15569674_16569674	ENSG00000079785	DDX1	DDX1	ENSG00000079785.16
2803	0.723894	0.173705	0.0593327	0.0142085	0.0288597	Esophagus_Muscularis	HDL_GWAS	2_18142470_19142470	ENSG00000214842	RAD51AP2	RAD51AP2	ENSG00000214842.6
2970	0.449815	0.122003	0.314179	0.0851861	0.0288155	Brain_Hippocampus	TC_GWAS	2_15569674_16569674	ENSG00000197872	CYRIA	CYRIA	ENSG00000197872.11
3777	0.311026	0.235813	0.241396	0.182992	0.0287731	Brain_Hippocampus	TC_GWAS	2_15569674_16569674	ENSG00000079785	DDX1	DDX1	ENSG00000079785.16
3769	0.38785	0.159077	0.30098	0.123419	0.0286736	Brain_Frontal_Cortex_BA9	TC_GWAS	2_15569674_16569674	ENSG00000079785	DDX1	DDX1	ENSG00000079785.16
195	0.555736	0.00857857	0.400867	0.00615929	0.0286595	Breast_Mammary_Tissue	LDL_GWAS	2_18142470_19142470	ENSG00000183891	TTC32	TTC32	ENSG00000183891.6
303	0.543389	0.0135275	0.404456	0.0100402	0.0285878	Muscle_Skeletal	LDL_GWAS	2_18142470_19142470	ENSG00000228784	LINC00954	LINC00954	ENSG00000228784.9
3417	0.410104	0.151645	0.299163	0.110593	0.0284952	Brain_Cerebellum	TC_GWAS	2_15569674_16569674	ENSG00000279663			ENSG00000279663.3
3783	0.40695	0.140105	0.315796	0.108694	0.0284544	Brain_Caudate_basal_ganglia	TC_GWAS	2_15569674_16569674	ENSG00000236289	GACAT3	GACAT3	ENSG00000236289.4
3786	0.382594	0.164428	0.296973	0.127602	0.0284032	Skin_Sun_Exposed_Lower_leg	TC_GWAS	2_15569674_16569674	ENSG00000134323	MYCN	MYCN	ENSG00000134323.13
195	0.55656	0.00791736	0.401462	0.00568262	0.0283783	Esophagus_Muscularis	LDL_GWAS	2_18142470_19142470	ENSG00000183891	TTC32	TTC32	ENSG00000183891.6
2979	0.453837	0.11822	0.317024	0.0825534	0.0283646	Testis	TC_GWAS	2_15569674_16569674	ENSG00000197872	CYRIA	CYRIA	ENSG00000197872.11
3762	0.38723	0.170633	0.287292	0.126567	0.0282794	Brain_Substantia_nigra	TC_GWAS	2_15569674_16569674	ENSG00000151779	NBAS	NBAS	ENSG00000151779.14
3786	5.24472e-09	0.547137	4.071e-09	0.424665	0.0281977	Lung	TC_GWAS	2_15569674_16569674	ENSG00000079785	DDX1	DDX1	ENSG00000079785.16
195	0.556361	0.00828039	0.401318	0.00594477	0.0280963	Cells_Cultured_fibroblasts	LDL_GWAS	2_18142470_19142470	ENSG00000183891	TTC32	TTC32	ENSG00000183891.6
2871	0.449421	0.123709	0.312752	0.0860612	0.0280569	Kidney_Cortex	TC_GWAS	2_15569674_16569674	ENSG00000197872	CYRIA	CYRIA	ENSG00000197872.11
303	0.542234	0.0150107	0.403596	0.0111448	0.0280143	Lung	LDL_GWAS	2_18142470_19142470	ENSG00000228784	LINC00954	LINC00954	ENSG00000228784.9
303	0.54544	0.0118209	0.405983	0.00877059	0.0279852	Skin_Sun_Exposed_Lower_leg	LDL_GWAS	2_18142470_19142470	ENSG00000228784	LINC00954	LINC00954	ENSG00000228784.9
3699	0.600565	0.269872	0.0701129	0.0314782	0.0279724	Brain_Cortex	TC_GWAS	1_239143848_240143848	ENSG00000155816	FMN2	FMN2	ENSG00000155816.21
195	0.556447	0.00831431	0.40138	0.00596944	0.0278899	Artery_Tibial	LDL_GWAS	2_18142470_19142470	ENSG00000183891	TTC32	TTC32	ENSG00000183891.6
3786	0.399466	0.147854	0.310069	0.114738	0.0278727	Nerve_Tibial	TC_GWAS	2_15569674_16569674	ENSG00000236289	GACAT3	GACAT3	ENSG00000236289.4
3688	0.29563	0.543829	0.0467367	0.085947	0.0278563	Spleen	TG_GWAS	14_49010761_50010761	ENSG00000165502	RPL36AL	RPL36AL	ENSG00000165502.7
4191	0.0155012	0.0169482	0.449004	0.49089	0.0276567	Lung	LDL_GWAS	2_18142470_19142470	ENSG00000170745	KCNS3	KCNS3	ENSG00000170745.12
195	0.556612	0.00830692	0.401499	0.00596438	0.0276185	Lung	LDL_GWAS	2_18142470_19142470	ENSG00000183891	TTC32	TTC32	ENSG00000183891.6
3786	0.406674	0.140814	0.315665	0.109274	0.0275731	Skin_Not_Sun_Exposed_Suprapubic	TC_GWAS	2_15569674_16569674	ENSG00000134323	MYCN	MYCN	ENSG00000134323.13
3785	0.401804	0.145708	0.31186	0.113063	0.0275662	Cells_EBV-transformed_lymphocytes	TC_GWAS	2_15569674_16569674	ENSG00000151779	NBAS	NBAS	ENSG00000151779.14
195	0.556078	0.00888074	0.401114	0.00637836	0.0275493	Thyroid	LDL_GWAS	2_18142470_19142470	ENSG00000183891	TTC32	TTC32	ENSG00000183891.6
3671	0.214544	0.6254	0.033864	0.0986867	0.0275048	Brain_Cerebellar_Hemisphere	TG_GWAS	14_49010761_50010761	ENSG00000165502	RPL36AL	RPL36AL	ENSG00000165502.7
4191	0.00449153	0.0279644	0.130101	0.809986	0.0274575	Stomach	LDL_GWAS	2_18142470_19142470	ENSG00000170745	KCNS3	KCNS3	ENSG00000170745.12
3732	0.396817	0.151248	0.30739	0.117135	0.0274095	Brain_Amygdala	TC_GWAS	2_15569674_16569674	ENSG00000079785	DDX1	DDX1	ENSG00000079785.16
303	0.544998	0.0126227	0.405654	0.00936799	0.0273576	Nerve_Tibial	LDL_GWAS	2_18142470_19142470	ENSG00000228784	LINC00954	LINC00954	ENSG00000228784.9
3779	0.00530785	0.00227744	0.675324	0.289734	0.027356	Skin_Sun_Exposed_Lower_leg	LDL_GWAS	2_15569674_16569674	ENSG00000134323	MYCN	MYCN	ENSG00000134323.13
3786	0.406361	0.141261	0.315421	0.109621	0.0273365	Small_Intestine_Terminal_Ileum	TC_GWAS	2_15569674_16569674	ENSG00000134323	MYCN	MYCN	ENSG00000134323.13
195	0.555618	0.00946403	0.400782	0.00679932	0.0273361	Muscle_Skeletal	LDL_GWAS	2_18142470_19142470	ENSG00000183891	TTC32	TTC32	ENSG00000183891.6
3783	0.398415	0.14923	0.309248	0.115804	0.0273021	Brain_Nucleus_accumbens_basal_ganglia	TC_GWAS	2_15569674_16569674	ENSG00000134323	MYCN	MYCN	ENSG00000134323.13
4198	4.14758e-09	0.864375	5.20156e-10	0.108376	0.0272492	Nerve_Tibial	TG_GWAS	2_18142470_19142470	ENSG00000170745	KCNS3	KCNS3	ENSG00000170745.12
3784	0.409062	0.138626	0.317495	0.107568	0.0272488	Prostate	TC_GWAS	2_15569674_16569674	ENSG00000134323	MYCN	MYCN	ENSG00000134323.13
3762	0.406756	0.151711	0.301779	0.112529	0.0272254	Brain_Substantia_nigra	TC_GWAS	2_15569674_16569674	ENSG00000236289	GACAT3	GACAT3	ENSG00000236289.4
3421	0.42069	0.141783	0.306898	0.103405	0.0272233	Brain_Cortex	TC_GWAS	2_15569674_16569674	ENSG00000279663			ENSG00000279663.3
303	0.545764	0.0119336	0.406224	0.00885518	0.0272228	Thyroid	LDL_GWAS	2_18142470_19142470	ENSG00000228784	LINC00954	LINC00954	ENSG00000228784.9
3786	0.402684	0.14501	0.312567	0.112531	0.0272078	Testis	TC_GWAS	2_15569674_16569674	ENSG00000228876			ENSG00000228876.4
3786	0.408007	0.139704	0.316699	0.108412	0.0271785	Thyroid	TC_GWAS	2_15569674_16569674	ENSG00000134323	MYCN	MYCN	ENSG00000134323.13
2616	0.462971	0.115758	0.315317	0.0788122	0.0271428	Brain_Amygdala	TC_GWAS	2_15569674_16569674	ENSG00000223536			ENSG00000223536.7
3782	0.384286	0.163529	0.298194	0.126866	0.0271239	Ovary	TC_GWAS	2_15569674_16569674	ENSG00000233718	MYCNOS	MYCNOS	ENSG00000233718.9
3785	3.58193e-07	0.547771	2.78011e-07	0.425125	0.027103	Cells_EBV-transformed_lymphocytes	TC_GWAS	2_15569674_16569674	ENSG00000079785	DDX1	DDX1	ENSG00000079785.16
3774	0.400756	0.147089	0.310992	0.114116	0.0270468	Brain_Putamen_basal_ganglia	TC_GWAS	2_15569674_16569674	ENSG00000233718	MYCNOS	MYCNOS	ENSG00000233718.9
3788	0.0760862	0.80559	0.0078854	0.0834625	0.0269763	Breast_Mammary_Tissue	HDL_GWAS	14_49010761_50010761	ENSG00000165501	LRR1	LRR1	ENSG00000165501.17
3786	0.393247	0.154582	0.305242	0.119961	0.026969	Small_Intestine_Terminal_Ileum	TC_GWAS	2_15569674_16569674	ENSG00000151779	NBAS	NBAS	ENSG00000151779.14
3774	0.402247	0.145647	0.312149	0.112997	0.0269604	Brain_Putamen_basal_ganglia	TC_GWAS	2_15569674_16569674	ENSG00000236289	GACAT3	GACAT3	ENSG00000236289.4
3786	0.384486	0.163366	0.298441	0.12678	0.0269274	Colon_Sigmoid	TC_GWAS	2_15569674_16569674	ENSG00000079785	DDX1	DDX1	ENSG00000079785.16
3768	0.399928	0.148153	0.310139	0.114864	0.0269166	Uterus	TC_GWAS	2_15569674_16569674	ENSG00000151779	NBAS	NBAS	ENSG00000151779.14
3786	0.400511	0.147392	0.310881	0.114381	0.0268352	Esophagus_Gastroesophageal_Junction	TC_GWAS	2_15569674_16569674	ENSG00000079785	DDX1	DDX1	ENSG00000079785.16
3768	0.306558	0.241587	0.237732	0.18732	0.0268031	Uterus	TC_GWAS	2_15569674_16569674	ENSG00000079785	DDX1	DDX1	ENSG00000079785.16
3783	0.39047	0.157543	0.303007	0.122228	0.0267522	Brain_Caudate_basal_ganglia	TC_GWAS	2_15569674_16569674	ENSG00000079785	DDX1	DDX1	ENSG00000079785.16
3763	0.389948	0.170173	0.287643	0.125501	0.0267355	Brain_Spinal_cord_cervical_c-1	TC_GWAS	2_15569674_16569674	ENSG00000151779	NBAS	NBAS	ENSG00000151779.14
2935	0.438211	0.135013	0.30593	0.0942307	0.0266158	Vagina	TC_GWAS	2_15569674_16569674	ENSG00000197872	CYRIA	CYRIA	ENSG00000197872.11
3786	5.91978e-22	0.548046	4.59499e-22	0.425372	0.0265814	Adipose_Visceral_Omentum	TC_GWAS	2_15569674_16569674	ENSG00000079785	DDX1	DDX1	ENSG00000079785.16
3780	0.401779	0.146291	0.311848	0.11352	0.0265614	Brain_Cerebellum	TC_GWAS	2_15569674_16569674	ENSG00000233718	MYCNOS	MYCNOS	ENSG00000233718.9
3786	0.403889	0.144221	0.313503	0.111919	0.0264688	Lung	TC_GWAS	2_15569674_16569674	ENSG00000134323	MYCN	MYCN	ENSG00000134323.13
2974	0.436539	0.13679	0.304739	0.0954638	0.0264684	Minor_Salivary_Gland	TC_GWAS	2_15569674_16569674	ENSG00000197872	CYRIA	CYRIA	ENSG00000197872.11
4191	0.00928358	0.0232055	0.268907	0.672139	0.0264656	Artery_Tibial	LDL_GWAS	2_18142470_19142470	ENSG00000170745	KCNS3	KCNS3	ENSG00000170745.12
3781	0.400294	0.147991	0.310526	0.114777	0.0264109	Minor_Salivary_Gland	TC_GWAS	2_15569674_16569674	ENSG00000233718	MYCNOS	MYCNOS	ENSG00000233718.9
3699	0.616898	0.255121	0.0718816	0.0297006	0.0263981	Brain_Frontal_Cortex_BA9	TC_GWAS	1_239143848_240143848	ENSG00000155816	FMN2	FMN2	ENSG00000155816.21
3762	0.407949	0.151012	0.302664	0.112012	0.0263626	Brain_Substantia_nigra	TC_GWAS	2_15569674_16569674	ENSG00000233718	MYCNOS	MYCNOS	ENSG00000233718.9
195	0.536905	0.0287526	0.387284	0.0207136	0.026345	Thyroid	LDL_GWAS	2_18142470_19142470	ENSG00000271991	TTC32-DT	TTC32-DT	ENSG00000271991.3
3765	0.40091	0.14739	0.311086	0.114341	0.0262734	Brain_Hypothalamus	TC_GWAS	2_15569674_16569674	ENSG00000233718	MYCNOS	MYCNOS	ENSG00000233718.9
4191	0.00419494	0.0283055	0.12151	0.819865	0.0261248	Heart_Atrial_Appendage	LDL_GWAS	2_18142470_19142470	ENSG00000170745	KCNS3	KCNS3	ENSG00000170745.12
303	0.545663	0.0126742	0.406148	0.00940758	0.0261071	Whole_Blood	LDL_GWAS	2_18142470_19142470	ENSG00000228784	LINC00954	LINC00954	ENSG00000228784.9
3777	0.40961	0.138774	0.317911	0.107681	0.0260233	Brain_Hippocampus	TC_GWAS	2_15569674_16569674	ENSG00000134323	MYCN	MYCN	ENSG00000134323.13
3781	0.393981	0.154543	0.305629	0.11986	0.0259877	Minor_Salivary_Gland	TC_GWAS	2_15569674_16569674	ENSG00000236289	GACAT3	GACAT3	ENSG00000236289.4
2978	0.449612	0.123915	0.314045	0.0865261	0.0259024	Cells_EBV-transformed_lymphocytes	TC_GWAS	2_15569674_16569674	ENSG00000197872	CYRIA	CYRIA	ENSG00000197872.11
3779	0.00401502	0.0035825	0.510836	0.45578	0.0257869	Whole_Blood	LDL_GWAS	2_15569674_16569674	ENSG00000151779	NBAS	NBAS	ENSG00000151779.14
3732	0.400003	0.149006	0.309859	0.115401	0.0257314	Brain_Amygdala	TC_GWAS	2_15569674_16569674	ENSG00000236289	GACAT3	GACAT3	ENSG00000236289.4
3783	0.381264	0.167267	0.295935	0.129806	0.0257271	Brain_Nucleus_accumbens_basal_ganglia	TC_GWAS	2_15569674_16569674	ENSG00000079785	DDX1	DDX1	ENSG00000079785.16
2976	0.450087	0.123594	0.314314	0.0862851	0.025719	Brain_Caudate_basal_ganglia	TC_GWAS	2_15569674_16569674	ENSG00000197872	CYRIA	CYRIA	ENSG00000197872.11
3783	0.401277	0.147265	0.311469	0.114281	0.0257069	Brain_Nucleus_accumbens_basal_ganglia	TC_GWAS	2_15569674_16569674	ENSG00000233718	MYCNOS	MYCNOS	ENSG00000233718.9
2959	0.442465	0.131388	0.308777	0.0916644	0.0257053	Brain_Anterior_cingulate_cortex_BA24	TC_GWAS	2_15569674_16569674	ENSG00000197872	CYRIA	CYRIA	ENSG00000197872.11
3781	0.301653	0.24706	0.234006	0.19163	0.025651	Minor_Salivary_Gland	TC_GWAS	2_15569674_16569674	ENSG00000151779	NBAS	NBAS	ENSG00000151779.14
2979	0.458594	0.115073	0.320347	0.0803577	0.0256285	Colon_Sigmoid	TC_GWAS	2_15569674_16569674	ENSG00000197872	CYRIA	CYRIA	ENSG00000197872.11
3774	0.396231	0.152446	0.307481	0.118275	0.0255661	Brain_Putamen_basal_ganglia	TC_GWAS	2_15569674_16569674	ENSG00000079785	DDX1	DDX1	ENSG00000079785.16
3779	0.00537371	0.00222566	0.683703	0.283147	0.0255498	Muscle_Skeletal	LDL_GWAS	2_15569674_16569674	ENSG00000079785	DDX1	DDX1	ENSG00000079785.16
3777	0.412301	0.136406	0.319999	0.105843	0.0254519	Brain_Hippocampus	TC_GWAS	2_15569674_16569674	ENSG00000233718	MYCNOS	MYCNOS	ENSG00000233718.9
3784	0.39073	0.15796	0.303284	0.122583	0.0254435	Brain_Cortex	TC_GWAS	2_15569674_16569674	ENSG00000233718	MYCNOS	MYCNOS	ENSG00000233718.9
3763	0.410054	0.138868	0.317977	0.10766	0.0254411	Brain_Anterior_cingulate_cortex_BA24	TC_GWAS	2_15569674_16569674	ENSG00000134323	MYCN	MYCN	ENSG00000134323.13
3786	0.405698	0.143008	0.314907	0.110979	0.0254091	Heart_Left_Ventricle	TC_GWAS	2_15569674_16569674	ENSG00000134323	MYCN	MYCN	ENSG00000134323.13
3782	0.40646	0.142339	0.3154	0.110425	0.0253763	Ovary	TC_GWAS	2_15569674_16569674	ENSG00000151779	NBAS	NBAS	ENSG00000151779.14
3732	0.372009	0.177226	0.288173	0.137261	0.0253311	Brain_Amygdala	TC_GWAS	2_15569674_16569674	ENSG00000134323	MYCN	MYCN	ENSG00000134323.13
3763	0.372975	0.176047	0.289224	0.136491	0.0252634	Brain_Anterior_cingulate_cortex_BA24	TC_GWAS	2_15569674_16569674	ENSG00000151779	NBAS	NBAS	ENSG00000151779.14
3788	0.585253	0.297981	0.0606543	0.0308568	0.0252553	Cells_Cultured_fibroblasts	HDL_GWAS	14_49010761_50010761	ENSG00000165501	LRR1	LRR1	ENSG00000165501.17
3777	0.385596	0.163251	0.299272	0.126679	0.0252022	Brain_Hippocampus	TC_GWAS	2_15569674_16569674	ENSG00000231031	LINC01804	LINC01804	ENSG00000231031.6
3786	5.76327e-17	0.548829	4.47351e-17	0.425981	0.0251901	Heart_Left_Ventricle	TC_GWAS	2_15569674_16569674	ENSG00000151779	NBAS	NBAS	ENSG00000151779.14
4125	0.00929172	0.0232458	0.269137	0.673294	0.0250318	Brain_Spinal_cord_cervical_c-1	LDL_GWAS	2_18142470_19142470	ENSG00000170745	KCNS3	KCNS3	ENSG00000170745.12
2979	0.440066	0.133975	0.307405	0.0935624	0.0249911	Esophagus_Muscularis	TC_GWAS	2_15569674_16569674	ENSG00000197872	CYRIA	CYRIA	ENSG00000197872.11
3777	0.401033	0.147954	0.311254	0.114806	0.0249533	Brain_Hippocampus	TC_GWAS	2_15569674_16569674	ENSG00000236289	GACAT3	GACAT3	ENSG00000236289.4
3420	0.424844	0.138969	0.309927	0.101354	0.0249056	Brain_Nucleus_accumbens_basal_ganglia	TC_GWAS	2_15569674_16569674	ENSG00000279663			ENSG00000279663.3
3774	0.389722	0.159367	0.30244	0.12365	0.0248221	Brain_Cerebellar_Hemisphere	TC_GWAS	2_15569674_16569674	ENSG00000134323	MYCN	MYCN	ENSG00000134323.13
3765	0.397902	0.15125	0.308752	0.117337	0.0247584	Brain_Hypothalamus	TC_GWAS	2_15569674_16569674	ENSG00000079785	DDX1	DDX1	ENSG00000079785.16
3420	0.426935	0.137037	0.311373	0.0999189	0.0247363	Brain_Caudate_basal_ganglia	TC_GWAS	2_15569674_16569674	ENSG00000279663			ENSG00000279663.3
3775	0.409693	0.139451	0.317962	0.108203	0.0246901	Pituitary	TC_GWAS	2_15569674_16569674	ENSG00000134323	MYCN	MYCN	ENSG00000134323.13
4479	0.0226546	0.0761951	0.200878	0.675595	0.0246769	Testis	TC_GWAS	2_18142470_19142470	ENSG00000224626			ENSG00000224626.1
3786	0.403936	0.145199	0.313539	0.11268	0.0246467	Lung	TC_GWAS	2_15569674_16569674	ENSG00000151779	NBAS	NBAS	ENSG00000151779.14
3784	0.391366	0.157792	0.303778	0.122453	0.0246111	Brain_Cortex	TC_GWAS	2_15569674_16569674	ENSG00000134323	MYCN	MYCN	ENSG00000134323.13
3765	0.41461	0.13463	0.321716	0.104441	0.0246031	Brain_Hypothalamus	TC_GWAS	2_15569674_16569674	ENSG00000134323	MYCN	MYCN	ENSG00000134323.13
3780	0.371357	0.177827	0.288235	0.137999	0.0245823	Brain_Cerebellum	TC_GWAS	2_15569674_16569674	ENSG00000079785	DDX1	DDX1	ENSG00000079785.16
2979	0.440012	0.134271	0.307367	0.0937697	0.0245794	Esophagus_Gastroesophageal_Junction	TC_GWAS	2_15569674_16569674	ENSG00000197872	CYRIA	CYRIA	ENSG00000197872.11
3776	0.00320426	0.00440273	0.407683	0.56014	0.0245698	Adrenal_Gland	LDL_GWAS	2_15569674_16569674	ENSG00000079785	DDX1	DDX1	ENSG00000079785.16
2979	0.433073	0.141219	0.302519	0.0986229	0.0245658	Small_Intestine_Terminal_Ileum	TC_GWAS	2_15569674_16569674	ENSG00000197872	CYRIA	CYRIA	ENSG00000197872.11
4203	0.0384557	0.0961661	0.240192	0.600623	0.0245626	Brain_Cortex	TC_GWAS	2_18142470_19142470	ENSG00000170745	KCNS3	KCNS3	ENSG00000170745.12
3399	0.414428	0.161024	0.288114	0.111921	0.024513	Brain_Substantia_nigra	TC_GWAS	2_15569674_16569674	ENSG00000279663			ENSG00000279663.3
3786	0.413059	0.136231	0.32062	0.10572	0.0243697	Artery_Aorta	TC_GWAS	2_15569674_16569674	ENSG00000134323	MYCN	MYCN	ENSG00000134323.13
3784	0.371226	0.178078	0.288145	0.1382	0.0243517	Brain_Cortex	TC_GWAS	2_15569674_16569674	ENSG00000079785	DDX1	DDX1	ENSG00000079785.16
3786	0.395325	0.154023	0.306855	0.11953	0.0242668	Colon_Sigmoid	TC_GWAS	2_15569674_16569674	ENSG00000151779	NBAS	NBAS	ENSG00000151779.14
3785	0.409489	0.139879	0.317826	0.108543	0.0242622	Liver	TC_GWAS	2_15569674_16569674	ENSG00000151779	NBAS	NBAS	ENSG00000151779.14
3786	0.416919	0.132457	0.323616	0.10279	0.0242181	Adipose_Visceral_Omentum	TC_GWAS	2_15569674_16569674	ENSG00000151779	NBAS	NBAS	ENSG00000151779.14
3786	0.397768	0.15162	0.308751	0.117664	0.0241968	Skin_Not_Sun_Exposed_Suprapubic	TC_GWAS	2_15569674_16569674	ENSG00000151779	NBAS	NBAS	ENSG00000151779.14
3774	0.396954	0.152494	0.308052	0.118317	0.0241833	Brain_Cerebellar_Hemisphere	TC_GWAS	2_15569674_16569674	ENSG00000233718	MYCNOS	MYCNOS	ENSG00000233718.9
2969	0.453064	0.121559	0.31643	0.0848753	0.0240722	Brain_Cerebellar_Hemisphere	TC_GWAS	2_15569674_16569674	ENSG00000197872	CYRIA	CYRIA	ENSG00000197872.11
3786	0.367322	0.182149	0.285119	0.141362	0.0240485	Spleen	TC_GWAS	2_15569674_16569674	ENSG00000079785	DDX1	DDX1	ENSG00000079785.16
3786	0.413603	0.135868	0.321043	0.105438	0.0240481	Heart_Atrial_Appendage	TC_GWAS	2_15569674_16569674	ENSG00000134323	MYCN	MYCN	ENSG00000134323.13
3823	0.0120274	0.0158771	0.408644	0.539416	0.0240351	Nerve_Tibial	TG_GWAS	1_239143848_240143848	ENSG00000233355	CHRM3-AS2	CHRM3-AS2	ENSG00000233355.7
3786	0.414207	0.135275	0.321512	0.104978	0.0240281	Esophagus_Mucosa	TC_GWAS	2_15569674_16569674	ENSG00000151779	NBAS	NBAS	ENSG00000151779.14
3765	0.400391	0.149179	0.310683	0.115731	0.0240166	Brain_Hypothalamus	TC_GWAS	2_15569674_16569674	ENSG00000236289	GACAT3	GACAT3	ENSG00000236289.4
3785	0.404041	0.145476	0.313618	0.112895	0.0239705	Artery_Coronary	TC_GWAS	2_15569674_16569674	ENSG00000151779	NBAS	NBAS	ENSG00000151779.14
3786	0.357938	0.191591	0.277835	0.148691	0.0239447	Testis	TC_GWAS	2_15569674_16569674	ENSG00000134323	MYCN	MYCN	ENSG00000134323.13
3786	0.404743	0.144824	0.314165	0.11239	0.0238781	Colon_Transverse	TC_GWAS	2_15569674_16569674	ENSG00000226041			ENSG00000226041.1
4191	0.00930944	0.023266	0.269655	0.673893	0.0238757	Brain_Cortex	LDL_GWAS	2_18142470_19142470	ENSG00000170745	KCNS3	KCNS3	ENSG00000170745.12
2665	0.459013	0.121161	0.313311	0.0826775	0.0238381	Brain_Cortex	TC_GWAS	2_15569674_16569674	ENSG00000223536			ENSG00000223536.7
3786	7.97204e-07	0.549605	6.18798e-07	0.426585	0.0238093	Spleen	TC_GWAS	2_15569674_16569674	ENSG00000151779	NBAS	NBAS	ENSG00000151779.14
2979	0.445022	0.129717	0.310866	0.0905893	0.0238055	Skin_Not_Sun_Exposed_Suprapubic	TC_GWAS	2_15569674_16569674	ENSG00000197872	CYRIA	CYRIA	ENSG00000197872.11
2690	0.655805	0.244199	0.0555919	0.0206767	0.023728	Nerve_Tibial	HDL_GWAS	14_49010761_50010761	ENSG00000165525	NEMF	NEMF	ENSG00000165525.18
3786	0.372421	0.17727	0.289077	0.137575	0.0236565	Cells_Cultured_fibroblasts	TC_GWAS	2_15569674_16569674	ENSG00000151779	NBAS	NBAS	ENSG00000151779.14
3782	0.00666021	0.543152	0.0051681	0.421444	0.0235756	Ovary	TC_GWAS	2_15569674_16569674	ENSG00000079785	DDX1	DDX1	ENSG00000079785.16
2979	0.452713	0.122163	0.316239	0.0853126	0.0235718	Skin_Sun_Exposed_Lower_leg	TC_GWAS	2_15569674_16569674	ENSG00000197872	CYRIA	CYRIA	ENSG00000197872.11
2959	0.44495	0.130013	0.310703	0.0907629	0.0235713	Brain_Hypothalamus	TC_GWAS	2_15569674_16569674	ENSG00000197872	CYRIA	CYRIA	ENSG00000197872.11
2977	0.455347	0.119534	0.318074	0.0834742	0.023571	Brain_Cortex	TC_GWAS	2_15569674_16569674	ENSG00000197872	CYRIA	CYRIA	ENSG00000197872.11
3786	0.406205	0.143587	0.3153	0.11143	0.0234786	Spleen	TC_GWAS	2_15569674_16569674	ENSG00000134323	MYCN	MYCN	ENSG00000134323.13
2979	0.459408	0.115528	0.320915	0.080678	0.0234704	Heart_Left_Ventricle	TC_GWAS	2_15569674_16569674	ENSG00000197872	CYRIA	CYRIA	ENSG00000197872.11
3786	0.403368	0.146447	0.313098	0.11365	0.023436	Stomach	TC_GWAS	2_15569674_16569674	ENSG00000134323	MYCN	MYCN	ENSG00000134323.13
3786	0.402511	0.147306	0.312433	0.114317	0.0234322	Muscle_Skeletal	TC_GWAS	2_15569674_16569674	ENSG00000134323	MYCN	MYCN	ENSG00000134323.13
3786	0.406291	0.143547	0.315367	0.111399	0.0233959	Testis	TC_GWAS	2_15569674_16569674	ENSG00000236989			ENSG00000236989.5
3411	0.419839	0.144911	0.3062	0.105664	0.0233855	Brain_Putamen_basal_ganglia	TC_GWAS	2_15569674_16569674	ENSG00000279663			ENSG00000279663.3
2979	0.45345	0.121564	0.316754	0.0848941	0.0233379	Nerve_Tibial	TC_GWAS	2_15569674_16569674	ENSG00000197872	CYRIA	CYRIA	ENSG00000197872.11
3412	0.429859	0.134932	0.31354	0.098396	0.0232732	Brain_Cerebellar_Hemisphere	TC_GWAS	2_15569674_16569674	ENSG00000279663			ENSG00000279663.3
3784	0.39837	0.151614	0.309197	0.117653	0.0231662	Prostate	TC_GWAS	2_15569674_16569674	ENSG00000151779	NBAS	NBAS	ENSG00000151779.14
4137	0.0384899	0.0963634	0.240334	0.601678	0.023135	Brain_Spinal_cord_cervical_c-1	TC_GWAS	2_18142470_19142470	ENSG00000170745	KCNS3	KCNS3	ENSG00000170745.12
3763	0.386029	0.176164	0.284753	0.129924	0.02313	Brain_Spinal_cord_cervical_c-1	TC_GWAS	2_15569674_16569674	ENSG00000233718	MYCNOS	MYCNOS	ENSG00000233718.9
3786	0.262897	0.287117	0.204063	0.22284	0.0230824	Adipose_Subcutaneous	TC_GWAS	2_15569674_16569674	ENSG00000134323	MYCN	MYCN	ENSG00000134323.13
3786	0.405974	0.144059	0.315121	0.111797	0.0230488	Testis	TC_GWAS	2_15569674_16569674	ENSG00000226041			ENSG00000226041.1
3786	1.155e-66	0.550051	8.96526e-67	0.426932	0.0230167	Pancreas	TC_GWAS	2_15569674_16569674	ENSG00000079785	DDX1	DDX1	ENSG00000079785.16
3786	0.00018023	0.549873	0.000139896	0.426794	0.0230134	Stomach	TC_GWAS	2_15569674_16569674	ENSG00000079785	DDX1	DDX1	ENSG00000079785.16
3786	6.57343e-160	0.550053	5.10236e-160	0.426934	0.0230133	Cells_Cultured_fibroblasts	TC_GWAS	2_15569674_16569674	ENSG00000079785	DDX1	DDX1	ENSG00000079785.16
3786	1.75244e-59	0.55006	1.36026e-59	0.426939	0.0230013	Artery_Aorta	TC_GWAS	2_15569674_16569674	ENSG00000079785	DDX1	DDX1	ENSG00000079785.16
3783	0.405136	0.145059	0.314389	0.112544	0.0228712	Brain_Caudate_basal_ganglia	TC_GWAS	2_15569674_16569674	ENSG00000134323	MYCN	MYCN	ENSG00000134323.13
2979	0.46121	0.114164	0.322174	0.0797255	0.0227264	Pancreas	TC_GWAS	2_15569674_16569674	ENSG00000197872	CYRIA	CYRIA	ENSG00000197872.11
4197	0.433456	0.400871	0.0742938	0.068686	0.0226928	Brain_Hippocampus	HDL_GWAS	2_18142470_19142470	ENSG00000170745	KCNS3	KCNS3	ENSG00000170745.12
3786	0.415018	0.135236	0.322141	0.104948	0.0226571	Colon_Sigmoid	TC_GWAS	2_15569674_16569674	ENSG00000134323	MYCN	MYCN	ENSG00000134323.13
2979	0.460999	0.114447	0.322027	0.0799235	0.0226028	Colon_Transverse	TC_GWAS	2_15569674_16569674	ENSG00000197872	CYRIA	CYRIA	ENSG00000197872.11
3783	0.406868	0.143438	0.315794	0.111308	0.0225923	Adrenal_Gland	TC_GWAS	2_15569674_16569674	ENSG00000134323	MYCN	MYCN	ENSG00000134323.13
3786	0.290704	0.259593	0.225647	0.201476	0.022579	Whole_Blood	TC_GWAS	2_15569674_16569674	ENSG00000151779	NBAS	NBAS	ENSG00000151779.14
3779	0.00364621	0.0039767	0.463911	0.505938	0.0225276	Adipose_Subcutaneous	LDL_GWAS	2_15569674_16569674	ENSG00000134323	MYCN	MYCN	ENSG00000134323.13
2979	0.452843	0.122671	0.31633	0.0856682	0.022488	Artery_Aorta	TC_GWAS	2_15569674_16569674	ENSG00000197872	CYRIA	CYRIA	ENSG00000197872.11
2979	0.443073	0.132442	0.309505	0.0924935	0.0224869	Stomach	TC_GWAS	2_15569674_16569674	ENSG00000197872	CYRIA	CYRIA	ENSG00000197872.11
3401	0.407672	0.157768	0.297116	0.114961	0.0224819	Brain_Anterior_cingulate_cortex_BA24	TC_GWAS	2_15569674_16569674	ENSG00000279663			ENSG00000279663.3
3786	2.35688e-41	0.550393	1.82943e-41	0.427198	0.0224097	Heart_Atrial_Appendage	TC_GWAS	2_15569674_16569674	ENSG00000151779	NBAS	NBAS	ENSG00000151779.14
3783	0.465563	0.420343	0.0482174	0.0435116	0.0223646	Muscle_Skeletal	HDL_GWAS	14_49010761_50010761	ENSG00000258568	RHOQP1	RHOQP1	ENSG00000258568.1
3423	0.428936	0.136406	0.312918	0.0994887	0.0222516	Spleen	TC_GWAS	2_15569674_16569674	ENSG00000279663			ENSG00000279663.3
3489	0.427141	0.133551	0.317809	0.0993448	0.0221542	Testis	TC_GWAS	2_15569674_16569674	ENSG00000237633			ENSG00000237633.4
3786	0.294447	0.256122	0.228553	0.198782	0.0220953	Breast_Mammary_Tissue	TC_GWAS	2_15569674_16569674	ENSG00000151779	NBAS	NBAS	ENSG00000151779.14
3786	7.40172e-21	0.550618	5.74529e-21	0.427373	0.0220092	Adipose_Subcutaneous	TC_GWAS	2_15569674_16569674	ENSG00000079785	DDX1	DDX1	ENSG00000079785.16
2979	0.367385	0.208423	0.256633	0.14557	0.021989	Thyroid	TC_GWAS	2_15569674_16569674	ENSG00000197872	CYRIA	CYRIA	ENSG00000197872.11
3786	0.414591	0.136063	0.32181	0.105592	0.0219438	Stomach	TC_GWAS	2_15569674_16569674	ENSG00000233718	MYCNOS	MYCNOS	ENSG00000233718.9
3769	0.172289	0.378425	0.1337	0.293645	0.0219415	Brain_Frontal_Cortex_BA9	TC_GWAS	2_15569674_16569674	ENSG00000151779	NBAS	NBAS	ENSG00000151779.14
2976	0.451564	0.124296	0.31543	0.0868023	0.0219086	Brain_Cerebellum	TC_GWAS	2_15569674_16569674	ENSG00000197872	CYRIA	CYRIA	ENSG00000197872.11
3786	1.77051e-10	0.550688	1.37429e-10	0.427428	0.0218837	Testis	TC_GWAS	2_15569674_16569674	ENSG00000151779	NBAS	NBAS	ENSG00000151779.14
3347	0.619501	0.272018	0.060233	0.026426	0.0218224	Brain_Putamen_basal_ganglia	HDL_GWAS	14_49010761_50010761	ENSG00000100479	POLE2	POLE2	ENSG00000100479.14
3783	0.301449	0.249402	0.233927	0.193516	0.0217066	Brain_Caudate_basal_ganglia	TC_GWAS	2_15569674_16569674	ENSG00000151779	NBAS	NBAS	ENSG00000151779.14
1681	0.603344	0.10966	0.224808	0.0408383	0.0213504	Minor_Salivary_Gland	LDL_GWAS	2_15569674_16569674	ENSG00000237670	LINC01866	LINC01866	ENSG00000237670.1
3822	0.571016	0.303451	0.0680899	0.0361632	0.0212798	Adrenal_Gland	TC_GWAS	1_239143848_240143848	ENSG00000133019	CHRM3	CHRM3	ENSG00000133019.12
3786	0.323993	0.227041	0.251486	0.17621	0.0212698	Testis	TC_GWAS	2_15569674_16569674	ENSG00000236289	GACAT3	GACAT3	ENSG00000236289.4
3786	0.0612849	0.489797	0.04757	0.380164	0.0211845	Artery_Tibial	TC_GWAS	2_15569674_16569674	ENSG00000151779	NBAS	NBAS	ENSG00000151779.14
3786	0.192392	0.358823	0.149336	0.278501	0.0209482	Testis	TC_GWAS	2_15569674_16569674	ENSG00000231031	LINC01804	LINC01804	ENSG00000231031.6
2979	0.448392	0.128054	0.313221	0.0894303	0.0209029	Lung	TC_GWAS	2_15569674_16569674	ENSG00000197872	CYRIA	CYRIA	ENSG00000197872.11
3786	0.409778	0.141599	0.318073	0.10989	0.0206601	Breast_Mammary_Tissue	TC_GWAS	2_15569674_16569674	ENSG00000134323	MYCN	MYCN	ENSG00000134323.13
3668	0.227014	0.661529	0.0232103	0.0676152	0.0206311	Brain_Cerebellar_Hemisphere	HDL_GWAS	14_49010761_50010761	ENSG00000165502	RPL36AL	RPL36AL	ENSG00000165502.7
2979	0.450814	0.125807	0.314913	0.0878611	0.0206047	Adipose_Visceral_Omentum	TC_GWAS	2_15569674_16569674	ENSG00000197872	CYRIA	CYRIA	ENSG00000197872.11
2979	0.458195	0.118442	0.320069	0.0827158	0.0205784	Artery_Tibial	TC_GWAS	2_15569674_16569674	ENSG00000197872	CYRIA	CYRIA	ENSG00000197872.11
3819	0.565547	0.33218	0.0514873	0.0302211	0.0205643	Pituitary	LDL_GWAS	1_239143848_240143848	ENSG00000133019	CHRM3	CHRM3	ENSG00000133019.12
3786	2.1764e-06	0.551579	1.68934e-06	0.42812	0.0202974	Testis	TC_GWAS	2_15569674_16569674	ENSG00000079785	DDX1	DDX1	ENSG00000079785.16
662	0.795788	0.0403907	0.136889	0.00692788	0.0200042	Artery_Aorta	LDL_GWAS	2_15569674_16569674	ENSG00000162981	LRATD1	LRATD1	ENSG00000162981.14
1947	0.747183	0.154785	0.0647255	0.0133885	0.0199173	Minor_Salivary_Gland	TC_GWAS	1_239143848_240143848	ENSG00000215808	LINC01139	LINC01139	ENSG00000215808.4
2927	0.655573	0.239865	0.0619975	0.0226642	0.0199003	Esophagus_Muscularis	TG_GWAS	2_18142470_19142470	ENSG00000163032	VSNL1	VSNL1	ENSG00000163032.12
3787	8.47422e-08	0.845282	1.35214e-08	0.134853	0.0198656	Adipose_Subcutaneous	TG_GWAS	14_49010761_50010761	ENSG00000258568	RHOQP1	RHOQP1	ENSG00000258568.1
3358	0.645267	0.205488	0.0981669	0.0312418	0.019837	Nerve_Tibial	TG_GWAS	14_49010761_50010761	ENSG00000100479	POLE2	POLE2	ENSG00000100479.14
3786	1.54421e-13	0.551895	1.19863e-13	0.428367	0.0197384	Thyroid	TC_GWAS	2_15569674_16569674	ENSG00000151779	NBAS	NBAS	ENSG00000151779.14
2979	0.463227	0.113946	0.323583	0.0795765	0.0196674	Muscle_Skeletal	TC_GWAS	2_15569674_16569674	ENSG00000197872	CYRIA	CYRIA	ENSG00000197872.11
3786	0.390174	0.161864	0.302856	0.125621	0.0194846	Muscle_Skeletal	TC_GWAS	2_15569674_16569674	ENSG00000079785	DDX1	DDX1	ENSG00000079785.16
3423	0.443044	0.124012	0.323211	0.0904505	0.0192824	Thyroid	TC_GWAS	2_15569674_16569674	ENSG00000279663			ENSG00000279663.3
3786	0.413572	0.138599	0.321019	0.107563	0.019247	Skin_Sun_Exposed_Lower_leg	TC_GWAS	2_15569674_16569674	ENSG00000151779	NBAS	NBAS	ENSG00000151779.14
3792	1.09601e-05	0.845794	1.74936e-06	0.134979	0.0192147	Whole_Blood	TG_GWAS	14_49010761_50010761	ENSG00000165501	LRR1	LRR1	ENSG00000165501.17
2979	0.441873	0.135566	0.308667	0.0946796	0.0192142	Whole_Blood	TC_GWAS	2_15569674_16569674	ENSG00000197872	CYRIA	CYRIA	ENSG00000197872.11
3781	0.65178	0.238132	0.0666683	0.0243387	0.0190804	Pituitary	LDL_GWAS	14_49010761_50010761	ENSG00000258568	RHOQP1	RHOQP1	ENSG00000258568.1
3821	7.22913e-05	0.903348	6.21285e-06	0.0776164	0.018957	Lung	HDL_GWAS	1_239143848_240143848	ENSG00000233355	CHRM3-AS2	CHRM3-AS2	ENSG00000233355.7
3689	0.0549877	0.792297	0.00869561	0.125273	0.0187471	Pancreas	TG_GWAS	14_49010761_50010761	ENSG00000165502	RPL36AL	RPL36AL	ENSG00000165502.7
3689	0.085766	0.761554	0.0135628	0.120411	0.018706	Brain_Cerebellum	TG_GWAS	14_49010761_50010761	ENSG00000165502	RPL36AL	RPL36AL	ENSG00000165502.7
3637	0.622319	0.268523	0.0632647	0.0272793	0.0186146	Spleen	HDL_GWAS	14_49010761_50010761	ENSG00000165506	DNAAF2	DNAAF2	ENSG00000165506.15
4155	0.585865	0.286983	0.0729182	0.0357002	0.0185332	Brain_Substantia_nigra	TG_GWAS	2_18142470_19142470	ENSG00000170745	KCNS3	KCNS3	ENSG00000170745.12
2979	0.439593	0.13828	0.307074	0.0965755	0.018478	Adipose_Subcutaneous	TC_GWAS	2_15569674_16569674	ENSG00000197872	CYRIA	CYRIA	ENSG00000197872.11
3792	3.85062e-06	0.846482	6.14601e-07	0.135089	0.0184243	Adipose_Visceral_Omentum	TG_GWAS	14_49010761_50010761	ENSG00000165501	LRR1	LRR1	ENSG00000165501.17
3684	0.313791	0.576812	0.0321267	0.0590372	0.018233	Spleen	HDL_GWAS	14_49010761_50010761	ENSG00000165502	RPL36AL	RPL36AL	ENSG00000165502.7
2691	0.694952	0.172491	0.0916245	0.0227236	0.0182089	Pituitary	TG_GWAS	14_49010761_50010761	ENSG00000278771	RN7SL3	RN7SL3	ENSG00000278771.1
4191	0.0090509	0.0237243	0.262167	0.687176	0.0178816	Artery_Aorta	LDL_GWAS	2_18142470_19142470	ENSG00000170745	KCNS3	KCNS3	ENSG00000170745.12
2476	0.716949	0.17205	0.0751157	0.018008	0.0178769	Adipose_Visceral_Omentum	HDL_GWAS	2_18142470_19142470	ENSG00000143867	OSR1	OSR1	ENSG00000143867.7
3637	0.633736	0.257893	0.0644254	0.0261996	0.0177459	Brain_Nucleus_accumbens_basal_ganglia	HDL_GWAS	14_49010761_50010761	ENSG00000165506	DNAAF2	DNAAF2	ENSG00000165506.15
3662	0.622544	0.268677	0.0636191	0.0274389	0.0177216	Brain_Amygdala	HDL_GWAS	14_49010761_50010761	ENSG00000165502	RPL36AL	RPL36AL	ENSG00000165502.7
4200	0.461037	0.377553	0.0790649	0.0647303	0.0176149	Brain_Putamen_basal_ganglia	HDL_GWAS	2_18142470_19142470	ENSG00000170745	KCNS3	KCNS3	ENSG00000170745.12
3782	8.93736e-08	0.891447	9.14238e-09	0.0911722	0.0173812	Adipose_Subcutaneous	LDL_GWAS	14_49010761_50010761	ENSG00000258568	RHOQP1	RHOQP1	ENSG00000258568.1
662	0.785554	0.0530244	0.135129	0.00910391	0.0171888	Heart_Left_Ventricle	LDL_GWAS	2_15569674_16569674	ENSG00000162981	LRATD1	LRATD1	ENSG00000162981.14
3664	0.409819	0.509728	0.0282113	0.0350718	0.0171698	Testis	TC_GWAS	14_49010761_50010761	ENSG00000258450			ENSG00000258450.1
662	0.801845	0.036759	0.137931	0.00630602	0.017159	Muscle_Skeletal	LDL_GWAS	2_15569674_16569674	ENSG00000162981	LRATD1	LRATD1	ENSG00000162981.14
4198	0.432667	0.440673	0.0542615	0.0552484	0.01715	Esophagus_Gastroesophageal_Junction	TG_GWAS	2_18142470_19142470	ENSG00000170745	KCNS3	KCNS3	ENSG00000170745.12
3792	0.591388	0.256308	0.0943919	0.0408926	0.0170198	Artery_Aorta	TG_GWAS	14_49010761_50010761	ENSG00000165501	LRR1	LRR1	ENSG00000165501.17
3821	0.0340922	0.871153	0.00292995	0.0748515	0.0169738	Spleen	HDL_GWAS	1_239143848_240143848	ENSG00000233355	CHRM3-AS2	CHRM3-AS2	ENSG00000233355.7
2645	0.719444	0.187353	0.0605472	0.0157504	0.0169054	Esophagus_Muscularis	HDL_GWAS	14_49010761_50010761	ENSG00000282885			ENSG00000282885.3
3701	0.623501	0.279605	0.0552739	0.0247704	0.0168498	Minor_Salivary_Gland	LDL_GWAS	1_239143848_240143848	ENSG00000155816	FMN2	FMN2	ENSG00000155816.21
4479	0.000376686	0.0992655	0.00334007	0.880168	0.0168493	Cells_Cultured_fibroblasts	TC_GWAS	2_18142470_19142470	ENSG00000185013	NT5C1B	NT5C1B	ENSG00000185013.17
3684	0.675257	0.216726	0.0690619	0.0221488	0.0168068	Colon_Transverse	HDL_GWAS	14_49010761_50010761	ENSG00000168282	MGAT2	MGAT2	ENSG00000168282.6
3341	0.676116	0.219962	0.0657576	0.0213762	0.0167884	Testis	HDL_GWAS	14_49010761_50010761	ENSG00000197776	KLHDC1	KLHDC1	ENSG00000197776.8
3821	1.78261e-07	0.90542	1.53201e-08	0.0777966	0.0167837	Colon_Transverse	HDL_GWAS	1_239143848_240143848	ENSG00000233355	CHRM3-AS2	CHRM3-AS2	ENSG00000233355.7
3786	0.0465182	0.507049	0.0361079	0.39356	0.0167645	Adipose_Subcutaneous	TC_GWAS	2_15569674_16569674	ENSG00000151779	NBAS	NBAS	ENSG00000151779.14
3786	0.00491552	0.548662	0.00381547	0.42586	0.0167477	Muscle_Skeletal	TC_GWAS	2_15569674_16569674	ENSG00000151779	NBAS	NBAS	ENSG00000151779.14
3787	1.15615e-05	0.891986	1.18324e-06	0.0912717	0.0167291	Whole_Blood	LDL_GWAS	14_49010761_50010761	ENSG00000165501	LRR1	LRR1	ENSG00000165501.17
3778	0.648097	0.243291	0.0669643	0.0251214	0.0165268	Cells_EBV-transformed_lymphocytes	HDL_GWAS	14_49010761_50010761	ENSG00000258568	RHOQP1	RHOQP1	ENSG00000258568.1
3821	5.28198e-10	0.905714	4.53943e-11	0.0778222	0.0164642	Adipose_Subcutaneous	HDL_GWAS	1_239143848_240143848	ENSG00000233355	CHRM3-AS2	CHRM3-AS2	ENSG00000233355.7
3787	0.40748	0.440877	0.0650172	0.0703297	0.0162967	Adipose_Visceral_Omentum	TG_GWAS	14_49010761_50010761	ENSG00000258568	RHOQP1	RHOQP1	ENSG00000258568.1
3823	0.00720801	0.0209179	0.2449	0.710693	0.0162807	Testis	TG_GWAS	1_239143848_240143848	ENSG00000233355	CHRM3-AS2	CHRM3-AS2	ENSG00000233355.7
3821	0.0646231	0.841299	0.00555383	0.0722866	0.0162371	Prostate	HDL_GWAS	1_239143848_240143848	ENSG00000233355	CHRM3-AS2	CHRM3-AS2	ENSG00000233355.7
3787	4.06169e-06	0.89244	4.15685e-07	0.0913187	0.0162368	Adipose_Visceral_Omentum	LDL_GWAS	14_49010761_50010761	ENSG00000165501	LRR1	LRR1	ENSG00000165501.17
662	0.780864	0.0585885	0.134322	0.0100621	0.0161637	Brain_Nucleus_accumbens_basal_ganglia	LDL_GWAS	2_15569674_16569674	ENSG00000162981	LRATD1	LRATD1	ENSG00000162981.14
4154	0.109242	0.731292	0.0186346	0.124728	0.0161029	Brain_Amygdala	HDL_GWAS	2_18142470_19142470	ENSG00000170745	KCNS3	KCNS3	ENSG00000170745.12
3787	0.59219	0.256378	0.0944894	0.0408915	0.0160514	Lung	TG_GWAS	14_49010761_50010761	ENSG00000258568	RHOQP1	RHOQP1	ENSG00000258568.1
3777	0.000610024	0.553397	0.000473458	0.429492	0.0160268	Brain_Hippocampus	TC_GWAS	2_15569674_16569674	ENSG00000151779	NBAS	NBAS	ENSG00000151779.14
3344	0.6467	0.207744	0.0980863	0.0314929	0.0159764	Adrenal_Gland	TG_GWAS	14_49010761_50010761	ENSG00000197776	KLHDC1	KLHDC1	ENSG00000197776.8
4170	0.586506	0.254359	0.0998711	0.0432966	0.0159679	Vagina	HDL_GWAS	2_18142470_19142470	ENSG00000170745	KCNS3	KCNS3	ENSG00000170745.12
662	0.800836	0.0389121	0.137757	0.00667772	0.0158165	Breast_Mammary_Tissue	LDL_GWAS	2_15569674_16569674	ENSG00000162981	LRATD1	LRATD1	ENSG00000162981.14
3821	0.00122163	0.905093	0.000104989	0.0777695	0.0158104	Esophagus_Mucosa	HDL_GWAS	1_239143848_240143848	ENSG00000233355	CHRM3-AS2	CHRM3-AS2	ENSG00000233355.7
3790	0.658855	0.232957	0.0682914	0.0241306	0.0157667	Lung	HDL_GWAS	14_49010761_50010761	ENSG00000213741	RPS29	RPS29	ENSG00000213741.11
662	0.792309	0.0476118	0.136291	0.00817443	0.015614	Spleen	LDL_GWAS	2_15569674_16569674	ENSG00000162981	LRATD1	LRATD1	ENSG00000162981.14
3358	0.630122	0.224357	0.0958629	0.0341168	0.0155405	Skin_Sun_Exposed_Lower_leg	TG_GWAS	14_49010761_50010761	ENSG00000100479	POLE2	POLE2	ENSG00000100479.14
3821	9.73403e-09	0.90658	8.3656e-10	0.0778976	0.0155225	Thyroid	HDL_GWAS	1_239143848_240143848	ENSG00000233355	CHRM3-AS2	CHRM3-AS2	ENSG00000233355.7
3806	0.633897	0.246349	0.0750775	0.0291616	0.0155144	Brain_Hippocampus	TC_GWAS	1_239143848_240143848	ENSG00000133019	CHRM3	CHRM3	ENSG00000133019.12
2473	0.0188138	0.101141	0.135608	0.729005	0.0154318	Stomach	TC_GWAS	2_18142470_19142470	ENSG00000143867	OSR1	OSR1	ENSG00000143867.7
662	0.754145	0.0860329	0.129726	0.0147838	0.0153128	Artery_Tibial	LDL_GWAS	2_15569674_16569674	ENSG00000162981	LRATD1	LRATD1	ENSG00000162981.14
662	0.802043	0.0382989	0.137965	0.00657294	0.0151207	Thyroid	LDL_GWAS	2_15569674_16569674	ENSG00000162981	LRATD1	LRATD1	ENSG00000162981.14
3689	0.551824	0.298668	0.0872639	0.0472155	0.015029	Brain_Nucleus_accumbens_basal_ganglia	TG_GWAS	14_49010761_50010761	ENSG00000165502	RPL36AL	RPL36AL	ENSG00000165502.7
3070	0.662952	0.198471	0.0950951	0.028454	0.0150272	Cells_EBV-transformed_lymphocytes	TG_GWAS	14_49010761_50010761	ENSG00000165516	KLHDC2	KLHDC2	ENSG00000165516.11
3256	0.691854	0.207108	0.0662313	0.0198115	0.014995	Brain_Cortex	HDL_GWAS	14_49010761_50010761	ENSG00000258400			ENSG00000258400.1
3780	6.95782e-07	0.554623	5.40044e-07	0.430466	0.0149094	Brain_Cerebellum	TC_GWAS	2_15569674_16569674	ENSG00000151779	NBAS	NBAS	ENSG00000151779.14
1772	0.795779	0.125402	0.0552495	0.00869155	0.0148784	Whole_Blood	TG_GWAS	14_49010761_50010761	ENSG00000214900	LINC01588	LINC01588	ENSG00000214900.13
662	0.700212	0.140365	0.120448	0.0241303	0.0148449	Pancreas	LDL_GWAS	2_15569674_16569674	ENSG00000162981	LRATD1	LRATD1	ENSG00000162981.14
662	0.689847	0.150768	0.118665	0.0259198	0.0147998	Minor_Salivary_Gland	LDL_GWAS	2_15569674_16569674	ENSG00000162981	LRATD1	LRATD1	ENSG00000162981.14
3821	0.0538587	0.853398	0.00462871	0.0733277	0.0147874	Adipose_Visceral_Omentum	HDL_GWAS	1_239143848_240143848	ENSG00000233355	CHRM3-AS2	CHRM3-AS2	ENSG00000233355.7
1952	0.763155	0.177055	0.036575	0.00847079	0.0147438	Colon_Transverse	LDL_GWAS	1_239143848_240143848	ENSG00000215808	LINC01139	LINC01139	ENSG00000215808.4
1948	0.752074	0.15464	0.0652052	0.0133926	0.0146885	Liver	TC_GWAS	1_239143848_240143848	ENSG00000215808	LINC01139	LINC01139	ENSG00000215808.4
3821	0.0519509	0.855515	0.00446475	0.0735099	0.0145599	Colon_Sigmoid	HDL_GWAS	1_239143848_240143848	ENSG00000233355	CHRM3-AS2	CHRM3-AS2	ENSG00000233355.7
665	0.757809	0.167712	0.0491003	0.0108519	0.0145269	Minor_Salivary_Gland	TC_GWAS	2_15569674_16569674	ENSG00000162981	LRATD1	LRATD1	ENSG00000162981.14
3637	0.647574	0.247147	0.0658321	0.0251106	0.0143357	Esophagus_Muscularis	HDL_GWAS	14_49010761_50010761	ENSG00000165506	DNAAF2	DNAAF2	ENSG00000165506.15
3788	0.645145	0.247984	0.0668614	0.0256862	0.0143228	Muscle_Skeletal	HDL_GWAS	14_49010761_50010761	ENSG00000165501	LRR1	LRR1	ENSG00000165501.17
4482	0.546348	0.291906	0.096098	0.0513295	0.0143187	Colon_Transverse	HDL_GWAS	2_18142470_19142470	ENSG00000260331			ENSG00000260331.1
662	0.770421	0.0706343	0.132525	0.012136	0.0142831	Ovary	LDL_GWAS	2_15569674_16569674	ENSG00000162981	LRATD1	LRATD1	ENSG00000162981.14
861	0.80414	0.160687	0.0174309	0.00346885	0.0142738	Esophagus_Gastroesophageal_Junction	TG_GWAS	14_49010761_50010761	ENSG00000087299	L2HGDH	L2HGDH	ENSG00000087299.12
3344	0.64663	0.209328	0.0980756	0.0317349	0.0142321	Artery_Tibial	TG_GWAS	14_49010761_50010761	ENSG00000197776	KLHDC1	KLHDC1	ENSG00000197776.8
3661	0.47419	0.420472	0.048321	0.0428328	0.0141835	Brain_Spinal_cord_cervical_c-1	HDL_GWAS	14_49010761_50010761	ENSG00000165502	RPL36AL	RPL36AL	ENSG00000165502.7
659	0.780848	0.0605043	0.134136	0.0103795	0.0141321	Brain_Putamen_basal_ganglia	LDL_GWAS	2_15569674_16569674	ENSG00000162981	LRATD1	LRATD1	ENSG00000162981.14
3688	0.643315	0.207978	0.101717	0.0328701	0.0141198	Muscle_Skeletal	TG_GWAS	14_49010761_50010761	ENSG00000168282	MGAT2	MGAT2	ENSG00000168282.6
3774	0.00212458	0.553032	0.00164876	0.429161	0.0140333	Brain_Cerebellar_Hemisphere	TC_GWAS	2_15569674_16569674	ENSG00000151779	NBAS	NBAS	ENSG00000151779.14
3073	0.655756	0.206401	0.0941843	0.0296308	0.0140281	Pituitary	TG_GWAS	14_49010761_50010761	ENSG00000165516	KLHDC2	KLHDC2	ENSG00000165516.11
662	0.779575	0.0617051	0.1341	0.0106003	0.01402	Artery_Coronary	LDL_GWAS	2_15569674_16569674	ENSG00000162981	LRATD1	LRATD1	ENSG00000162981.14
3905	0.622867	0.238923	0.089781	0.0344246	0.0140042	Testis	HDL_GWAS	2_18142470_19142470	ENSG00000163029	SMC6	SMC6	ENSG00000163029.16
3905	0.652722	0.209085	0.0940843	0.0301238	0.0139849	Nerve_Tibial	HDL_GWAS	2_18142470_19142470	ENSG00000163029	SMC6	SMC6	ENSG00000163029.16
662	0.804113	0.0372027	0.138321	0.00638552	0.0139782	Colon_Transverse	LDL_GWAS	2_15569674_16569674	ENSG00000162981	LRATD1	LRATD1	ENSG00000162981.14
660	0.699257	0.142161	0.120214	0.024426	0.0139421	Brain_Cerebellar_Hemisphere	LDL_GWAS	2_15569674_16569674	ENSG00000162981	LRATD1	LRATD1	ENSG00000162981.14
662	0.788979	0.0524915	0.135718	0.00901564	0.0137958	Pituitary	LDL_GWAS	2_15569674_16569674	ENSG00000162981	LRATD1	LRATD1	ENSG00000162981.14
2634	0.673272	0.198735	0.0882092	0.0260237	0.0137606	Brain_Substantia_nigra	TG_GWAS	14_49010761_50010761	ENSG00000165525	NEMF	NEMF	ENSG00000165525.18
662	0.805385	0.0361341	0.13854	0.00620194	0.0137393	Esophagus_Gastroesophageal_Junction	LDL_GWAS	2_15569674_16569674	ENSG00000162981	LRATD1	LRATD1	ENSG00000162981.14
1685	0.702874	0.128032	0.131429	0.0239268	0.013738	Minor_Salivary_Gland	TC_GWAS	2_15569674_16569674	ENSG00000237670	LINC01866	LINC01866	ENSG00000237670.1
4482	0.589017	0.249813	0.103603	0.0439265	0.0136394	Artery_Tibial	HDL_GWAS	2_18142470_19142470	ENSG00000240857	RDH14	RDH14	ENSG00000240857.2
3822	3.81377e-10	0.904082	3.47271e-11	0.0823094	0.0136084	Thyroid	LDL_GWAS	1_239143848_240143848	ENSG00000133019	CHRM3	CHRM3	ENSG00000133019.12
3818	0.000423482	0.903711	3.85406e-05	0.082232	0.0135949	Liver	LDL_GWAS	1_239143848_240143848	ENSG00000133019	CHRM3	CHRM3	ENSG00000133019.12
3787	0.447489	0.403266	0.0714011	0.0643314	0.0135119	Muscle_Skeletal	TG_GWAS	14_49010761_50010761	ENSG00000258568	RHOQP1	RHOQP1	ENSG00000258568.1
4470	0.586074	0.287416	0.0758574	0.0371878	0.0134648	Small_Intestine_Terminal_Ileum	TG_GWAS	2_18142470_19142470	ENSG00000260331			ENSG00000260331.1
3657	0.399638	0.496772	0.0401996	0.0499569	0.0134334	Testis	LDL_GWAS	14_49010761_50010761	ENSG00000258450			ENSG00000258450.1
3664	0.451773	0.400764	0.0710329	0.0629993	0.0134299	Brain_Spinal_cord_cervical_c-1	TG_GWAS	14_49010761_50010761	ENSG00000165502	RPL36AL	RPL36AL	ENSG00000165502.7
662	0.79884	0.0429946	0.137414	0.00738243	0.0133687	Brain_Substantia_nigra	LDL_GWAS	2_15569674_16569674	ENSG00000162981	LRATD1	LRATD1	ENSG00000162981.14
3684	0.0581925	0.83802	0.00587422	0.0845803	0.0133331	Pancreas	LDL_GWAS	14_49010761_50010761	ENSG00000165502	RPL36AL	RPL36AL	ENSG00000165502.7
662	0.806413	0.0354527	0.138717	0.00608513	0.0133321	Esophagus_Muscularis	LDL_GWAS	2_15569674_16569674	ENSG00000162981	LRATD1	LRATD1	ENSG00000162981.14
659	0.799996	0.0419599	0.137517	0.00719946	0.0133275	Brain_Anterior_cingulate_cortex_BA24	LDL_GWAS	2_15569674_16569674	ENSG00000162981	LRATD1	LRATD1	ENSG00000162981.14
662	0.807966	0.033927	0.138984	0.00582272	0.0133004	Adipose_Visceral_Omentum	LDL_GWAS	2_15569674_16569674	ENSG00000162981	LRATD1	LRATD1	ENSG00000162981.14
659	0.799283	0.0426274	0.137475	0.00731853	0.0132963	Brain_Amygdala	LDL_GWAS	2_15569674_16569674	ENSG00000162981	LRATD1	LRATD1	ENSG00000162981.14
3681	0.571518	0.280855	0.0900833	0.0442554	0.0132882	Brain_Putamen_basal_ganglia	TG_GWAS	14_49010761_50010761	ENSG00000165502	RPL36AL	RPL36AL	ENSG00000165502.7
662	0.785129	0.0568052	0.135056	0.0097582	0.0132516	Brain_Cortex	LDL_GWAS	2_15569674_16569674	ENSG00000162981	LRATD1	LRATD1	ENSG00000162981.14
3665	0.595344	0.256939	0.0939421	0.0405304	0.0132447	Brain_Amygdala	TG_GWAS	14_49010761_50010761	ENSG00000165502	RPL36AL	RPL36AL	ENSG00000165502.7
660	0.796902	0.0450912	0.137023	0.00773993	0.0132438	Uterus	LDL_GWAS	2_15569674_16569674	ENSG00000162981	LRATD1	LRATD1	ENSG00000162981.14
662	0.803254	0.0387043	0.138173	0.00664458	0.0132235	Adrenal_Gland	LDL_GWAS	2_15569674_16569674	ENSG00000162981	LRATD1	LRATD1	ENSG00000162981.14
650	0.788775	0.0535768	0.135263	0.00917438	0.013211	Kidney_Cortex	LDL_GWAS	2_15569674_16569674	ENSG00000162981	LRATD1	LRATD1	ENSG00000162981.14
660	0.792584	0.0494367	0.13633	0.00849029	0.0131592	Brain_Spinal_cord_cervical_c-1	LDL_GWAS	2_15569674_16569674	ENSG00000162981	LRATD1	LRATD1	ENSG00000162981.14
3346	0.643514	0.213337	0.0976669	0.0323654	0.0131168	Small_Intestine_Terminal_Ileum	TG_GWAS	14_49010761_50010761	ENSG00000100479	POLE2	POLE2	ENSG00000100479.14
3905	0.654833	0.207765	0.0943885	0.0299344	0.0130792	Whole_Blood	HDL_GWAS	2_18142470_19142470	ENSG00000163029	SMC6	SMC6	ENSG00000163029.16
660	0.790008	0.0520937	0.135877	0.00894678	0.0130746	Brain_Frontal_Cortex_BA9	LDL_GWAS	2_15569674_16569674	ENSG00000162981	LRATD1	LRATD1	ENSG00000162981.14
662	0.798999	0.0430921	0.137441	0.0073995	0.0130677	Brain_Hippocampus	LDL_GWAS	2_15569674_16569674	ENSG00000162981	LRATD1	LRATD1	ENSG00000162981.14
3326	0.627371	0.229826	0.0949695	0.0347773	0.0130555	Brain_Cerebellar_Hemisphere	TG_GWAS	14_49010761_50010761	ENSG00000197776	KLHDC1	KLHDC1	ENSG00000197776.8
4474	5.72398e-09	0.873453	7.43905e-10	0.113504	0.0130431	Testis	TG_GWAS	2_18142470_19142470	ENSG00000185013	NT5C1B	NT5C1B	ENSG00000185013.17
661	0.78242	0.0597062	0.134588	0.0102573	0.0130289	Brain_Hypothalamus	LDL_GWAS	2_15569674_16569674	ENSG00000162981	LRATD1	LRATD1	ENSG00000162981.14
3787	0.542626	0.308589	0.086581	0.0492253	0.0129786	Brain_Cerebellum	TG_GWAS	14_49010761_50010761	ENSG00000258568	RHOQP1	RHOQP1	ENSG00000258568.1
662	0.792885	0.0492971	0.13639	0.00846697	0.0129612	Small_Intestine_Terminal_Ileum	LDL_GWAS	2_15569674_16569674	ENSG00000162981	LRATD1	LRATD1	ENSG00000162981.14
662	0.803084	0.0391012	0.138144	0.00671311	0.0129583	Liver	LDL_GWAS	2_15569674_16569674	ENSG00000162981	LRATD1	LRATD1	ENSG00000162981.14
662	0.804719	0.0374719	0.138425	0.00643285	0.0129506	Stomach	LDL_GWAS	2_15569674_16569674	ENSG00000162981	LRATD1	LRATD1	ENSG00000162981.14
662	0.791943	0.0502754	0.136228	0.00863529	0.0129187	Brain_Caudate_basal_ganglia	LDL_GWAS	2_15569674_16569674	ENSG00000162981	LRATD1	LRATD1	ENSG00000162981.14
3683	0.315948	0.580716	0.0318757	0.0585752	0.0128853	Spleen	LDL_GWAS	14_49010761_50010761	ENSG00000165502	RPL36AL	RPL36AL	ENSG00000165502.7
3905	0.635599	0.227179	0.0916161	0.032733	0.012873	Muscle_Skeletal	HDL_GWAS	2_18142470_19142470	ENSG00000163029	SMC6	SMC6	ENSG00000163029.16
662	0.70179	0.140491	0.12072	0.024154	0.0128458	Colon_Sigmoid	LDL_GWAS	2_15569674_16569674	ENSG00000162981	LRATD1	LRATD1	ENSG00000162981.14
2538	0.695184	0.197663	0.0734419	0.020869	0.0128426	Skin_Not_Sun_Exposed_Suprapubic	HDL_GWAS	2_18142470_19142470	ENSG00000236204	LINC01376	LINC01376	ENSG00000236204.7
4482	0.531696	0.307817	0.0935209	0.0541296	0.0128362	Adipose_Visceral_Omentum	HDL_GWAS	2_18142470_19142470	ENSG00000185013	NT5C1B	NT5C1B	ENSG00000185013.17
3768	0.611409	0.240163	0.0973781	0.0382376	0.0128121	Brain_Amygdala	TG_GWAS	14_49010761_50010761	ENSG00000165501	LRR1	LRR1	ENSG00000165501.17
659	0.802964	0.039538	0.137935	0.00677916	0.0127835	Brain_Cerebellum	LDL_GWAS	2_15569674_16569674	ENSG00000162981	LRATD1	LRATD1	ENSG00000162981.14
1771	0.785864	0.137315	0.0545367	0.0095165	0.0127679	Small_Intestine_Terminal_Ileum	TG_GWAS	14_49010761_50010761	ENSG00000214900	LINC01588	LINC01588	ENSG00000214900.13
4482	5.49928e-09	0.839573	9.67277e-10	0.147661	0.0127664	Testis	HDL_GWAS	2_18142470_19142470	ENSG00000185013	NT5C1B	NT5C1B	ENSG00000185013.17
3667	0.229128	0.667837	0.023063	0.0672087	0.0127643	Brain_Cerebellar_Hemisphere	LDL_GWAS	14_49010761_50010761	ENSG00000165502	RPL36AL	RPL36AL	ENSG00000165502.7
2473	1.25156e-07	0.12029	9.02118e-07	0.867029	0.0126797	Cells_Cultured_fibroblasts	TC_GWAS	2_18142470_19142470	ENSG00000143867	OSR1	OSR1	ENSG00000143867.7
2544	0.72499	0.187856	0.0591647	0.0153178	0.0126718	Artery_Tibial	HDL_GWAS	14_49010761_50010761	ENSG00000165527	ARF6	ARF6	ENSG00000165527.8
4353	0.592199	0.250478	0.101681	0.0429945	0.0126487	Kidney_Cortex	HDL_GWAS	2_18142470_19142470	ENSG00000185013	NT5C1B	NT5C1B	ENSG00000185013.17
4482	0.569059	0.270627	0.100093	0.0475885	0.0126324	Pancreas	HDL_GWAS	2_18142470_19142470	ENSG00000185013	NT5C1B	NT5C1B	ENSG00000185013.17
2538	0.701006	0.192085	0.074057	0.0202801	0.0125712	Breast_Mammary_Tissue	HDL_GWAS	2_18142470_19142470	ENSG00000236204	LINC01376	LINC01376	ENSG00000236204.7
2647	0.683768	0.196045	0.0837472	0.0239989	0.0124416	Breast_Mammary_Tissue	TG_GWAS	14_49010761_50010761	ENSG00000274012	RN7SL2	RN7SL2	ENSG00000274012.1
3074	0.655443	0.208102	0.0941445	0.0298783	0.0124323	Adipose_Visceral_Omentum	TG_GWAS	14_49010761_50010761	ENSG00000165516	KLHDC2	KLHDC2	ENSG00000165516.11
662	0.803796	0.0388742	0.138266	0.00667462	0.0123892	Testis	LDL_GWAS	2_15569674_16569674	ENSG00000162981	LRATD1	LRATD1	ENSG00000162981.14
662	0.806329	0.0364098	0.138702	0.00625079	0.0123087	Skin_Not_Sun_Exposed_Suprapubic	LDL_GWAS	2_15569674_16569674	ENSG00000162981	LRATD1	LRATD1	ENSG00000162981.14
3761	0.598768	0.253714	0.0949854	0.0402356	0.0122967	Brain_Hippocampus	TG_GWAS	14_49010761_50010761	ENSG00000213741	RPS29	RPS29	ENSG00000213741.11
662	0.794865	0.0478937	0.13673	0.00822624	0.0122845	Heart_Atrial_Appendage	LDL_GWAS	2_15569674_16569674	ENSG00000162981	LRATD1	LRATD1	ENSG00000162981.14
3794	0.627103	0.224645	0.10012	0.0358534	0.012279	Thyroid	TG_GWAS	14_49010761_50010761	ENSG00000213741	RPS29	RPS29	ENSG00000213741.11
662	0.787928	0.0548475	0.135537	0.00942244	0.0122648	Prostate	LDL_GWAS	2_15569674_16569674	ENSG00000162981	LRATD1	LRATD1	ENSG00000162981.14
3074	0.649209	0.2145	0.0932491	0.0307974	0.0122446	Esophagus_Muscularis	TG_GWAS	14_49010761_50010761	ENSG00000165516	KLHDC2	KLHDC2	ENSG00000165516.11
3673	0.235938	0.688087	0.0162818	0.0474718	0.0122218	Brain_Cerebellar_Hemisphere	TC_GWAS	14_49010761_50010761	ENSG00000165502	RPL36AL	RPL36AL	ENSG00000165502.7
352	0.894285	0.0803127	0.0121077	0.00107513	0.012219	Prostate	TG_GWAS	14_49010761_50010761	ENSG00000100490	CDKL1	CDKL1	ENSG00000100490.10
3339	0.688587	0.211757	0.0668845	0.0205563	0.0122149	Spleen	LDL_GWAS	14_49010761_50010761	ENSG00000197776	KLHDC1	KLHDC1	ENSG00000197776.8
662	0.81091	0.0319108	0.13949	0.00547698	0.0122125	Cells_Cultured_fibroblasts	LDL_GWAS	2_15569674_16569674	ENSG00000162981	LRATD1	LRATD1	ENSG00000162981.14
4473	0.58917	0.250958	0.103566	0.0441018	0.0122044	Pituitary	HDL_GWAS	2_18142470_19142470	ENSG00000240857	RDH14	RDH14	ENSG00000240857.2
3353	0.68229	0.217868	0.0664426	0.0212042	0.0121951	Adipose_Visceral_Omentum	LDL_GWAS	14_49010761_50010761	ENSG00000100479	POLE2	POLE2	ENSG00000100479.14
2466	0.00523543	0.02786	0.151035	0.80371	0.0121605	Stomach	LDL_GWAS	2_18142470_19142470	ENSG00000143867	OSR1	OSR1	ENSG00000143867.7
3690	0.32545	0.598477	0.0225219	0.0414038	0.012147	Spleen	TC_GWAS	14_49010761_50010761	ENSG00000165502	RPL36AL	RPL36AL	ENSG00000165502.7
3662	0.641642	0.211848	0.101075	0.0333595	0.012075	Adrenal_Gland	TG_GWAS	14_49010761_50010761	ENSG00000258450			ENSG00000258450.1
3633	0.594576	0.259616	0.0931177	0.0406468	0.0120434	Brain_Putamen_basal_ganglia	TG_GWAS	14_49010761_50010761	ENSG00000165506	DNAAF2	DNAAF2	ENSG00000165506.15
662	0.810511	0.0324967	0.139422	0.00557798	0.0119923	Skin_Sun_Exposed_Lower_leg	LDL_GWAS	2_15569674_16569674	ENSG00000162981	LRATD1	LRATD1	ENSG00000162981.14
4482	0.589584	0.250663	0.103703	0.0440776	0.011972	Skin_Not_Sun_Exposed_Suprapubic	HDL_GWAS	2_18142470_19142470	ENSG00000185013	NT5C1B	NT5C1B	ENSG00000185013.17
4482	0.596395	0.24386	0.104901	0.0428811	0.0119625	Breast_Mammary_Tissue	HDL_GWAS	2_18142470_19142470	ENSG00000185013	NT5C1B	NT5C1B	ENSG00000185013.17
3905	0.600165	0.263427	0.0865086	0.0379588	0.0119403	Skin_Not_Sun_Exposed_Suprapubic	HDL_GWAS	2_18142470_19142470	ENSG00000163029	SMC6	SMC6	ENSG00000163029.16
3818	0.000413245	0.88246	4.92603e-05	0.105181	0.0118968	Liver	TC_GWAS	1_239143848_240143848	ENSG00000133019	CHRM3	CHRM3	ENSG00000133019.12
3783	0.0122721	0.54404	0.00952551	0.422269	0.0118938	Brain_Nucleus_accumbens_basal_ganglia	TC_GWAS	2_15569674_16569674	ENSG00000151779	NBAS	NBAS	ENSG00000151779.14
3689	0.298851	0.554347	0.0472594	0.087651	0.0118922	Artery_Coronary	TG_GWAS	14_49010761_50010761	ENSG00000165502	RPL36AL	RPL36AL	ENSG00000165502.7
3343	0.591665	0.266328	0.0897358	0.0403812	0.0118905	Liver	TG_GWAS	14_49010761_50010761	ENSG00000197776	KLHDC1	KLHDC1	ENSG00000197776.8
662	0.808954	0.0341528	0.139154	0.00586297	0.0118766	Lung	LDL_GWAS	2_15569674_16569674	ENSG00000162981	LRATD1	LRATD1	ENSG00000162981.14
3688	0.581742	0.271491	0.0919815	0.0429147	0.0118711	Skin_Sun_Exposed_Lower_leg	TG_GWAS	14_49010761_50010761	ENSG00000168282	MGAT2	MGAT2	ENSG00000168282.6
4482	0.57202	0.268317	0.100614	0.0471828	0.0118667	Colon_Transverse	HDL_GWAS	2_18142470_19142470	ENSG00000240857	RDH14	RDH14	ENSG00000240857.2
3822	0.623491	0.259381	0.0743472	0.0309176	0.011863	Artery_Coronary	TC_GWAS	1_239143848_240143848	ENSG00000133019	CHRM3	CHRM3	ENSG00000133019.12
662	0.808961	0.0341753	0.139155	0.00586688	0.0118417	Nerve_Tibial	LDL_GWAS	2_15569674_16569674	ENSG00000162981	LRATD1	LRATD1	ENSG00000162981.14
3699	0.644703	0.24041	0.0750762	0.0279841	0.0118273	Ovary	TC_GWAS	1_239143848_240143848	ENSG00000155816	FMN2	FMN2	ENSG00000155816.21
2476	0.7183	0.176186	0.0752572	0.0184475	0.011809	Heart_Atrial_Appendage	HDL_GWAS	2_18142470_19142470	ENSG00000143867	OSR1	OSR1	ENSG00000143867.7
3664	0.548974	0.304763	0.0864705	0.0479924	0.0117998	Brain_Hypothalamus	TG_GWAS	14_49010761_50010761	ENSG00000165502	RPL36AL	RPL36AL	ENSG00000165502.7
1086	0.854581	0.088809	0.0406103	0.00420848	0.0117916	Artery_Aorta	LDL_GWAS	14_49010761_50010761	ENSG00000259129	LINC00648	LINC00648	ENSG00000259129.6
[truncated: 7,308 more rows]

## Sheet: ReadMe
# Colocalization analysis of meta-analysis summary statistics against GTex V8 tissue specific association statistics
1. GWAS summary statistics were liftover to hg38 and merge with tissue specific expression summary statistics in regions within 500 Kb of the index variant of the GWAS loci
2. Colocalization was performed using the coloc R package using default parameters i.e assuming one causal allele for each target trait
## Columns
nsnps	PP.H0.abf	PP.H1.abf	PP.H2.abf	PP.H3.abf	PP.H4.abf	Tissue	GWAS_Trait	Locus	Gene_id	Gene name	HGNC symbol	Gene stable ID version
size of matching snps between the target traits	Posterior of no causal variant	Posterior probability of causality for only the molecular trait in the region	Posterior probability of causality for only the GWAS trait in the region	Posterior probabily of two distinct causal variants	Posterior probability of one common causal variant	Gene expression tissue	GWAS trait	Region	Ensembl ID of the molecular trtait	NCBI gene name	HGNC symbol	ID version
## Coloc web link
https://chr1swallace.github.io/coloc/index.html
## Download links of GTex V8 summary statistics
Tissue ftp_path
Adipose_Subcutaneous http://ftp.ebi.ac.uk/pub/databases/spot/eQTL/imported/GTEx_V8/ge/Adipose_Subcutaneous.tsv.gz
Adipose_Visceral_Omentum http://ftp.ebi.ac.uk/pub/databases/spot/eQTL/imported/GTEx_V8/ge/Adipose_Visceral_Omentum.tsv.gz
Adrenal_Gland http://ftp.ebi.ac.uk/pub/databases/spot/eQTL/imported/GTEx_V8/ge/Adrenal_Gland.tsv.gz
Artery_Aorta http://ftp.ebi.ac.uk/pub/databases/spot/eQTL/imported/GTEx_V8/ge/Artery_Aorta.tsv.gz
Artery_Coronary http://ftp.ebi.ac.uk/pub/databases/spot/eQTL/imported/GTEx_V8/ge/Artery_Coronary.tsv.gz
Artery_Tibial http://ftp.ebi.ac.uk/pub/databases/spot/eQTL/imported/GTEx_V8/ge/Artery_Tibial.tsv.gz
Brain_Amygdala http://ftp.ebi.ac.uk/pub/databases/spot/eQTL/imported/GTEx_V8/ge/Brain_Amygdala.tsv.gz
Brain_Anterior_cingulate_cortex_BA24 http://ftp.ebi.ac.uk/pub/databases/spot/eQTL/imported/GTEx_V8/ge/Brain_Anterior_cingulate_cortex_BA24.tsv.gz
Brain_Caudate_basal_ganglia http://ftp.ebi.ac.uk/pub/databases/spot/eQTL/imported/GTEx_V8/ge/Brain_Caudate_basal_ganglia.tsv.gz
Brain_Cerebellar_Hemisphere http://ftp.ebi.ac.uk/pub/databases/spot/eQTL/imported/GTEx_V8/ge/Brain_Cerebellar_Hemisphere.tsv.gz
Brain_Cerebellum http://ftp.ebi.ac.uk/pub/databases/spot/eQTL/imported/GTEx_V8/ge/Brain_Cerebellum.tsv.gz
Brain_Cortex http://ftp.ebi.ac.uk/pub/databases/spot/eQTL/imported/GTEx_V8/ge/Brain_Cortex.tsv.gz
Brain_Frontal_Cortex_BA9 http://ftp.ebi.ac.uk/pub/databases/spot/eQTL/imported/GTEx_V8/ge/Brain_Frontal_Cortex_BA9.tsv.gz
Brain_Hippocampus http://ftp.ebi.ac.uk/pub/databases/spot/eQTL/imported/GTEx_V8/ge/Brain_Hippocampus.tsv.gz
Brain_Hypothalamus http://ftp.ebi.ac.uk/pub/databases/spot/eQTL/imported/GTEx_V8/ge/Brain_Hypothalamus.tsv.gz
Brain_Nucleus_accumbens_basal_ganglia http://ftp.ebi.ac.uk/pub/databases/spot/eQTL/imported/GTEx_V8/ge/Brain_Nucleus_accumbens_basal_ganglia.tsv.gz
Brain_Putamen_basal_ganglia http://ftp.ebi.ac.uk/pub/databases/spot/eQTL/imported/GTEx_V8/ge/Brain_Putamen_basal_ganglia.tsv.gz
Brain_Spinal_cord_cervical_c-1 http://ftp.ebi.ac.uk/pub/databases/spot/eQTL/imported/GTEx_V8/ge/Brain_Spinal_cord_cervical_c-1.tsv.gz
Brain_Substantia_nigra http://ftp.ebi.ac.uk/pub/databases/spot/eQTL/imported/GTEx_V8/ge/Brain_Substantia_nigra.tsv.gz
Breast_Mammary_Tissue http://ftp.ebi.ac.uk/pub/databases/spot/eQTL/imported/GTEx_V8/ge/Breast_Mammary_Tissue.tsv.gz
Cells_Cultured_fibroblasts http://ftp.ebi.ac.uk/pub/databases/spot/eQTL/imported/GTEx_V8/ge/Cells_Cultured_fibroblasts.tsv.gz
Cells_EBV-transformed_lymphocytes http://ftp.ebi.ac.uk/pub/databases/spot/eQTL/imported/GTEx_V8/ge/Cells_EBV-transformed_lymphocytes.tsv.gz
Colon_Sigmoid http://ftp.ebi.ac.uk/pub/databases/spot/eQTL/imported/GTEx_V8/ge/Colon_Sigmoid.tsv.gz
Colon_Transverse http://ftp.ebi.ac.uk/pub/databases/spot/eQTL/imported/GTEx_V8/ge/Colon_Transverse.tsv.gz
Esophagus_Gastroesophageal_Junction http://ftp.ebi.ac.uk/pub/databases/spot/eQTL/imported/GTEx_V8/ge/Esophagus_Gastroesophageal_Junction.tsv.gz
Esophagus_Mucosa http://ftp.ebi.ac.uk/pub/databases/spot/eQTL/imported/GTEx_V8/ge/Esophagus_Mucosa.tsv.gz
Esophagus_Muscularis http://ftp.ebi.ac.uk/pub/databases/spot/eQTL/imported/GTEx_V8/ge/Esophagus_Muscularis.tsv.gz
Heart_Atrial_Appendage http://ftp.ebi.ac.uk/pub/databases/spot/eQTL/imported/GTEx_V8/ge/Heart_Atrial_Appendage.tsv.gz
Heart_Left_Ventricle http://ftp.ebi.ac.uk/pub/databases/spot/eQTL/imported/GTEx_V8/ge/Heart_Left_Ventricle.tsv.gz
Kidney_Cortex http://ftp.ebi.ac.uk/pub/databases/spot/eQTL/imported/GTEx_V8/ge/Kidney_Cortex.tsv.gz
Liver http://ftp.ebi.ac.uk/pub/databases/spot/eQTL/imported/GTEx_V8/ge/Liver.tsv.gz
Lung http://ftp.ebi.ac.uk/pub/databases/spot/eQTL/imported/GTEx_V8/ge/Lung.tsv.gz
Minor_Salivary_Gland http://ftp.ebi.ac.uk/pub/databases/spot/eQTL/imported/GTEx_V8/ge/Minor_Salivary_Gland.tsv.gz
Muscle_Skeletal http://ftp.ebi.ac.uk/pub/databases/spot/eQTL/imported/GTEx_V8/ge/Muscle_Skeletal.tsv.gz
Nerve_Tibial http://ftp.ebi.ac.uk/pub/databases/spot/eQTL/imported/GTEx_V8/ge/Nerve_Tibial.tsv.gz
Ovary http://ftp.ebi.ac.uk/pub/databases/spot/eQTL/imported/GTEx_V8/ge/Ovary.tsv.gz
Pancreas http://ftp.ebi.ac.uk/pub/databases/spot/eQTL/imported/GTEx_V8/ge/Pancreas.tsv.gz
Pituitary http://ftp.ebi.ac.uk/pub/databases/spot/eQTL/imported/GTEx_V8/ge/Pituitary.tsv.gz
Prostate http://ftp.ebi.ac.uk/pub/databases/spot/eQTL/imported/GTEx_V8/ge/Prostate.tsv.gz
Skin_Not_Sun_Exposed_Suprapubic http://ftp.ebi.ac.uk/pub/databases/spot/eQTL/imported/GTEx_V8/ge/Skin_Not_Sun_Exposed_Suprapubic.tsv.gz
Skin_Sun_Exposed_Lower_leg http://ftp.ebi.ac.uk/pub/databases/spot/eQTL/imported/GTEx_V8/ge/Skin_Sun_Exposed_Lower_leg.tsv.gz
Small_Intestine_Terminal_Ileum http://ftp.ebi.ac.uk/pub/databases/spot/eQTL/imported/GTEx_V8/ge/Small_Intestine_Terminal_Ileum.tsv.gz
Spleen http://ftp.ebi.ac.uk/pub/databases/spot/eQTL/imported/GTEx_V8/ge/Spleen.tsv.gz
Stomach http://ftp.ebi.ac.uk/pub/databases/spot/eQTL/imported/GTEx_V8/ge/Stomach.tsv.gz
Testis http://ftp.ebi.ac.uk/pub/databases/spot/eQTL/imported/GTEx_V8/ge/Testis.tsv.gz
Thyroid http://ftp.ebi.ac.uk/pub/databases/spot/eQTL/imported/GTEx_V8/ge/Thyroid.tsv.gz
Uterus http://ftp.ebi.ac.uk/pub/databases/spot/eQTL/imported/GTEx_V8/ge/Uterus.tsv.gz
Vagina http://ftp.ebi.ac.uk/pub/databases/spot/eQTL/imported/GTEx_V8/ge/Vagina.tsv.gz
Whole_Blood http://ftp.ebi.ac.uk/pub/databases/spot/eQTL/imported/GTEx_V8/ge/Whole_Blood.tsv.gz
