# Supplementary material for: Multi-trait discovery and fine-mapping of lipid loci in 125,000 individuals of African ancestry
Source: Nat Commun. 2023 Sep 5;14:5403. doi: 10.1038/s41467-023-41271-0 (PMC10480211; doi:10.1038/s41467-023-41271-0)
Supplement: Supplementary file 10 — Supplementary Data 7 [file 41467_2023_41271_MOESM10_ESM.xlsx]

## Sheet: Supplementary Data 7
Supplementary Data 7 Colocalization of novel multi-trait analysis of genome-wide association studies analysis with expression quantitative trait loci GTEx v8
nsnps	PP.H0.abf	PP.H1.abf	PP.H2.abf	PP.H3.abf	PP.H4.abf	Tissue	Trait	Locus	gene_id	Gene stable ID version	Gene name	HGNC symbol
2337	2.91973e-06	8.03513e-05	0.000301609	0.00730799	0.992307	Whole_Blood	TG_MTAG_with_TC	9_102789530_103789530	ENSG00000066697	ENSG00000066697.15	MSANTD3	MSANTD3
2337	6.13739e-08	1.68902e-06	0.00034885	0.00860935	0.99104	Whole_Blood	HDL_MTAG_with_TC	9_102789530_103789530	ENSG00000066697	ENSG00000066697.15	MSANTD3	MSANTD3
3102	1.2935e-05	0.000528856	0.000356007	0.0135701	0.985532	Skin_Sun_Exposed_Lower_leg	TC_MTAG_with_TC	7_30539982_31539982	ENSG00000078549	ENSG00000078549.16	ADCYAP1R1	ADCYAP1R1
3039	1.95418e-08	0.00588868	4.20674e-08	0.0116941	0.982417	Colon_Sigmoid	TG_MTAG_with_TC	9_98334653_99334653	ENSG00000130956	ENSG00000130956.14	HABP4	HABP4
3039	5.32857e-06	0.0062571	1.14707e-05	0.0124883	0.981238	Esophagus_Muscularis	TG_MTAG_with_TC	9_98334653_99334653	ENSG00000130956	ENSG00000130956.14	HABP4	HABP4
3102	7.71526e-08	0.000877285	2.12346e-06	0.0231694	0.975951	Adipose_Subcutaneous	TC_MTAG_with_TC	7_30539982_31539982	ENSG00000078549	ENSG00000078549.16	ADCYAP1R1	ADCYAP1R1
3039	0.00195524	0.00740324	0.00420903	0.0149654	0.971467	Nerve_Tibial	TG_MTAG_with_TC	9_98334653_99334653	ENSG00000130956	ENSG00000130956.14	HABP4	HABP4
3102	0.000368827	0.000898683	0.0101512	0.0237695	0.964812	Nerve_Tibial	TC_MTAG_with_TC	7_30539982_31539982	ENSG00000078549	ENSG00000078549.16	ADCYAP1R1	ADCYAP1R1
642	0.000226969	5.98529e-05	0.0296606	0.00685846	0.963194	Skin_Sun_Exposed_Lower_leg	HDL_MTAG_with_TC	9_98334653_99334653	ENSG00000197816	ENSG00000197816.16	CCDC180	CCDC180
642	0.0027101	0.000714665	0.0319081	0.00745711	0.95721	Skin_Sun_Exposed_Lower_leg	TC_MTAG_with_TC	9_98334653_99334653	ENSG00000197816	ENSG00000197816.16	CCDC180	CCDC180
1150	3.91117e-05	0.0105242	0.000127047	0.0332301	0.956079	Skin_Sun_Exposed_Lower_leg	TC_MTAG_with_TC	9_94081258_95081258	ENSG00000127084	ENSG00000127084.19	FGD3	FGD3
2295	1.9522e-08	0.0056379	1.89298e-07	0.053728	0.940634	Colon_Sigmoid	TG_MTAG_with_TC	9_99085314_100085314	ENSG00000130956	ENSG00000130956.14	HABP4	HABP4
2337	9.91232e-07	1.02114e-05	0.00563418	0.0571047	0.93725	Adipose_Subcutaneous	HDL_MTAG_with_TC	9_102789530_103789530	ENSG00000066697	ENSG00000066697.15	MSANTD3	MSANTD3
2295	4.90498e-06	0.00598777	4.75617e-05	0.0571243	0.936835	Esophagus_Muscularis	TG_MTAG_with_TC	9_99085314_100085314	ENSG00000130956	ENSG00000130956.14	HABP4	HABP4
2637	1.88969e-06	0.000107853	0.00111824	0.0628867	0.935885	Whole_Blood	HDL_MTAG_with_TC	9_94081258_95081258	ENSG00000230537	ENSG00000230537.2	LINC02937	LINC02937
2571	4.75789e-09	0.00628285	4.66812e-08	0.06071	0.933007	Liver	TC_MTAG_with_TC	9_94081258_95081258	ENSG00000106823	ENSG00000106823.13	ECM2	ECM2
2337	2.78609e-06	7.66734e-05	0.00252174	0.0684697	0.928929	Whole_Blood	TC_MTAG_with_TC	9_102789530_103789530	ENSG00000066697	ENSG00000066697.15	MSANTD3	MSANTD3
2637	8.63367e-05	0.00492761	0.0011799	0.0664143	0.927392	Whole_Blood	TC_MTAG_with_TC	9_94081258_95081258	ENSG00000230537	ENSG00000230537.2	LINC02937	LINC02937
2131	7.9054e-07	0.00564644	1.01506e-05	0.0715777	0.922765	Brain_Cerebellar_Hemisphere	TG_MTAG_with_TC	9_94081258_95081258	ENSG00000127080	ENSG00000127080.10	IPPK	IPPK
3019	3.46222e-46	0.00614913	4.14845e-45	0.072758	0.921093	Nerve_Tibial	TC_MTAG_with_TC	9_94081258_95081258	ENSG00000106809	ENSG00000106809.11	OGN	OGN
3021	0.000364761	0.000128057	0.0601778	0.0202075	0.919122	Adipose_Visceral_Omentum	TC_MTAG_with_TC	9_95451769_96451769	ENSG00000127080	ENSG00000127080.10	IPPK	IPPK
2337	6.96812e-05	0.000717839	0.00719807	0.073234	0.91878	Adipose_Subcutaneous	TG_MTAG_with_TC	9_102789530_103789530	ENSG00000066697	ENSG00000066697.15	MSANTD3	MSANTD3
3019	3.92682e-06	0.00637104	4.70513e-05	0.0754199	0.918158	Pancreas	TC_MTAG_with_TC	9_94081258_95081258	ENSG00000106809	ENSG00000106809.11	OGN	OGN
2337	5.97518e-09	0.000812194	6.17236e-07	0.0829835	0.916204	Thyroid	TG_MTAG_with_TC	9_102789530_103789530	ENSG00000066697	ENSG00000066697.15	MSANTD3	MSANTD3
3102	0.00153267	0.0626646	0.000496669	0.0193908	0.915915	Skin_Sun_Exposed_Lower_leg	HDL_MTAG_with_TC	7_30539982_31539982	ENSG00000078549	ENSG00000078549.16	ADCYAP1R1	ADCYAP1R1
2672	2.31457e-05	0.000121643	0.0136982	0.0710764	0.915081	Cells_Cultured_fibroblasts	HDL_MTAG_with_TC	9_94081258_95081258	ENSG00000229694	ENSG00000229694.8	LINC00484
2337	0.000209889	0.000628187	0.0216816	0.0639782	0.913502	Artery_Tibial	TG_MTAG_with_TC	9_102789530_103789530	ENSG00000066697	ENSG00000066697.15	MSANTD3	MSANTD3
1150	6.91071e-06	0.00185955	0.000318217	0.0847133	0.913102	Skin_Sun_Exposed_Lower_leg	HDL_MTAG_with_TC	9_94081258_95081258	ENSG00000127084	ENSG00000127084.19	FGD3	FGD3
2165	0.000380065	0.000150221	0.062624	0.0238391	0.913007	Whole_Blood	TC_MTAG_with_TC	9_95451769_96451769	ENSG00000158079	ENSG00000158079.16	PTPDC1	PTPDC1
3039	0.0173859	0.0115366	0.0374263	0.023925	0.909726	Artery_Tibial	TG_MTAG_with_TC	9_98334653_99334653	ENSG00000130956	ENSG00000130956.14	HABP4	HABP4
2337	4.06461e-06	1.21651e-05	0.0231033	0.0682382	0.908642	Artery_Tibial	HDL_MTAG_with_TC	9_102789530_103789530	ENSG00000066697	ENSG00000066697.15	MSANTD3	MSANTD3
2295	0.00187038	0.0067612	0.0181363	0.0646522	0.90858	Nerve_Tibial	TG_MTAG_with_TC	9_99085314_100085314	ENSG00000130956	ENSG00000130956.14	HABP4	HABP4
3019	1.257e-47	0.000223251	5.36348e-45	0.0943535	0.905423	Nerve_Tibial	HDL_MTAG_with_TC	9_94081258_95081258	ENSG00000106809	ENSG00000106809.11	OGN	OGN
2571	1.7071e-10	0.000225425	7.23438e-08	0.0946256	0.905149	Liver	HDL_MTAG_with_TC	9_94081258_95081258	ENSG00000106823	ENSG00000106823.13	ECM2	ECM2
2672	0.00105755	0.00555796	0.0144632	0.0751079	0.903813	Cells_Cultured_fibroblasts	TC_MTAG_with_TC	9_94081258_95081258	ENSG00000229694	ENSG00000229694.8	LINC00484
3019	1.93396e-06	0.0074845	2.31728e-05	0.0887759	0.903715	Heart_Left_Ventricle	TC_MTAG_with_TC	9_94081258_95081258	ENSG00000106809	ENSG00000106809.11	OGN	OGN
1692	0.00014186	0.0120342	0.00101243	0.0849838	0.901828	Adipose_Subcutaneous	TC_MTAG_with_TC	9_94081258_95081258	ENSG00000187984	ENSG00000187984.14	ANKRD19P	ANKRD19P
3019	1.42956e-07	0.000231937	6.09976e-05	0.0980635	0.901643	Pancreas	HDL_MTAG_with_TC	9_94081258_95081258	ENSG00000106809	ENSG00000106809.11	OGN	OGN
1588	0.00104857	0.000672374	0.059643	0.0373438	0.901292	Skin_Sun_Exposed_Lower_leg	HDL_MTAG_with_TC	9_94081258_95081258	ENSG00000275318	ENSG00000275318.1
1424	0.000976013	0.00115008	0.046488	0.0538814	0.897505	Adipose_Subcutaneous	HDL_MTAG_with_TC	9_94081258_95081258	ENSG00000127081	ENSG00000127081.14	ZNF484	ZNF484
3039	1.52904e-09	0.000460756	3.51103e-07	0.104906	0.894633	Colon_Sigmoid	HDL_MTAG_with_TC	9_98334653_99334653	ENSG00000130956	ENSG00000130956.14	HABP4	HABP4
3039	0.0215904	0.0122724	0.0464774	0.0255244	0.894135	Esophagus_Gastroesophageal_Junction	TG_MTAG_with_TC	9_98334653_99334653	ENSG00000130956	ENSG00000130956.14	HABP4	HABP4
3019	1.39862e-10	0.00843331	1.67584e-09	0.100157	0.89141	Adipose_Subcutaneous	TC_MTAG_with_TC	9_94081258_95081258	ENSG00000106809	ENSG00000106809.11	OGN	OGN
3019	4.63315e-46	0.00822878	5.98232e-45	0.105364	0.886408	Nerve_Tibial	TG_MTAG_with_TC	9_94081258_95081258	ENSG00000106809	ENSG00000106809.11	OGN	OGN
3039	0.000298711	0.000198214	0.0685912	0.0446285	0.886283	Artery_Tibial	HDL_MTAG_with_TC	9_98334653_99334653	ENSG00000130956	ENSG00000130956.14	HABP4	HABP4
3039	4.25336e-07	0.000499452	9.76672e-05	0.113801	0.885602	Esophagus_Muscularis	HDL_MTAG_with_TC	9_98334653_99334653	ENSG00000130956	ENSG00000130956.14	HABP4	HABP4
2571	6.31589e-09	0.00834021	8.11836e-08	0.106319	0.885341	Liver	TG_MTAG_with_TC	9_94081258_95081258	ENSG00000106823	ENSG00000106823.13	ECM2	ECM2
3039	0.000225919	0.000277276	0.0518764	0.0627844	0.884836	Lung	HDL_MTAG_with_TC	9_98334653_99334653	ENSG00000130956	ENSG00000130956.14	HABP4	HABP4
2571	0.000460047	0.0103919	0.00451366	0.101074	0.88356	Adipose_Subcutaneous	TC_MTAG_with_TC	9_94081258_95081258	ENSG00000106823	ENSG00000106823.13	ECM2	ECM2
3019	5.26414e-06	0.00854075	6.79705e-05	0.109396	0.88199	Pancreas	TG_MTAG_with_TC	9_94081258_95081258	ENSG00000106809	ENSG00000106809.11	OGN	OGN
1588	1.25718e-06	0.022224	5.53564e-06	0.0969763	0.880793	Nerve_Tibial	TC_MTAG_with_TC	9_94081258_95081258	ENSG00000275318	ENSG00000275318.1
3039	0.000388155	0.000147115	0.0891296	0.0329036	0.877431	Esophagus_Mucosa	HDL_MTAG_with_TC	9_98334653_99334653	ENSG00000130956	ENSG00000130956.14	HABP4	HABP4
3019	5.02545e-12	0.00030302	2.1443e-09	0.128424	0.871273	Adipose_Subcutaneous	HDL_MTAG_with_TC	9_94081258_95081258	ENSG00000106809	ENSG00000106809.11	OGN	OGN
3039	0.0189895	0.0233063	0.0408784	0.0493036	0.867522	Lung	TG_MTAG_with_TC	9_98334653_99334653	ENSG00000130956	ENSG00000130956.14	HABP4	HABP4
3019	1.58303e-05	0.0106656	0.000189679	0.126933	0.862195	Testis	TC_MTAG_with_TC	9_94081258_95081258	ENSG00000106809	ENSG00000106809.11	OGN	OGN
3102	9.48423e-06	0.107843	3.0734e-06	0.0340889	0.858055	Adipose_Subcutaneous	HDL_MTAG_with_TC	7_30539982_31539982	ENSG00000078549	ENSG00000078549.16	ADCYAP1R1	ADCYAP1R1
3039	0.000129604	0.000490727	0.0297603	0.111825	0.857794	Nerve_Tibial	HDL_MTAG_with_TC	9_98334653_99334653	ENSG00000130956	ENSG00000130956.14	HABP4	HABP4
3019	1.75738e-10	0.0105965	2.26913e-09	0.135969	0.853435	Adipose_Subcutaneous	TG_MTAG_with_TC	9_94081258_95081258	ENSG00000106809	ENSG00000106809.11	OGN	OGN
1692	5.03332e-06	0.000426983	0.00181531	0.153151	0.844602	Adipose_Subcutaneous	HDL_MTAG_with_TC	9_94081258_95081258	ENSG00000187984	ENSG00000187984.14	ANKRD19P	ANKRD19P
2131	1.47934e-06	0.0112999	1.89947e-05	0.144246	0.844433	Brain_Cerebellum	TG_MTAG_with_TC	9_94081258_95081258	ENSG00000127080	ENSG00000127080.10	IPPK	IPPK
2337	2.06545e-10	2.80752e-05	1.174e-06	0.158739	0.841232	Thyroid	HDL_MTAG_with_TC	9_102789530_103789530	ENSG00000066697	ENSG00000066697.15	MSANTD3	MSANTD3
2571	1.6182e-05	0.00036553	0.00685762	0.154066	0.838695	Adipose_Subcutaneous	HDL_MTAG_with_TC	9_94081258_95081258	ENSG00000106823	ENSG00000106823.13	ECM2	ECM2
2131	0.0017951	0.0133417	0.0174695	0.129	0.838394	Adipose_Subcutaneous	TC_MTAG_with_TC	9_94081258_95081258	ENSG00000127080	ENSG00000127080.10	IPPK	IPPK
2637	0.0002206	0.0125906	0.00259478	0.147258	0.837336	Whole_Blood	TG_MTAG_with_TC	9_94081258_95081258	ENSG00000230537	ENSG00000230537.2	LINC02937	LINC02937
3019	5.66591e-07	0.000381738	0.000241758	0.162046	0.83733	Testis	HDL_MTAG_with_TC	9_94081258_95081258	ENSG00000106809	ENSG00000106809.11	OGN	OGN
642	0.0530781	0.0139969	0.0768331	0.0194246	0.836667	Skin_Sun_Exposed_Lower_leg	TG_MTAG_with_TC	9_98334653_99334653	ENSG00000197816	ENSG00000197816.16	CCDC180	CCDC180
1692	0.0127294	0.00751434	0.090847	0.0527923	0.836117	Heart_Atrial_Appendage	TC_MTAG_with_TC	9_94081258_95081258	ENSG00000187984	ENSG00000187984.14	ANKRD19P	ANKRD19P
3217	0.00333264	0.00721469	0.0491543	0.105577	0.834721	Brain_Hypothalamus	TG_MTAG_with_TC	9_94081258_95081258	ENSG00000090054	ENSG00000090054.16	SPTLC1	SPTLC1
3039	0.0274489	0.0254305	0.0590889	0.0539097	0.834122	Stomach	TG_MTAG_with_TC	9_98334653_99334653	ENSG00000130956	ENSG00000130956.14	HABP4	HABP4
3098	0.00124865	0.000946543	0.0961844	0.0720831	0.829537	Artery_Aorta	TG_MTAG_with_TC	9_95451769_96451769	ENSG00000188938	ENSG00000188938.17	FAM120AOS	FAM120AOS
1588	1.69857e-07	0.00300268	9.6616e-06	0.169967	0.82702	Nerve_Tibial	HDL_MTAG_with_TC	9_94081258_95081258	ENSG00000275318	ENSG00000275318.1
3217	8.65673e-05	0.000187406	0.0551047	0.118468	0.826154	Brain_Hypothalamus	HDL_MTAG_with_TC	9_94081258_95081258	ENSG00000090054	ENSG00000090054.16	SPTLC1	SPTLC1
3019	3.61655e-13	0.0135888	4.33337e-12	0.161997	0.824414	Lung	TC_MTAG_with_TC	9_94081258_95081258	ENSG00000106809	ENSG00000106809.11	OGN	OGN
2143	2.35706e-05	5.95409e-06	0.142155	0.0350865	0.822729	Kidney_Cortex	HDL_MTAG_with_TC	9_99085314_100085314	ENSG00000188152	ENSG00000188152.13	NUTM2G	NUTM2G
3019	1.93849e-05	0.0130605	0.000250298	0.167818	0.818852	Testis	TG_MTAG_with_TC	9_94081258_95081258	ENSG00000106809	ENSG00000106809.11	OGN	OGN
3019	3.50017e-13	0.0131515	4.51942e-12	0.168994	0.817854	Lung	TG_MTAG_with_TC	9_94081258_95081258	ENSG00000106809	ENSG00000106809.11	OGN	OGN
1588	0.00303354	0.0308561	0.0133574	0.135049	0.817704	Esophagus_Muscularis	TC_MTAG_with_TC	9_94081258_95081258	ENSG00000275318	ENSG00000275318.1
2862	0.0447931	0.0211577	0.0817485	0.0377987	0.814502	Esophagus_Muscularis	TG_MTAG_with_TC	9_98334653_99334653	ENSG00000081377	ENSG00000081377.17	CDC14B	CDC14B
3102	0.0409855	0.0998652	0.0132815	0.0315474	0.81432	Nerve_Tibial	HDL_MTAG_with_TC	7_30539982_31539982	ENSG00000078549	ENSG00000078549.16	ADCYAP1R1	ADCYAP1R1
2131	0.00121619	0.0162703	0.0118357	0.157526	0.813152	Pituitary	TC_MTAG_with_TC	9_94081258_95081258	ENSG00000127080	ENSG00000127080.10	IPPK	IPPK
2571	0.000575722	0.0130048	0.00740025	0.166349	0.81267	Adipose_Subcutaneous	TG_MTAG_with_TC	9_94081258_95081258	ENSG00000106823	ENSG00000106823.13	ECM2	ECM2
1692	0.000171101	0.0145147	0.0020222	0.170733	0.812559	Adipose_Subcutaneous	TG_MTAG_with_TC	9_94081258_95081258	ENSG00000187984	ENSG00000187984.14	ANKRD19P	ANKRD19P
806	0.000384771	4.31319e-05	0.171695	0.0184372	0.80944	Muscle_Skeletal	TC_MTAG_with_TC	9_99085314_100085314	ENSG00000136938	ENSG00000136938.9	ANP32B	ANP32B
1588	0.000297723	0.00302834	0.0169347	0.171445	0.808294	Esophagus_Muscularis	HDL_MTAG_with_TC	9_94081258_95081258	ENSG00000275318	ENSG00000275318.1
3200	6.84494e-10	0.0108876	1.14384e-08	0.181132	0.80798	Uterus	TC_MTAG_with_TC	9_94081258_95081258	ENSG00000188312	ENSG00000188312.14	CENPP	CENPP
3019	1.2455e-14	0.000467982	5.3144e-12	0.198882	0.80065	Lung	HDL_MTAG_with_TC	9_94081258_95081258	ENSG00000106809	ENSG00000106809.11	OGN	OGN
2131	2.61208e-06	0.0186568	2.54202e-05	0.180763	0.800552	Brain_Cerebellar_Hemisphere	TC_MTAG_with_TC	9_94081258_95081258	ENSG00000127080	ENSG00000127080.10	IPPK	IPPK
631	0.000882403	0.00353168	0.0396444	0.157872	0.798069	Esophagus_Mucosa	HDL_MTAG_with_TC	9_94081258_95081258	ENSG00000165233	ENSG00000165233.18	CARD19	CARD19
1588	0.0230159	0.0147585	0.101344	0.0641883	0.796693	Skin_Sun_Exposed_Lower_leg	TC_MTAG_with_TC	9_94081258_95081258	ENSG00000275318	ENSG00000275318.1
2131	6.73855e-08	0.000481301	2.85508e-05	0.203128	0.796362	Brain_Cerebellar_Hemisphere	HDL_MTAG_with_TC	9_94081258_95081258	ENSG00000127080	ENSG00000127080.10	IPPK	IPPK
1476	3.4005e-05	7.63722e-06	0.167017	0.0367142	0.796227	Pancreas	HDL_MTAG_with_TC	9_99085314_100085314	ENSG00000136936	ENSG00000136936.11	XPA	XPA
2337	0.000781494	0.00121904	0.0807284	0.125135	0.792136	Esophagus_Muscularis	TG_MTAG_with_TC	9_102789530_103789530	ENSG00000066697	ENSG00000066697.15	MSANTD3	MSANTD3
3039	0.0156641	0.0509562	0.0337199	0.108902	0.790758	Colon_Transverse	TG_MTAG_with_TC	9_98334653_99334653	ENSG00000130956	ENSG00000130956.14	HABP4	HABP4
2143	9.15506e-05	2.31263e-05	0.167939	0.0416321	0.790314	Kidney_Cortex	TC_MTAG_with_TC	9_99085314_100085314	ENSG00000188152	ENSG00000188152.13	NUTM2G	NUTM2G
2337	9.88255e-06	2.74854e-05	0.0561726	0.155439	0.788351	Artery_Aorta	HDL_MTAG_with_TC	9_102789530_103789530	ENSG00000066697	ENSG00000066697.15	MSANTD3	MSANTD3
2295	0.0125593	0.00741035	0.121783	0.0710682	0.787179	Artery_Tibial	TG_MTAG_with_TC	9_99085314_100085314	ENSG00000130956	ENSG00000130956.14	HABP4	HABP4
3098	4.86413e-05	3.68726e-05	0.121752	0.0915075	0.786655	Artery_Aorta	HDL_MTAG_with_TC	9_95451769_96451769	ENSG00000188938	ENSG00000188938.17	FAM120AOS	FAM120AOS
3039	0.000695688	0.000239258	0.159747	0.0541541	0.785164	Heart_Atrial_Appendage	HDL_MTAG_with_TC	9_98334653_99334653	ENSG00000130956	ENSG00000130956.14	HABP4	HABP4
1829	0.0143815	0.00610452	0.138522	0.0580156	0.782976	Colon_Sigmoid	TG_MTAG_with_TC	9_99085314_100085314	ENSG00000224546	ENSG00000224546.2	EIF4BP3	EIF4BP3
2672	0.0027289	0.0143418	0.0321412	0.168136	0.782652	Cells_Cultured_fibroblasts	TG_MTAG_with_TC	9_94081258_95081258	ENSG00000229694	ENSG00000229694.8	LINC00484
3205	0.00333622	0.00912251	0.0557505	0.151663	0.780128	Vagina	TC_MTAG_with_TC	9_94081258_95081258	ENSG00000188312	ENSG00000188312.14	CENPP	CENPP
1424	0.0224769	0.0264855	0.0797665	0.0932142	0.778057	Adipose_Subcutaneous	TC_MTAG_with_TC	9_94081258_95081258	ENSG00000127081	ENSG00000127081.14	ZNF484	ZNF484
3016	0.00577038	0.0115012	0.0691405	0.13703	0.776558	Brain_Nucleus_accumbens_basal_ganglia	TC_MTAG_with_TC	9_94081258_95081258	ENSG00000106809	ENSG00000106809.11	OGN	OGN
1588	0.000356723	0.00355761	0.0202906	0.201585	0.77421	Adipose_Subcutaneous	HDL_MTAG_with_TC	9_94081258_95081258	ENSG00000275318	ENSG00000275318.1
3200	9.05523e-10	0.0144033	1.33462e-08	0.211512	0.774085	Uterus	TG_MTAG_with_TC	9_94081258_95081258	ENSG00000188312	ENSG00000188312.14	CENPP	CENPP
764	0.0357176	0.0197021	0.111246	0.0605916	0.772742	Adipose_Subcutaneous	TC_MTAG_with_TC	9_94081258_95081258	ENSG00000157303	ENSG00000157303.11	SUSD3	SUSD3
1424	0.0245651	0.0289461	0.0807209	0.0943455	0.771422	Adipose_Subcutaneous	TG_MTAG_with_TC	9_94081258_95081258	ENSG00000127081	ENSG00000127081.14	ZNF484	ZNF484
1588	0.00238224	0.0016019	0.135503	0.0903468	0.770166	Pituitary	HDL_MTAG_with_TC	9_94081258_95081258	ENSG00000275318	ENSG00000275318.1
3019	0.0055157	0.0123764	0.0660894	0.147526	0.768492	Adipose_Visceral_Omentum	TC_MTAG_with_TC	9_94081258_95081258	ENSG00000106809	ENSG00000106809.11	OGN	OGN
2336	0.000245538	0.00200829	0.025364	0.20669	0.765692	Spleen	TG_MTAG_with_TC	9_102789530_103789530	ENSG00000066697	ENSG00000066697.15	MSANTD3	MSANTD3
2337	1.64257e-05	2.56221e-05	0.0933637	0.144875	0.761719	Esophagus_Muscularis	HDL_MTAG_with_TC	9_102789530_103789530	ENSG00000066697	ENSG00000066697.15	MSANTD3	MSANTD3
1588	0.0320234	0.0205345	0.11405	0.0723718	0.76102	Skin_Sun_Exposed_Lower_leg	TG_MTAG_with_TC	9_94081258_95081258	ENSG00000275318	ENSG00000275318.1
3200	2.37776e-11	0.000378207	1.51341e-08	0.239964	0.759657	Uterus	HDL_MTAG_with_TC	9_94081258_95081258	ENSG00000188312	ENSG00000188312.14	CENPP	CENPP
1588	0.00480494	0.0488742	0.0171126	0.173308	0.7559	Esophagus_Muscularis	TG_MTAG_with_TC	9_94081258_95081258	ENSG00000275318	ENSG00000275318.1
806	0.00614464	0.0006888	0.217	0.0235726	0.752594	Muscle_Skeletal	HDL_MTAG_with_TC	9_99085314_100085314	ENSG00000136938	ENSG00000136938.9	ANP32B	ANP32B
2336	4.82325e-06	3.945e-05	0.0274154	0.223485	0.749055	Spleen	HDL_MTAG_with_TC	9_102789530_103789530	ENSG00000066697	ENSG00000066697.15	MSANTD3	MSANTD3
642	0.00177994	0.000137611	0.232605	0.0172349	0.748242	Whole_Blood	HDL_MTAG_with_TC	9_98334653_99334653	ENSG00000197816	ENSG00000197816.16	CCDC180	CCDC180
1476	0.000121511	2.72903e-05	0.20665	0.0456642	0.747537	Pancreas	TC_MTAG_with_TC	9_99085314_100085314	ENSG00000136936	ENSG00000136936.11	XPA	XPA
3018	0.00483987	0.0147498	0.0579902	0.175983	0.746438	Brain_Putamen_basal_ganglia	TC_MTAG_with_TC	9_94081258_95081258	ENSG00000106809	ENSG00000106809.11	OGN	OGN
2547	0.000230936	0.0168479	0.00328885	0.239197	0.740435	Thyroid	TG_MTAG_with_TC	8_91224679_92224679	ENSG00000246792	ENSG00000246792.3
2567	0.000231379	0.0168532	0.00329519	0.239276	0.740344	Thyroid	TG_MTAG_with_TC	8_91201696_92201696	ENSG00000246792	ENSG00000246792.3
3095	4.0174e-05	0.00153291	0.00663404	0.252394	0.739399	Brain_Cerebellum	TC_MTAG_with_TC	9_95451769_96451769	ENSG00000165238	ENSG00000165238.17	WNK2	WNK2
1692	0.00886808	0.0234447	0.0632897	0.166583	0.737815	Cells_Cultured_fibroblasts	TC_MTAG_with_TC	9_94081258_95081258	ENSG00000187984	ENSG00000187984.14	ANKRD19P	ANKRD19P
1150	0.046078	0.0161382	0.149677	0.0516857	0.736421	Skin_Not_Sun_Exposed_Suprapubic	TC_MTAG_with_TC	9_94081258_95081258	ENSG00000127084	ENSG00000127084.19	FGD3	FGD3
631	0.0131823	0.0527603	0.039661	0.158	0.736396	Esophagus_Mucosa	TG_MTAG_with_TC	9_94081258_95081258	ENSG00000165233	ENSG00000165233.18	CARD19	CARD19
1150	0.000239209	0.064367	0.000748787	0.200751	0.733894	Skin_Sun_Exposed_Lower_leg	TG_MTAG_with_TC	9_94081258_95081258	ENSG00000127084	ENSG00000127084.19	FGD3	FGD3
3102	0.00626293	0.00309543	0.172373	0.0844612	0.733807	Skin_Not_Sun_Exposed_Suprapubic	TC_MTAG_with_TC	7_30539982_31539982	ENSG00000078549	ENSG00000078549.16	ADCYAP1R1	ADCYAP1R1
2295	0.0168392	0.00819778	0.163284	0.0787579	0.732922	Esophagus_Gastroesophageal_Junction	TG_MTAG_with_TC	9_99085314_100085314	ENSG00000130956	ENSG00000130956.14	HABP4	HABP4
3019	0.000197331	0.00044278	0.0841989	0.188203	0.726958	Adipose_Visceral_Omentum	HDL_MTAG_with_TC	9_94081258_95081258	ENSG00000106809	ENSG00000106809.11	OGN	OGN
642	0.00176077	0.000323809	0.2301	0.0415895	0.726226	Thyroid	HDL_MTAG_with_TC	9_98334653_99334653	ENSG00000197816	ENSG00000197816.16	CCDC180	CCDC180
1588	0.00561767	0.0560252	0.0200071	0.198812	0.719538	Adipose_Subcutaneous	TG_MTAG_with_TC	9_94081258_95081258	ENSG00000275318	ENSG00000275318.1
642	0.0204476	0.00158085	0.240747	0.0178932	0.719332	Whole_Blood	TC_MTAG_with_TC	9_98334653_99334653	ENSG00000197816	ENSG00000197816.16	CCDC180	CCDC180
3088	0.000452801	0.00316754	0.0348794	0.243278	0.718222	Brain_Hippocampus	TG_MTAG_with_TC	9_95451769_96451769	ENSG00000165233	ENSG00000165233.18	CARD19	CARD19
1764	0.0030275	0.000720998	0.22968	0.0539856	0.712586	Pancreas	TG_MTAG_with_TC	9_95451769_96451769	ENSG00000196305	ENSG00000196305.19	IARS1	IARS1
1588	0.0321353	0.0216088	0.141499	0.0944381	0.710319	Pituitary	TC_MTAG_with_TC	9_94081258_95081258	ENSG00000275318	ENSG00000275318.1
2337	0.00189148	0.000918315	0.19539	0.0941544	0.707645	Heart_Atrial_Appendage	TG_MTAG_with_TC	9_102789530_103789530	ENSG00000066697	ENSG00000066697.15	MSANTD3	MSANTD3
764	0.00411204	0.00226823	0.186026	0.101908	0.705686	Adipose_Subcutaneous	HDL_MTAG_with_TC	9_94081258_95081258	ENSG00000157303	ENSG00000157303.11	SUSD3	SUSD3
3019	0.00656386	0.0147283	0.0847525	0.189467	0.704488	Adipose_Visceral_Omentum	TG_MTAG_with_TC	9_94081258_95081258	ENSG00000106809	ENSG00000106809.11	OGN	OGN
642	0.020204	0.00371554	0.237878	0.0430509	0.695152	Thyroid	TC_MTAG_with_TC	9_98334653_99334653	ENSG00000197816	ENSG00000197816.16	CCDC180	CCDC180
2337	3.00765e-05	0.000309841	0.0272229	0.279751	0.692687	Adipose_Subcutaneous	TC_MTAG_with_TC	9_102789530_103789530	ENSG00000066697	ENSG00000066697.15	MSANTD3	MSANTD3
2295	0.0135498	0.0159247	0.131388	0.15373	0.685408	Lung	TG_MTAG_with_TC	9_99085314_100085314	ENSG00000130956	ENSG00000130956.14	HABP4	HABP4
3038	0.0656054	0.0347426	0.141227	0.0741052	0.68432	Spleen	TG_MTAG_with_TC	9_98334653_99334653	ENSG00000130956	ENSG00000130956.14	HABP4	HABP4
2337	3.90917e-05	1.8979e-05	0.222198	0.107206	0.670538	Heart_Atrial_Appendage	HDL_MTAG_with_TC	9_102789530_103789530	ENSG00000066697	ENSG00000066697.15	MSANTD3	MSANTD3
1588	0.0454961	0.0157131	0.20033	0.0685183	0.669943	Skin_Not_Sun_Exposed_Suprapubic	TC_MTAG_with_TC	9_94081258_95081258	ENSG00000275318	ENSG00000275318.1
3039	0.0761571	0.0288643	0.163942	0.0614663	0.66957	Esophagus_Mucosa	TG_MTAG_with_TC	9_98334653_99334653	ENSG00000130956	ENSG00000130956.14	HABP4	HABP4
3016	0.000259471	0.000517163	0.110713	0.219999	0.668511	Brain_Nucleus_accumbens_basal_ganglia	HDL_MTAG_with_TC	9_94081258_95081258	ENSG00000106809	ENSG00000106809.11	OGN	OGN
755	0.00228863	0.000270047	0.299132	0.0346323	0.663677	Liver	HDL_MTAG_with_TC	9_98334653_99334653	ENSG00000254633	ENSG00000254633.2	STRA6LP	STRA6LP
1588	0.00573358	0.0571812	0.0252462	0.251121	0.660718	Adipose_Subcutaneous	TC_MTAG_with_TC	9_94081258_95081258	ENSG00000275318	ENSG00000275318.1
1970	0.00393725	0.000736593	0.290225	0.0536446	0.651457	Esophagus_Mucosa	TC_MTAG_with_TC	9_98334653_99334653	ENSG00000196597	ENSG00000196597.13	ZNF782	ZNF782
3039	0.000974256	0.000553783	0.223712	0.126514	0.648246	Esophagus_Gastroesophageal_Junction	HDL_MTAG_with_TC	9_98334653_99334653	ENSG00000130956	ENSG00000130956.14	HABP4	HABP4
3039	0.00202143	0.00248095	0.156579	0.191526	0.647393	Lung	TC_MTAG_with_TC	9_98334653_99334653	ENSG00000130956	ENSG00000130956.14	HABP4	HABP4
3221	0.00155658	0.0186501	0.0260174	0.311083	0.642693	Heart_Left_Ventricle	TC_MTAG_with_TC	9_94081258_95081258	ENSG00000169071	ENSG00000169071.15	ROR2	ROR2
3039	0.00333427	0.00126372	0.258271	0.0972475	0.639884	Esophagus_Mucosa	TC_MTAG_with_TC	9_98334653_99334653	ENSG00000130956	ENSG00000130956.14	HABP4	HABP4
3221	0.00207948	0.0185996	0.0347574	0.310247	0.634317	Adipose_Subcutaneous	TC_MTAG_with_TC	9_94081258_95081258	ENSG00000169071	ENSG00000169071.15	ROR2	ROR2
1588	0.00414761	0.00222192	0.235919	0.125752	0.63196	Artery_Tibial	HDL_MTAG_with_TC	9_94081258_95081258	ENSG00000275318	ENSG00000275318.1
2295	0.0244838	0.0100641	0.23741	0.0969571	0.631085	Esophagus_Mucosa	TG_MTAG_with_TC	9_99085314_100085314	ENSG00000130956	ENSG00000130956.14	HABP4	HABP4
3039	0.00283633	0.00188209	0.219701	0.145155	0.630425	Artery_Tibial	TC_MTAG_with_TC	9_98334653_99334653	ENSG00000130956	ENSG00000130956.14	HABP4	HABP4
2337	0.00094047	0.00261563	0.0971506	0.269566	0.629728	Artery_Aorta	TG_MTAG_with_TC	9_102789530_103789530	ENSG00000066697	ENSG00000066697.15	MSANTD3	MSANTD3
755	0.0261224	0.00308231	0.30834	0.0357558	0.626699	Liver	TC_MTAG_with_TC	9_98334653_99334653	ENSG00000254633	ENSG00000254633.2	STRA6LP	STRA6LP
1811	0.00316717	0.000623406	0.309756	0.0603443	0.626109	Brain_Cortex	HDL_MTAG_with_TC	9_98334653_99334653	ENSG00000223849	ENSG00000223849.1
2524	3.12911e-08	0.00657239	1.75373e-06	0.367728	0.625698	Testis	TC_MTAG_with_TC	9_97827711_98827711	ENSG00000268926	ENSG00000268926.3
3016	0.00907099	0.0180798	0.117124	0.232822	0.622903	Brain_Nucleus_accumbens_basal_ganglia	TG_MTAG_with_TC	9_94081258_95081258	ENSG00000106809	ENSG00000106809.11	OGN	OGN
1588	4.6975e-06	0.0830407	1.673e-05	0.295125	0.621813	Nerve_Tibial	TG_MTAG_with_TC	9_94081258_95081258	ENSG00000275318	ENSG00000275318.1
2131	0.00190434	0.0254763	0.0244517	0.326495	0.621673	Pituitary	TG_MTAG_with_TC	9_94081258_95081258	ENSG00000127080	ENSG00000127080.10	IPPK	IPPK
2547	1.07988e-05	0.0248745	0.000153789	0.353626	0.621334	Thyroid	TG_MTAG_with_TC	8_91224679_92224679	ENSG00000180694	ENSG00000180694.14	TMEM64	TMEM64
2567	1.08234e-05	0.0248754	0.000154142	0.353643	0.621317	Thyroid	TG_MTAG_with_TC	8_91201696_92201696	ENSG00000180694	ENSG00000180694.14	TMEM64	TMEM64
1764	0.000123709	2.94613e-05	0.308453	0.0728394	0.618555	Pancreas	HDL_MTAG_with_TC	9_95451769_96451769	ENSG00000196305	ENSG00000196305.19	IARS1	IARS1
2111	0.00098274	0.000370808	0.276571	0.103738	0.618338	Esophagus_Gastroesophageal_Junction	HDL_MTAG_with_TC	9_97827711_98827711	ENSG00000130958	ENSG00000130958.13	SLC35D2	SLC35D2
642	0.00242194	0.000491207	0.316502	0.0635745	0.61701	Cells_Cultured_fibroblasts	HDL_MTAG_with_TC	9_98334653_99334653	ENSG00000197816	ENSG00000197816.16	CCDC180	CCDC180
3039	0.0305162	0.0912279	0.0656918	0.195768	0.616796	Skin_Not_Sun_Exposed_Suprapubic	TG_MTAG_with_TC	9_98334653_99334653	ENSG00000130956	ENSG00000130956.14	HABP4	HABP4
3019	8.46168e-05	0.02952	0.00101388	0.353094	0.616288	Esophagus_Muscularis	TC_MTAG_with_TC	9_94081258_95081258	ENSG00000106809	ENSG00000106809.11	OGN	OGN
2131	6.29612e-05	0.000842298	0.0266762	0.35626	0.616159	Pituitary	HDL_MTAG_with_TC	9_94081258_95081258	ENSG00000127080	ENSG00000127080.10	IPPK	IPPK
3088	1.9234e-05	0.00013455	0.0481439	0.336172	0.61553	Brain_Hippocampus	HDL_MTAG_with_TC	9_95451769_96451769	ENSG00000165233	ENSG00000165233.18	CARD19	CARD19
3004	0.0879277	0.034765	0.18815	0.0737755	0.615382	Brain_Cerebellum	TG_MTAG_with_TC	9_98334653_99334653	ENSG00000130956	ENSG00000130956.14	HABP4	HABP4
2295	0.0194836	0.016566	0.188925	0.160019	0.615007	Stomach	TG_MTAG_with_TC	9_99085314_100085314	ENSG00000130956	ENSG00000130956.14	HABP4	HABP4
1692	0.000226019	0.047266	0.00161305	0.336714	0.614181	Nerve_Tibial	TC_MTAG_with_TC	9_94081258_95081258	ENSG00000187984	ENSG00000187984.14	ANKRD19P	ANKRD19P
631	0.0190431	0.076217	0.0583078	0.232754	0.613678	Esophagus_Mucosa	TC_MTAG_with_TC	9_94081258_95081258	ENSG00000165233	ENSG00000165233.18	CARD19	CARD19
356	0.0277052	0.0111297	0.250786	0.100135	0.610244	Heart_Left_Ventricle	TC_MTAG_with_TC	9_102789530_103789530	ENSG00000119523	ENSG00000119523.10	ALG2	ALG2
3021	0.000116055	4.07436e-05	0.289894	0.101165	0.608784	Adipose_Visceral_Omentum	HDL_MTAG_with_TC	9_95451769_96451769	ENSG00000127080	ENSG00000127080.10	IPPK	IPPK
2131	0.00339723	0.0252491	0.0436205	0.323595	0.604138	Adipose_Subcutaneous	TG_MTAG_with_TC	9_94081258_95081258	ENSG00000127080	ENSG00000127080.10	IPPK	IPPK
2649	0.0100508	0.00388802	0.276487	0.106352	0.603222	Adipose_Subcutaneous	TC_MTAG_with_TC	7_30539982_31539982	ENSG00000235859	ENSG00000235859.5
764	0.0700646	0.0266456	0.218224	0.0823879	0.602678	Nerve_Tibial	TC_MTAG_with_TC	9_94081258_95081258	ENSG00000157303	ENSG00000157303.11	SUSD3	SUSD3
3019	8.69242e-05	0.030625	0.00104153	0.366349	0.601898	Heart_Atrial_Appendage	TC_MTAG_with_TC	9_94081258_95081258	ENSG00000106809	ENSG00000106809.11	OGN	OGN
1150	0.0062921	0.00220372	0.289732	0.100874	0.600898	Skin_Not_Sun_Exposed_Suprapubic	HDL_MTAG_with_TC	9_94081258_95081258	ENSG00000127084	ENSG00000127084.19	FGD3	FGD3
1588	0.00515775	0.00178134	0.293376	0.100725	0.59896	Skin_Not_Sun_Exposed_Suprapubic	HDL_MTAG_with_TC	9_94081258_95081258	ENSG00000275318	ENSG00000275318.1
2543	8.20735e-08	0.00524849	6.23582e-06	0.398175	0.59657	Muscle_Skeletal	TG_MTAG_with_TC	9_95451769_96451769	ENSG00000106823	ENSG00000106823.13	ECM2	ECM2
2605	0.000227569	0.00155962	0.051513	0.352444	0.594256	Artery_Tibial	HDL_MTAG_with_TC	9_98334653_99334653	ENSG00000224848	ENSG00000224848.4
3019	2.45451e-07	0.000949905	0.000104731	0.40472	0.594225	Heart_Left_Ventricle	HDL_MTAG_with_TC	9_94081258_95081258	ENSG00000106809	ENSG00000106809.11	OGN	OGN
3039	0.0971547	0.0326564	0.209143	0.0697077	0.591338	Small_Intestine_Terminal_Ileum	TG_MTAG_with_TC	9_98334653_99334653	ENSG00000130956	ENSG00000130956.14	HABP4	HABP4
2337	0.0028272	0.00110846	0.29205	0.113914	0.590101	Esophagus_Gastroesophageal_Junction	TG_MTAG_with_TC	9_102789530_103789530	ENSG00000066697	ENSG00000066697.15	MSANTD3	MSANTD3
3098	0.00153995	0.000935911	0.254296	0.15396	0.589267	Colon_Transverse	TC_MTAG_with_TC	9_95451769_96451769	ENSG00000127081	ENSG00000127081.14	ZNF484	ZNF484
2165	0.000118209	4.67219e-05	0.294684	0.115884	0.589267	Whole_Blood	HDL_MTAG_with_TC	9_95451769_96451769	ENSG00000158079	ENSG00000158079.16	PTPDC1	PTPDC1
3098	8.22103e-05	0.00519348	0.0063327	0.399468	0.588924	Heart_Atrial_Appendage	TG_MTAG_with_TC	9_95451769_96451769	ENSG00000185963	ENSG00000185963.14	BICD2	BICD2
2131	0.00301929	0.0267787	0.0387678	0.343251	0.588183	Lung	TG_MTAG_with_TC	9_94081258_95081258	ENSG00000127080	ENSG00000127080.10	IPPK	IPPK
3221	0.000228417	0.000420788	0.1454	0.267267	0.586684	Pituitary	HDL_MTAG_with_TC	9_94081258_95081258	ENSG00000090054	ENSG00000090054.16	SPTLC1	SPTLC1
3221	0.00930547	0.0171424	0.13725	0.252257	0.584045	Pituitary	TG_MTAG_with_TC	9_94081258_95081258	ENSG00000090054	ENSG00000090054.16	SPTLC1	SPTLC1
642	0.00285562	0.000310883	0.373176	0.040043	0.583615	Adipose_Visceral_Omentum	HDL_MTAG_with_TC	9_98334653_99334653	ENSG00000197816	ENSG00000197816.16	CCDC180	CCDC180
1970	0.00156202	0.000292227	0.349779	0.0648541	0.583513	Esophagus_Mucosa	HDL_MTAG_with_TC	9_98334653_99334653	ENSG00000196597	ENSG00000196597.13	ZNF782	ZNF782
1832	1.23784e-28	0.00543189	9.39429e-27	0.411657	0.582911	Thyroid	TG_MTAG_with_TC	9_95451769_96451769	ENSG00000188312	ENSG00000188312.14	CENPP	CENPP
642	0.0271927	0.0055151	0.320161	0.0643509	0.58278	Cells_Cultured_fibroblasts	TC_MTAG_with_TC	9_98334653_99334653	ENSG00000197816	ENSG00000197816.16	CCDC180	CCDC180
1588	0.0548993	0.0369161	0.195522	0.130894	0.581769	Pituitary	TG_MTAG_with_TC	9_94081258_95081258	ENSG00000275318	ENSG00000275318.1
3098	8.62185e-120	0.00252648	1.42375e-117	0.416625	0.580849	Cells_Cultured_fibroblasts	TC_MTAG_with_TC	9_95451769_96451769	ENSG00000131669	ENSG00000131669.10	NINJ1	NINJ1
3098	7.31646e-75	0.00252648	1.20819e-72	0.416625	0.580849	Testis	TC_MTAG_with_TC	9_95451769_96451769	ENSG00000131669	ENSG00000131669.10	NINJ1	NINJ1
2131	0.00893301	0.0214525	0.1147	0.274871	0.580044	Esophagus_Muscularis	TG_MTAG_with_TC	9_94081258_95081258	ENSG00000127080	ENSG00000127080.10	IPPK	IPPK
2337	0.000117235	0.000350879	0.106112	0.317011	0.576409	Artery_Tibial	TC_MTAG_with_TC	9_102789530_103789530	ENSG00000066697	ENSG00000066697.15	MSANTD3	MSANTD3
1433	0.0180326	0.00268352	0.351519	0.0517351	0.57603	Stomach	TC_MTAG_with_TC	9_97827711_98827711	ENSG00000081377	ENSG00000081377.17	CDC14B	CDC14B
1832	1.30928e-19	0.00554312	9.93643e-18	0.420107	0.57435	Heart_Atrial_Appendage	TG_MTAG_with_TC	9_95451769_96451769	ENSG00000188312	ENSG00000188312.14	CENPP	CENPP
2337	0.00288373	0.00121709	0.297889	0.125153	0.572857	Cells_Cultured_fibroblasts	TG_MTAG_with_TC	9_102789530_103789530	ENSG00000066697	ENSG00000066697.15	MSANTD3	MSANTD3
1830	8.55665e-08	0.00556381	6.49386e-06	0.421679	0.57275	Uterus	TG_MTAG_with_TC	9_95451769_96451769	ENSG00000188312	ENSG00000188312.14	CENPP	CENPP
2295	4.30873e-05	2.78389e-05	0.259861	0.167324	0.572744	Brain_Cerebellum	HDL_MTAG_with_TC	9_99085314_100085314	ENSG00000254483	ENSG00000254483.1	SUGT1P4	SUGT1P4
1279	0.00017028	0.00553985	0.0126164	0.409887	0.571786	Skin_Sun_Exposed_Lower_leg	TG_MTAG_with_TC	9_95451769_96451769	ENSG00000225511	ENSG00000225511.8	LINC00475	LINC00475
3209	2.34049e-05	0.0272633	0.000344959	0.401255	0.571113	Skin_Not_Sun_Exposed_Suprapubic	TG_MTAG_with_TC	9_94081258_95081258	ENSG00000188312	ENSG00000188312.14	CENPP	CENPP
1692	0.0364673	0.0163771	0.26026	0.116309	0.570586	Colon_Sigmoid	TC_MTAG_with_TC	9_94081258_95081258	ENSG00000187984	ENSG00000187984.14	ANKRD19P	ANKRD19P
2295	0.0301141	0.0103173	0.292005	0.0994749	0.568089	Esophagus_Muscularis	TG_MTAG_with_TC	9_99085314_100085314	ENSG00000081377	ENSG00000081377.17	CDC14B	CDC14B
2295	5.08425e-05	2.08989e-05	0.306632	0.125474	0.567822	Esophagus_Mucosa	HDL_MTAG_with_TC	9_99085314_100085314	ENSG00000130956	ENSG00000130956.14	HABP4	HABP4
256	0.0795256	0.0356941	0.219654	0.0980218	0.567105	Brain_Nucleus_accumbens_basal_ganglia	HDL_MTAG_with_TC	9_98334653_99334653	ENSG00000165140	ENSG00000165140.12	FBP1	FBP1
3209	2.09976e-05	0.0244591	0.000350887	0.408165	0.567004	Skin_Not_Sun_Exposed_Suprapubic	TC_MTAG_with_TC	9_94081258_95081258	ENSG00000188312	ENSG00000188312.14	CENPP	CENPP
2571	0.00128475	0.0301177	0.016514	0.386563	0.56552	Esophagus_Muscularis	TG_MTAG_with_TC	9_94081258_95081258	ENSG00000106823	ENSG00000106823.13	ECM2	ECM2
3039	0.102918	0.035395	0.221549	0.0756297	0.564508	Heart_Atrial_Appendage	TG_MTAG_with_TC	9_98334653_99334653	ENSG00000130956	ENSG00000130956.14	HABP4	HABP4
2143	0.0325646	0.00822601	0.315628	0.0791652	0.564416	Kidney_Cortex	TG_MTAG_with_TC	9_99085314_100085314	ENSG00000188152	ENSG00000188152.13	NUTM2G	NUTM2G
2131	0.000121791	0.000905184	0.051602	0.382956	0.564415	Adipose_Subcutaneous	HDL_MTAG_with_TC	9_94081258_95081258	ENSG00000127080	ENSG00000127080.10	IPPK	IPPK
1439	0.129541	0.0669277	0.158553	0.081353	0.563625	Skin_Not_Sun_Exposed_Suprapubic	TG_MTAG_with_TC	9_95451769_96451769	ENSG00000175787	ENSG00000175787.17	ZNF169	ZNF169
2131	0.0113464	0.0294569	0.11042	0.286106	0.562671	Nerve_Tibial	TC_MTAG_with_TC	9_94081258_95081258	ENSG00000127080	ENSG00000127080.10	IPPK	IPPK
2337	0.0010892	0.00313689	0.112514	0.323482	0.559778	Muscle_Skeletal	TG_MTAG_with_TC	9_102789530_103789530	ENSG00000023318	ENSG00000023318.9	ERP44	ERP44
1588	0.0631819	0.0338471	0.22502	0.119987	0.557964	Artery_Tibial	TG_MTAG_with_TC	9_94081258_95081258	ENSG00000275318	ENSG00000275318.1
1673	0.00361208	0.000648927	0.372437	0.066353	0.556949	Brain_Cerebellar_Hemisphere	TG_MTAG_with_TC	9_102789530_103789530	ENSG00000136870	ENSG00000136870.11	ZNF189	ZNF189
1811	0.006085	0.00119773	0.366069	0.0714995	0.555149	Brain_Cortex	TC_MTAG_with_TC	9_98334653_99334653	ENSG00000223849	ENSG00000223849.1
2087	0.0266737	0.0152755	0.257909	0.147147	0.552995	Thyroid	TG_MTAG_with_TC	9_99085314_100085314	ENSG00000232283	ENSG00000232283.1	HSD17B3-AS1	HSD17B3-AS1
764	0.00701277	0.00266696	0.317253	0.120098	0.552969	Nerve_Tibial	HDL_MTAG_with_TC	9_94081258_95081258	ENSG00000157303	ENSG00000157303.11	SUSD3	SUSD3
1831	2.8266e-05	0.00581305	0.00214518	0.440616	0.551398	Stomach	TG_MTAG_with_TC	9_95451769_96451769	ENSG00000198000	ENSG00000198000.12	NOL8	NOL8
1831	1.8778e-05	0.00583822	0.00142511	0.442527	0.550191	Skin_Not_Sun_Exposed_Suprapubic	TG_MTAG_with_TC	9_95451769_96451769	ENSG00000198000	ENSG00000198000.12	NOL8	NOL8
2170	3.30144e-09	0.00585691	2.50748e-07	0.444288	0.549855	Adipose_Subcutaneous	TG_MTAG_with_TC	9_95451769_96451769	ENSG00000106809	ENSG00000106809.11	OGN	OGN
1476	0.0522476	0.0117343	0.315984	0.0704177	0.549616	Pancreas	TG_MTAG_with_TC	9_99085314_100085314	ENSG00000136936	ENSG00000136936.11	XPA	XPA
3039	2.77426e-08	0.0057617	2.14893e-06	0.44575	0.548486	Testis	TC_MTAG_with_TC	9_98334653_99334653	ENSG00000268926	ENSG00000268926.3
642	0.031971	0.00348059	0.376421	0.0404321	0.547696	Adipose_Visceral_Omentum	TC_MTAG_with_TC	9_98334653_99334653	ENSG00000197816	ENSG00000197816.16	CCDC180	CCDC180
2131	1.39902e-07	0.00106864	5.92757e-05	0.452228	0.546644	Brain_Cerebellum	HDL_MTAG_with_TC	9_94081258_95081258	ENSG00000127080	ENSG00000127080.10	IPPK	IPPK
2524	0.00127362	0.000318314	0.363717	0.0903586	0.544333	Stomach	HDL_MTAG_with_TC	9_97827711_98827711	ENSG00000271155	ENSG00000271155.1
3013	0.0116307	0.00439658	0.320083	0.120453	0.543437	Small_Intestine_Terminal_Ileum	TC_MTAG_with_TC	7_30539982_31539982	ENSG00000106100	ENSG00000106100.11	NOD1	NOD1
2295	0.0107526	0.032337	0.104264	0.31302	0.539627	Colon_Transverse	TG_MTAG_with_TC	9_99085314_100085314	ENSG00000130956	ENSG00000130956.14	HABP4	HABP4
1150	0.0903972	0.0183873	0.29364	0.0591895	0.538386	Brain_Cerebellar_Hemisphere	TC_MTAG_with_TC	9_94081258_95081258	ENSG00000127084	ENSG00000127084.19	FGD3	FGD3
764	0.00886827	0.00113271	0.401194	0.050705	0.5381	Cells_Cultured_fibroblasts	HDL_MTAG_with_TC	9_94081258_95081258	ENSG00000157303	ENSG00000157303.11	SUSD3	SUSD3
3022	0.106323	0.0411852	0.228855	0.0881134	0.535523	Brain_Hypothalamus	TG_MTAG_with_TC	9_98334653_99334653	ENSG00000232283	ENSG00000232283.1	HSD17B3-AS1	HSD17B3-AS1
1692	0.000353111	0.000933529	0.127353	0.33615	0.53521	Cells_Cultured_fibroblasts	HDL_MTAG_with_TC	9_94081258_95081258	ENSG00000187984	ENSG00000187984.14	ANKRD19P	ANKRD19P
1831	5.65427e-05	0.00600276	0.00429117	0.45503	0.534619	Colon_Transverse	TG_MTAG_with_TC	9_95451769_96451769	ENSG00000198000	ENSG00000198000.12	NOL8	NOL8
3221	0.00925453	0.0170486	0.154684	0.284423	0.53459	Pituitary	TC_MTAG_with_TC	9_94081258_95081258	ENSG00000090054	ENSG00000090054.16	SPTLC1	SPTLC1
890	0.00314559	0.000394084	0.411245	0.0509871	0.534228	Esophagus_Muscularis	HDL_MTAG_with_TC	9_98334653_99334653	ENSG00000159712	ENSG00000159712.10	ANKRD18CP	ANKRD18CP
1832	3.32439e-06	0.00607354	0.000252297	0.460403	0.533268	Whole_Blood	TG_MTAG_with_TC	9_95451769_96451769	ENSG00000188312	ENSG00000188312.14	CENPP	CENPP
1833	0.146164	0.0295302	0.242602	0.0484809	0.533223	Stomach	TG_MTAG_with_TC	9_98334653_99334653	ENSG00000188152	ENSG00000188152.13	NUTM2G	NUTM2G
2524	8.50046e-07	0.178544	1.37486e-06	0.288243	0.533211	Testis	TG_MTAG_with_TC	9_97827711_98827711	ENSG00000268926	ENSG00000268926.3
3098	0.00144219	0.0045704	0.111093	0.351529	0.531365	Testis	TG_MTAG_with_TC	9_95451769_96451769	ENSG00000185963	ENSG00000185963.14	BICD2	BICD2
2231	0.0046496	0.00145928	0.353164	0.11031	0.530417	Esophagus_Muscularis	TG_MTAG_with_TC	9_95451769_96451769	ENSG00000127083	ENSG00000127083.8	OMD	OMD
3098	2.77602e-13	0.00283001	4.58411e-11	0.466797	0.530373	Artery_Tibial	TC_MTAG_with_TC	9_95451769_96451769	ENSG00000203364	ENSG00000203364.2
1832	1.25258e-16	0.0061244	9.50612e-15	0.464267	0.529609	Esophagus_Gastroesophageal_Junction	TG_MTAG_with_TC	9_95451769_96451769	ENSG00000188312	ENSG00000188312.14	CENPP	CENPP
2980	1.40474e-06	0.0338832	1.81203e-05	0.436542	0.529555	Muscle_Skeletal	TG_MTAG_with_TC	9_94081258_95081258	ENSG00000127083	ENSG00000127083.8	OMD	OMD
2337	3.08306e-06	7.98136e-05	0.0175242	0.453132	0.529261	Esophagus_Mucosa	HDL_MTAG_with_TC	9_102789530_103789530	ENSG00000066697	ENSG00000066697.15	MSANTD3	MSANTD3
2111	0.00613781	0.00231592	0.336123	0.126297	0.529127	Esophagus_Gastroesophageal_Junction	TC_MTAG_with_TC	9_97827711_98827711	ENSG00000130958	ENSG00000130958.13	SLC35D2	SLC35D2
1831	0.000197898	0.00594013	0.015019	0.450283	0.52856	Nerve_Tibial	TG_MTAG_with_TC	9_95451769_96451769	ENSG00000198000	ENSG00000198000.12	NOL8	NOL8
1831	0.000634425	0.00552676	0.0481481	0.418913	0.526778	Esophagus_Gastroesophageal_Junction	TG_MTAG_with_TC	9_95451769_96451769	ENSG00000198000	ENSG00000198000.12	NOL8	NOL8
2131	5.80245e-06	0.0443218	5.64682e-05	0.430805	0.52481	Brain_Cerebellum	TC_MTAG_with_TC	9_94081258_95081258	ENSG00000127080	ENSG00000127080.10	IPPK	IPPK
1433	0.0548363	0.00816045	0.359286	0.0529422	0.524775	Stomach	HDL_MTAG_with_TC	9_97827711_98827711	ENSG00000081377	ENSG00000081377.17	CDC14B	CDC14B
1831	1.59079e-05	0.00617266	0.00120729	0.467934	0.52467	Adipose_Subcutaneous	TG_MTAG_with_TC	9_95451769_96451769	ENSG00000198000	ENSG00000198000.12	NOL8	NOL8
2802	0.000614293	0.000188384	0.363571	0.110971	0.524655	Adrenal_Gland	HDL_MTAG_with_TC	9_94081258_95081258	ENSG00000235641	ENSG00000235641.5	LINC00484	LINC00484
1424	0.0485858	0.0561263	0.172422	0.198658	0.524208	Heart_Atrial_Appendage	TC_MTAG_with_TC	9_94081258_95081258	ENSG00000127081	ENSG00000127081.14	ZNF484	ZNF484
2543	1.41744e-06	0.00620485	0.000107695	0.470912	0.522774	Liver	TG_MTAG_with_TC	9_95451769_96451769	ENSG00000106823	ENSG00000106823.13	ECM2	ECM2
2295	0.000158396	0.00010234	0.29056	0.18721	0.52197	Brain_Cerebellum	TC_MTAG_with_TC	9_99085314_100085314	ENSG00000254483	ENSG00000254483.1	SUGT1P4	SUGT1P4
3022	0.0014975	0.000580068	0.34386	0.132676	0.521386	Brain_Hypothalamus	HDL_MTAG_with_TC	9_98334653_99334653	ENSG00000232283	ENSG00000232283.1	HSD17B3-AS1	HSD17B3-AS1
2295	1.79868e-05	6.14724e-05	0.108479	0.37022	0.521221	Breast_Mammary_Tissue	HDL_MTAG_with_TC	9_99085314_100085314	ENSG00000197816	ENSG00000197816.16	CCDC180	CCDC180
2902	0.00355161	0.000926321	0.378438	0.0981842	0.5189	Stomach	HDL_MTAG_with_TC	9_98334653_99334653	ENSG00000271659	ENSG00000271659.1
1692	0.0103563	0.0273791	0.122398	0.323069	0.516797	Cells_Cultured_fibroblasts	TG_MTAG_with_TC	9_94081258_95081258	ENSG00000187984	ENSG00000187984.14	ANKRD19P	ANKRD19P
1832	4.59237e-05	0.00627002	0.00348527	0.475333	0.514866	Adrenal_Gland	TG_MTAG_with_TC	9_95451769_96451769	ENSG00000188312	ENSG00000188312.14	CENPP	CENPP
1832	9.42109e-19	0.00632765	7.14991e-17	0.479708	0.513964	Adipose_Visceral_Omentum	TG_MTAG_with_TC	9_95451769_96451769	ENSG00000188312	ENSG00000188312.14	CENPP	CENPP
3221	0.00749847	0.0200696	0.125332	0.33494	0.51216	Testis	TC_MTAG_with_TC	9_94081258_95081258	ENSG00000169071	ENSG00000169071.15	ROR2	ROR2
404	0.0280184	0.00778807	0.355225	0.0982286	0.51074	Adipose_Visceral_Omentum	TC_MTAG_with_TC	9_97827711_98827711	ENSG00000188152	ENSG00000188152.13	NUTM2G	NUTM2G
2170	0.00162926	0.00474398	0.123744	0.359799	0.510084	Pancreas	TG_MTAG_with_TC	9_95451769_96451769	ENSG00000106809	ENSG00000106809.11	OGN	OGN
2337	0.000175071	0.00453221	0.0180849	0.467668	0.50954	Esophagus_Mucosa	TG_MTAG_with_TC	9_102789530_103789530	ENSG00000066697	ENSG00000066697.15	MSANTD3	MSANTD3
2980	0.0162289	0.0218348	0.193913	0.260389	0.507633	Lung	TC_MTAG_with_TC	9_94081258_95081258	ENSG00000127083	ENSG00000127083.8	OMD	OMD
2862	0.0996729	0.0756945	0.181905	0.137639	0.505088	Lung	TG_MTAG_with_TC	9_98334653_99334653	ENSG00000081377	ENSG00000081377.17	CDC14B	CDC14B
1831	7.06977e-07	0.00644566	5.36543e-05	0.488673	0.504827	Testis	TG_MTAG_with_TC	9_95451769_96451769	ENSG00000198000	ENSG00000198000.12	NOL8	NOL8
3217	0.00887808	0.0192198	0.148391	0.320743	0.502768	Brain_Hypothalamus	TC_MTAG_with_TC	9_94081258_95081258	ENSG00000090054	ENSG00000090054.16	SPTLC1	SPTLC1
1829	0.00101808	0.00547165	0.0772644	0.414755	0.50149	Small_Intestine_Terminal_Ileum	TG_MTAG_with_TC	9_95451769_96451769	ENSG00000188312	ENSG00000188312.14	CENPP	CENPP
1712	0.00417125	0.000626131	0.430113	0.0640617	0.501028	Whole_Blood	TG_MTAG_with_TC	9_102789530_103789530	ENSG00000136881	ENSG00000136881.12	BAAT	BAAT
2938	0.181997	0.213153	0.0493908	0.0573481	0.498111	Muscle_Skeletal	TG_MTAG_with_TC	3_44704966_45704966	ENSG00000272077	ENSG00000272077.1
818	0.00356093	0.000253158	0.465512	0.0325967	0.498077	Lung	HDL_MTAG_with_TC	9_98334653_99334653	ENSG00000254483	ENSG00000254483.1	SUGT1P4	SUGT1P4
1424	0.00623915	0.00412878	0.297174	0.19616	0.496298	Skin_Sun_Exposed_Lower_leg	HDL_MTAG_with_TC	9_94081258_95081258	ENSG00000127081	ENSG00000127081.14	ZNF484	ZNF484
2295	5.26323e-05	3.10545e-05	0.317427	0.186795	0.495695	Artery_Tibial	HDL_MTAG_with_TC	9_99085314_100085314	ENSG00000130956	ENSG00000130956.14	HABP4	HABP4
3015	0.0255504	0.0133416	0.306144	0.159364	0.495601	Brain_Hypothalamus	TC_MTAG_with_TC	9_94081258_95081258	ENSG00000106809	ENSG00000106809.11	OGN	OGN
1689	0.00117573	0.000224683	0.424037	0.0805399	0.494023	Brain_Hippocampus	HDL_MTAG_with_TC	9_94081258_95081258	ENSG00000187984	ENSG00000187984.14	ANKRD19P	ANKRD19P
2802	0.0264856	0.00812232	0.362499	0.110675	0.492218	Adrenal_Gland	TC_MTAG_with_TC	9_94081258_95081258	ENSG00000235641	ENSG00000235641.5	LINC00484	LINC00484
1692	0.0499638	0.0129131	0.356582	0.0916697	0.488871	Colon_Transverse	TC_MTAG_with_TC	9_94081258_95081258	ENSG00000187984	ENSG00000187984.14	ANKRD19P	ANKRD19P
2295	6.55374e-05	1.92861e-05	0.395258	0.115826	0.488831	Lung	HDL_MTAG_with_TC	9_99085314_100085314	ENSG00000130958	ENSG00000130958.13	SLC35D2	SLC35D2
1203	0.0542051	0.0104495	0.375109	0.0718243	0.488412	Brain_Hypothalamus	TC_MTAG_with_TC	9_98334653_99334653	ENSG00000224764	ENSG00000224764.1
3039	0.000523185	0.00170195	0.120136	0.390321	0.487318	Colon_Transverse	HDL_MTAG_with_TC	9_98334653_99334653	ENSG00000130956	ENSG00000130956.14	HABP4	HABP4
3039	7.84721e-07	0.162974	1.68926e-06	0.350345	0.486678	Testis	TG_MTAG_with_TC	9_98334653_99334653	ENSG00000268926	ENSG00000268926.3
1061	0.0211797	0.00419431	0.407896	0.080291	0.486439	Stomach	TC_MTAG_with_TC	9_97827711_98827711	ENSG00000233820	ENSG00000233820.2
1623	0.0149512	0.00312325	0.410671	0.0853016	0.485953	Esophagus_Mucosa	TC_MTAG_with_TC	7_30539982_31539982	ENSG00000106086	ENSG00000106086.20	PLEKHA8	PLEKHA8
3039	0.00487988	0.00167826	0.377993	0.129512	0.485937	Heart_Atrial_Appendage	TC_MTAG_with_TC	9_98334653_99334653	ENSG00000130956	ENSG00000130956.14	HABP4	HABP4
890	0.0351048	0.00439798	0.422688	0.0524695	0.48534	Esophagus_Muscularis	TC_MTAG_with_TC	9_98334653_99334653	ENSG00000159712	ENSG00000159712.10	ANKRD18CP	ANKRD18CP
1424	0.0684219	0.0452785	0.242817	0.160202	0.483281	Skin_Sun_Exposed_Lower_leg	TC_MTAG_with_TC	9_94081258_95081258	ENSG00000127081	ENSG00000127081.14	ZNF484	ZNF484
3209	7.0278e-07	0.000818635	0.00044731	0.520572	0.478161	Skin_Not_Sun_Exposed_Suprapubic	HDL_MTAG_with_TC	9_94081258_95081258	ENSG00000188312	ENSG00000188312.14	CENPP	CENPP
2337	6.4891e-05	2.73876e-05	0.368842	0.155196	0.47587	Cells_Cultured_fibroblasts	HDL_MTAG_with_TC	9_102789530_103789530	ENSG00000066697	ENSG00000066697.15	MSANTD3	MSANTD3
3102	0.00911118	0.00929096	0.250765	0.255238	0.475594	Adipose_Subcutaneous	TC_MTAG_with_TC	7_30539982_31539982	ENSG00000106125	ENSG00000106125.14	MINDY4	MINDY4
1588	0.0635638	0.0340517	0.279886	0.149464	0.473035	Artery_Tibial	TC_MTAG_with_TC	9_94081258_95081258	ENSG00000275318	ENSG00000275318.1
3039	1.10327e-08	0.00229131	2.53336e-06	0.525667	0.472039	Testis	HDL_MTAG_with_TC	9_98334653_99334653	ENSG00000268926	ENSG00000268926.3
2295	0.000204135	8.39104e-05	0.374463	0.153452	0.471796	Esophagus_Mucosa	TC_MTAG_with_TC	9_99085314_100085314	ENSG00000130956	ENSG00000130956.14	HABP4	HABP4
1832	1.6461e-15	0.00689348	1.24927e-13	0.522694	0.470413	Artery_Aorta	TG_MTAG_with_TC	9_95451769_96451769	ENSG00000188312	ENSG00000188312.14	CENPP	CENPP
199	0.0693186	0.00550764	0.422514	0.0331009	0.469559	Skin_Not_Sun_Exposed_Suprapubic	HDL_MTAG_with_TC	9_95451769_96451769	ENSG00000165140	ENSG00000165140.12	FBP1	FBP1
2295	0.0282888	0.0214531	0.274306	0.207554	0.468397	Stomach	TG_MTAG_with_TC	9_99085314_100085314	ENSG00000188152	ENSG00000188152.13	NUTM2G	NUTM2G
2295	6.56384e-05	0.000224328	0.120406	0.411036	0.468268	Breast_Mammary_Tissue	TC_MTAG_with_TC	9_99085314_100085314	ENSG00000197816	ENSG00000197816.16	CCDC180	CCDC180
1692	0.000925721	0.000546467	0.333869	0.19662	0.468038	Heart_Atrial_Appendage	HDL_MTAG_with_TC	9_94081258_95081258	ENSG00000187984	ENSG00000187984.14	ANKRD19P	ANKRD19P
3039	0.00119844	0.00111031	0.27519	0.254486	0.468016	Stomach	HDL_MTAG_with_TC	9_98334653_99334653	ENSG00000130956	ENSG00000130956.14	HABP4	HABP4
1832	5.24494e-06	0.00692296	0.000398052	0.524934	0.46774	Artery_Coronary	TG_MTAG_with_TC	9_95451769_96451769	ENSG00000188312	ENSG00000188312.14	CENPP	CENPP
2543	6.3623e-05	0.00685846	0.00483397	0.520628	0.467616	Lung	TG_MTAG_with_TC	9_95451769_96451769	ENSG00000106823	ENSG00000106823.13	ECM2	ECM2
1424	0.0985746	0.019141	0.349823	0.0674629	0.464998	Brain_Cerebellum	TC_MTAG_with_TC	9_94081258_95081258	ENSG00000127081	ENSG00000127081.14	ZNF484	ZNF484
2672	0.000540355	0.000363691	0.319796	0.214778	0.464522	Adipose_Subcutaneous	HDL_MTAG_with_TC	9_94081258_95081258	ENSG00000229694	ENSG00000229694.8	LINC00484
1831	3.95399e-05	0.00693505	0.00300079	0.525854	0.46417	Heart_Atrial_Appendage	TG_MTAG_with_TC	9_95451769_96451769	ENSG00000198000	ENSG00000198000.12	NOL8	NOL8
1468	0.0490492	0.167915	0.0725	0.247734	0.462801	Esophagus_Muscularis	TG_MTAG_with_TC	9_97827711_98827711	ENSG00000148120	ENSG00000148120.18	AOPEP	AOPEP
2295	7.0919e-05	1.84101e-05	0.427714	0.11057	0.461626	Prostate	HDL_MTAG_with_TC	9_99085314_100085314	ENSG00000130958	ENSG00000130958.13	SLC35D2	SLC35D2
2980	1.72709e-06	0.0416584	2.06365e-05	0.497302	0.461018	Muscle_Skeletal	TC_MTAG_with_TC	9_94081258_95081258	ENSG00000127083	ENSG00000127083.8	OMD	OMD
2127	0.0010308	0.000239595	0.436744	0.101054	0.460932	Brain_Hypothalamus	HDL_MTAG_with_TC	9_94081258_95081258	ENSG00000127080	ENSG00000127080.10	IPPK	IPPK
2333	0.00395601	0.0012321	0.408633	0.126809	0.459369	Small_Intestine_Terminal_Ileum	TG_MTAG_with_TC	9_102789530_103789530	ENSG00000066697	ENSG00000066697.15	MSANTD3	MSANTD3
1520	0.172522	0.0330587	0.281806	0.0535407	0.459073	Artery_Coronary	TG_MTAG_with_TC	9_98334653_99334653	ENSG00000136943	ENSG00000136943.12	CTSV	CTSV
2571	0.00205819	0.0482492	0.0201936	0.472932	0.456567	Esophagus_Muscularis	TC_MTAG_with_TC	9_94081258_95081258	ENSG00000106823	ENSG00000106823.13	ECM2	ECM2
818	0.0390132	0.00277357	0.46937	0.0329131	0.45593	Lung	TC_MTAG_with_TC	9_98334653_99334653	ENSG00000254483	ENSG00000254483.1	SUGT1P4	SUGT1P4
3205	0.000229124	0.000626513	0.145834	0.398312	0.454998	Vagina	HDL_MTAG_with_TC	9_94081258_95081258	ENSG00000188312	ENSG00000188312.14	CENPP	CENPP
2042	0.000993273	0.0348362	0.0141341	0.495258	0.454778	Lung	TG_MTAG_with_TC	8_91224679_92224679	ENSG00000104325	ENSG00000104325.7	DECR1	DECR1
2114	0.000993824	0.0348381	0.0141432	0.495329	0.454696	Lung	TG_MTAG_with_TC	8_91201696_92201696	ENSG00000104325	ENSG00000104325.7	DECR1	DECR1
1692	0.0484678	0.0186211	0.345905	0.132441	0.454565	Muscle_Skeletal	TC_MTAG_with_TC	9_94081258_95081258	ENSG00000187984	ENSG00000187984.14	ANKRD19P	ANKRD19P
642	0.00381232	0.000337334	0.498199	0.0436293	0.454022	Artery_Tibial	HDL_MTAG_with_TC	9_98334653_99334653	ENSG00000197816	ENSG00000197816.16	CCDC180	CCDC180
2802	0.000682234	0.000241896	0.403782	0.142714	0.45258	Whole_Blood	HDL_MTAG_with_TC	9_94081258_95081258	ENSG00000235641	ENSG00000235641.5	LINC00484	LINC00484
1362	9.79962e-05	2.08343e-05	0.451923	0.0956279	0.45233	Brain_Spinal_cord_cervical_c-1	HDL_MTAG_with_TC	9_102789530_103789530	ENSG00000165152	ENSG00000165152.9	PGAP4	PGAP4
764	0.0873864	0.048203	0.26599	0.14627	0.452151	Adipose_Subcutaneous	TG_MTAG_with_TC	9_94081258_95081258	ENSG00000157303	ENSG00000157303.11	SUSD3	SUSD3
1831	0.00113884	0.00599216	0.0864298	0.454308	0.452131	Skin_Sun_Exposed_Lower_leg	TG_MTAG_with_TC	9_95451769_96451769	ENSG00000198000	ENSG00000198000.12	NOL8	NOL8
1150	0.0377466	0.0917219	0.122613	0.297492	0.450426	Esophagus_Mucosa	TC_MTAG_with_TC	9_94081258_95081258	ENSG00000127084	ENSG00000127084.19	FGD3	FGD3
2902	0.00386984	0.00124635	0.412347	0.132353	0.450184	Heart_Atrial_Appendage	HDL_MTAG_with_TC	9_98334653_99334653	ENSG00000271659	ENSG00000271659.1
1239	0.0359299	0.00570206	0.439519	0.0693019	0.449547	Breast_Mammary_Tissue	TC_MTAG_with_TC	9_95451769_96451769	ENSG00000234537	ENSG00000234537.1
682	0.00109418	0.000142263	0.486582	0.0628147	0.449367	Adrenal_Gland	TC_MTAG_with_TC	9_99085314_100085314	ENSG00000095380	ENSG00000095380.11	NANS	NANS
2337	2.50471e-05	7.21359e-05	0.142368	0.409573	0.447961	Muscle_Skeletal	HDL_MTAG_with_TC	9_102789530_103789530	ENSG00000023318	ENSG00000023318.9	ERP44	ERP44
2543	0.000773694	0.00640871	0.058784	0.486476	0.447558	Breast_Mammary_Tissue	TG_MTAG_with_TC	9_95451769_96451769	ENSG00000106823	ENSG00000106823.13	ECM2	ECM2
3019	0.0107525	0.0318564	0.128837	0.381257	0.447297	Esophagus_Gastroesophageal_Junction	TC_MTAG_with_TC	9_94081258_95081258	ENSG00000106809	ENSG00000106809.11	OGN	OGN
2695	0.0151051	0.00435503	0.41553	0.119358	0.445652	Liver	TC_MTAG_with_TC	7_30539982_31539982	ENSG00000281404	ENSG00000281404.2	LINC01176	LINC01176
2337	7.01947e-05	2.75213e-05	0.398988	0.155987	0.444928	Esophagus_Gastroesophageal_Junction	HDL_MTAG_with_TC	9_102789530_103789530	ENSG00000066697	ENSG00000066697.15	MSANTD3	MSANTD3
2337	0.00286986	0.00246243	0.296457	0.253925	0.444286	Colon_Sigmoid	TG_MTAG_with_TC	9_102789530_103789530	ENSG00000066697	ENSG00000066697.15	MSANTD3	MSANTD3
2543	0.000733139	0.0064978	0.0557027	0.493249	0.443817	Artery_Tibial	TG_MTAG_with_TC	9_95451769_96451769	ENSG00000106823	ENSG00000106823.13	ECM2	ECM2
2131	0.011197	0.029069	0.143769	0.372804	0.443161	Nerve_Tibial	TG_MTAG_with_TC	9_94081258_95081258	ENSG00000127080	ENSG00000127080.10	IPPK	IPPK
404	0.147532	0.0410083	0.28858	0.0797713	0.443109	Adipose_Visceral_Omentum	HDL_MTAG_with_TC	9_97827711_98827711	ENSG00000188152	ENSG00000188152.13	NUTM2G	NUTM2G
2892	0.00408318	0.0010989	0.435077	0.116649	0.443092	Pancreas	HDL_MTAG_with_TC	9_98334653_99334653	ENSG00000271155	ENSG00000271155.1
322	0.0112038	0.00116094	0.494054	0.0507511	0.44283	Spleen	HDL_MTAG_with_TC	9_94081258_95081258	ENSG00000165238	ENSG00000165238.17	WNK2	WNK2
1673	8.34773e-05	1.49971e-05	0.473984	0.0847122	0.441206	Brain_Cerebellar_Hemisphere	HDL_MTAG_with_TC	9_102789530_103789530	ENSG00000136870	ENSG00000136870.11	ZNF189	ZNF189
2524	0.0078492	0.00196173	0.439913	0.109506	0.440771	Stomach	TC_MTAG_with_TC	9_97827711_98827711	ENSG00000271155	ENSG00000271155.1
3102	0.00885426	0.0108034	0.243694	0.296901	0.439747	Heart_Left_Ventricle	TC_MTAG_with_TC	7_30539982_31539982	ENSG00000241644	ENSG00000241644.2	INMT	INMT
2902	0.00652773	0.00170255	0.43899	0.114057	0.438722	Stomach	TC_MTAG_with_TC	9_98334653_99334653	ENSG00000271659	ENSG00000271659.1
2662	0.015123	0.00464927	0.415883	0.127418	0.436926	Spleen	TC_MTAG_with_TC	7_30539982_31539982	ENSG00000106341	ENSG00000106341.11	PPP1R17	PPP1R17
1831	0.000125885	0.00722122	0.00955373	0.547602	0.435498	Artery_Tibial	TG_MTAG_with_TC	9_95451769_96451769	ENSG00000198000	ENSG00000198000.12	NOL8	NOL8
1831	0.00655441	0.0013436	0.462348	0.0943418	0.435412	Artery_Coronary	TC_MTAG_with_TC	9_98334653_99334653	ENSG00000188152	ENSG00000188152.13	NUTM2G	NUTM2G
1424	0.00539809	0.00623587	0.257114	0.296584	0.434668	Heart_Atrial_Appendage	HDL_MTAG_with_TC	9_94081258_95081258	ENSG00000127081	ENSG00000127081.14	ZNF484	ZNF484
2291	7.25874e-05	2.12176e-05	0.437776	0.127529	0.434601	Brain_Frontal_Cortex_BA9	HDL_MTAG_with_TC	9_99085314_100085314	ENSG00000165244	ENSG00000165244.7	ZNF367	ZNF367
642	0.00397433	0.000324462	0.51937	0.0419667	0.434364	Colon_Sigmoid	HDL_MTAG_with_TC	9_98334653_99334653	ENSG00000197816	ENSG00000197816.16	CCDC180	CCDC180
2524	0.00749978	0.00243167	0.42033	0.13585	0.433889	Nerve_Tibial	TC_MTAG_with_TC	9_97827711_98827711	ENSG00000223849	ENSG00000223849.1
2295	0.0370607	0.0160141	0.359363	0.15485	0.432712	Spleen	TG_MTAG_with_TC	9_99085314_100085314	ENSG00000130956	ENSG00000130956.14	HABP4	HABP4
626	0.123017	0.0167849	0.376628	0.0509557	0.432614	Spleen	TC_MTAG_with_TC	9_94081258_95081258	ENSG00000165233	ENSG00000165233.18	CARD19	CARD19
2295	7.5649e-05	1.87017e-05	0.456241	0.112359	0.431306	Skin_Not_Sun_Exposed_Suprapubic	HDL_MTAG_with_TC	9_99085314_100085314	ENSG00000165244	ENSG00000165244.7	ZNF367	ZNF367
841	0.00377238	0.000548262	0.493186	0.0712464	0.431247	Kidney_Cortex	HDL_MTAG_with_TC	9_98334653_99334653	ENSG00000159712	ENSG00000159712.10	ANKRD18CP	ANKRD18CP
2672	0.0231864	0.0156059	0.317102	0.212998	0.431108	Adipose_Subcutaneous	TC_MTAG_with_TC	9_94081258_95081258	ENSG00000229694	ENSG00000229694.8	LINC00484
3205	0.00970002	0.0265236	0.142965	0.390492	0.430319	Vagina	TG_MTAG_with_TC	9_94081258_95081258	ENSG00000188312	ENSG00000188312.14	CENPP	CENPP
1239	0.000225108	3.57246e-05	0.492435	0.0777196	0.429585	Breast_Mammary_Tissue	HDL_MTAG_with_TC	9_95451769_96451769	ENSG00000234537	ENSG00000234537.1
1813	0.00741538	0.00192111	0.446103	0.115143	0.429417	Nerve_Tibial	TC_MTAG_with_TC	9_98334653_99334653	ENSG00000223849	ENSG00000223849.1
2474	0.00681705	0.00320986	0.381627	0.179263	0.429084	Prostate	TC_MTAG_with_TC	9_97827711_98827711	ENSG00000237212	ENSG00000237212.2
3019	0.000116279	0.0409673	0.00150139	0.52854	0.428875	Heart_Atrial_Appendage	TG_MTAG_with_TC	9_94081258_95081258	ENSG00000106809	ENSG00000106809.11	OGN	OGN
1692	0.00109433	0.00049145	0.394679	0.176819	0.426917	Colon_Sigmoid	HDL_MTAG_with_TC	9_94081258_95081258	ENSG00000187984	ENSG00000187984.14	ANKRD19P	ANKRD19P
2295	0.000241861	7.11742e-05	0.443667	0.130135	0.425885	Lung	TC_MTAG_with_TC	9_99085314_100085314	ENSG00000130958	ENSG00000130958.13	SLC35D2	SLC35D2
2231	0.000176306	5.53336e-05	0.439684	0.137573	0.422512	Esophagus_Muscularis	HDL_MTAG_with_TC	9_95451769_96451769	ENSG00000127083	ENSG00000127083.8	OMD	OMD
1061	0.0688895	0.0136425	0.415047	0.0817731	0.420648	Stomach	HDL_MTAG_with_TC	9_97827711_98827711	ENSG00000233820	ENSG00000233820.2
1689	0.0379906	0.00726003	0.448998	0.0853836	0.420367	Brain_Hippocampus	TG_MTAG_with_TC	9_94081258_95081258	ENSG00000187984	ENSG00000187984.14	ANKRD19P	ANKRD19P
626	0.0111182	0.00151701	0.499511	0.0677348	0.420119	Spleen	HDL_MTAG_with_TC	9_94081258_95081258	ENSG00000165233	ENSG00000165233.18	CARD19	CARD19
2695	0.0145835	0.00577657	0.401182	0.158489	0.419969	Skin_Sun_Exposed_Lower_leg	TC_MTAG_with_TC	7_30539982_31539982	ENSG00000281404	ENSG00000281404.2	LINC01176	LINC01176
3039	0.073112	0.111186	0.157387	0.23893	0.419384	Breast_Mammary_Tissue	TG_MTAG_with_TC	9_98334653_99334653	ENSG00000130948	ENSG00000130948.10	HSD17B3	HSD17B3
1555	0.000360697	5.75344e-05	0.500773	0.0794585	0.41935	Brain_Frontal_Cortex_BA9	TC_MTAG_with_TC	9_99085314_100085314	ENSG00000225194	ENSG00000225194.4	LINC00092	LINC00092
199	0.0803951	0.00150612	0.490028	0.00876087	0.419309	Esophagus_Muscularis	HDL_MTAG_with_TC	9_95451769_96451769	ENSG00000165140	ENSG00000165140.12	FBP1	FBP1
391	0.104717	0.00836759	0.433586	0.0342275	0.419102	Stomach	HDL_MTAG_with_TC	9_97827711_98827711	ENSG00000148110	ENSG00000148110.17	MFSD14B	MFSD14B
2802	0.029238	0.0103667	0.40017	0.141467	0.418759	Whole_Blood	TC_MTAG_with_TC	9_94081258_95081258	ENSG00000235641	ENSG00000235641.5	LINC00484	LINC00484
3039	0.000632405	0.00189057	0.145215	0.433701	0.41856	Skin_Not_Sun_Exposed_Suprapubic	HDL_MTAG_with_TC	9_98334653_99334653	ENSG00000130956	ENSG00000130956.14	HABP4	HABP4
2524	9.66898e-09	0.00203088	2.76123e-06	0.579552	0.418415	Testis	HDL_MTAG_with_TC	9_97827711_98827711	ENSG00000268926	ENSG00000268926.3
2907	0.169727	0.0702424	0.243677	0.100431	0.415922	Spleen	TG_MTAG_with_TC	9_98334653_99334653	ENSG00000185920	ENSG00000185920.18	PTCH1	PTCH1
1032	0.048267	0.0091728	0.44316	0.0838039	0.415596	Small_Intestine_Terminal_Ileum	HDL_MTAG_with_TC	9_95451769_96451769	ENSG00000148110	ENSG00000148110.17	MFSD14B	MFSD14B
3221	9.22759e-05	0.000825345	0.0587385	0.524961	0.415383	Adipose_Subcutaneous	HDL_MTAG_with_TC	9_94081258_95081258	ENSG00000169071	ENSG00000169071.15	ROR2	ROR2
2295	0.000253297	6.57542e-05	0.464645	0.120204	0.414833	Prostate	TC_MTAG_with_TC	9_99085314_100085314	ENSG00000130958	ENSG00000130958.13	SLC35D2	SLC35D2
642	0.0421326	0.00372812	0.496062	0.0434796	0.414598	Artery_Tibial	TC_MTAG_with_TC	9_98334653_99334653	ENSG00000197816	ENSG00000197816.16	CCDC180	CCDC180
3039	0.141227	0.0448724	0.304017	0.0961825	0.413701	Stomach	TG_MTAG_with_TC	9_98334653_99334653	ENSG00000130948	ENSG00000130948.10	HSD17B3	HSD17B3
2980	5.69075e-08	0.00137264	2.42767e-05	0.585153	0.41345	Muscle_Skeletal	HDL_MTAG_with_TC	9_94081258_95081258	ENSG00000127083	ENSG00000127083.8	OMD	OMD
1824	8.01564e-05	1.71837e-05	0.483319	0.103199	0.413384	Brain_Putamen_basal_ganglia	HDL_MTAG_with_TC	9_99085314_100085314	ENSG00000224546	ENSG00000224546.2	EIF4BP3	EIF4BP3
2862	0.00146892	0.00111554	0.333268	0.252682	0.411465	Lung	HDL_MTAG_with_TC	9_98334653_99334653	ENSG00000081377	ENSG00000081377.17	CDC14B	CDC14B
1588	0.0913239	0.0178283	0.402119	0.0780913	0.410637	Stomach	TC_MTAG_with_TC	9_94081258_95081258	ENSG00000275318	ENSG00000275318.1
1588	0.0964964	0.0333272	0.343669	0.118285	0.408222	Skin_Not_Sun_Exposed_Suprapubic	TG_MTAG_with_TC	9_94081258_95081258	ENSG00000275318	ENSG00000275318.1
2672	0.000180598	0.000818889	0.106883	0.484232	0.407885	Lung	HDL_MTAG_with_TC	9_94081258_95081258	ENSG00000229694	ENSG00000229694.8	LINC00484
3019	1.10209e-05	0.0426512	0.000142302	0.550306	0.40689	Heart_Left_Ventricle	TG_MTAG_with_TC	9_94081258_95081258	ENSG00000106809	ENSG00000106809.11	OGN	OGN
2695	0.0163603	0.0044651	0.45006	0.122425	0.40669	Artery_Tibial	TC_MTAG_with_TC	7_30539982_31539982	ENSG00000281404	ENSG00000281404.2	LINC01176	LINC01176
764	0.127989	0.0163476	0.398637	0.0505099	0.406516	Cells_Cultured_fibroblasts	TC_MTAG_with_TC	9_94081258_95081258	ENSG00000157303	ENSG00000157303.11	SUSD3	SUSD3
2672	0.00734131	0.0332878	0.100401	0.454846	0.404123	Lung	TC_MTAG_with_TC	9_94081258_95081258	ENSG00000229694	ENSG00000229694.8	LINC00484
2131	0.0348093	0.00829852	0.446952	0.106149	0.40379	Artery_Tibial	TG_MTAG_with_TC	9_94081258_95081258	ENSG00000127080	ENSG00000127080.10	IPPK	IPPK
642	0.00428218	0.000265679	0.5596	0.0343178	0.401534	Skin_Not_Sun_Exposed_Suprapubic	HDL_MTAG_with_TC	9_98334653_99334653	ENSG00000197816	ENSG00000197816.16	CCDC180	CCDC180
2291	0.000252659	7.38531e-05	0.463474	0.135074	0.401126	Brain_Frontal_Cortex_BA9	TC_MTAG_with_TC	9_99085314_100085314	ENSG00000165244	ENSG00000165244.7	ZNF367	ZNF367
841	0.0401632	0.00583715	0.483553	0.0698771	0.400569	Kidney_Cortex	TC_MTAG_with_TC	9_98334653_99334653	ENSG00000159712	ENSG00000159712.10	ANKRD18CP	ANKRD18CP
1692	0.00125169	0.000412836	0.451432	0.148495	0.398409	Stomach	HDL_MTAG_with_TC	9_94081258_95081258	ENSG00000187984	ENSG00000187984.14	ANKRD19P	ANKRD19P
3039	0.00183534	0.000775689	0.421438	0.177719	0.398233	Nerve_Tibial	HDL_MTAG_with_TC	9_98334653_99334653	ENSG00000130958	ENSG00000130958.13	SLC35D2	SLC35D2
2127	0.0353358	0.00821327	0.45371	0.10506	0.397681	Brain_Hypothalamus	TG_MTAG_with_TC	9_94081258_95081258	ENSG00000127080	ENSG00000127080.10	IPPK	IPPK
642	0.0436249	0.00356152	0.513631	0.0415349	0.397647	Colon_Sigmoid	TC_MTAG_with_TC	9_98334653_99334653	ENSG00000197816	ENSG00000197816.16	CCDC180	CCDC180
1555	8.66815e-05	1.38265e-05	0.520112	0.0825653	0.397222	Brain_Frontal_Cortex_BA9	HDL_MTAG_with_TC	9_99085314_100085314	ENSG00000225194	ENSG00000225194.4	LINC00092	LINC00092
2295	0.044093	0.0123257	0.427553	0.119121	0.396908	Brain_Cerebellum	TG_MTAG_with_TC	9_99085314_100085314	ENSG00000130956	ENSG00000130956.14	HABP4	HABP4
1239	0.0060778	0.00196422	0.450218	0.145104	0.396636	Artery_Tibial	TG_MTAG_with_TC	9_95451769_96451769	ENSG00000234537	ENSG00000234537.1
3221	7.30173e-05	0.000874852	0.0464794	0.556494	0.396079	Heart_Left_Ventricle	HDL_MTAG_with_TC	9_94081258_95081258	ENSG00000169071	ENSG00000169071.15	ROR2	ROR2
2543	0.000390279	0.00748065	0.0296528	0.567974	0.394503	Adipose_Subcutaneous	TG_MTAG_with_TC	9_95451769_96451769	ENSG00000106823	ENSG00000106823.13	ECM2	ECM2
2333	8.13299e-05	2.53301e-05	0.46228	0.143583	0.394031	Small_Intestine_Terminal_Ileum	HDL_MTAG_with_TC	9_102789530_103789530	ENSG00000066697	ENSG00000066697.15	MSANTD3	MSANTD3
1239	0.00596166	0.0021233	0.441614	0.156892	0.393409	Adrenal_Gland	TG_MTAG_with_TC	9_95451769_96451769	ENSG00000234537	ENSG00000234537.1
2862	0.00180911	0.000854518	0.410451	0.19348	0.393405	Esophagus_Muscularis	HDL_MTAG_with_TC	9_98334653_99334653	ENSG00000081377	ENSG00000081377.17	CDC14B	CDC14B
2567	3.22126e-06	0.0398526	4.58756e-05	0.56717	0.392929	Skin_Sun_Exposed_Lower_leg	TG_MTAG_with_TC	8_91201696_92201696	ENSG00000180694	ENSG00000180694.14	TMEM64	TMEM64
2547	3.22063e-06	0.039853	4.58662e-05	0.567169	0.392929	Skin_Sun_Exposed_Lower_leg	TG_MTAG_with_TC	8_91224679_92224679	ENSG00000180694	ENSG00000180694.14	TMEM64	TMEM64
1692	0.0509119	0.0237448	0.363348	0.169069	0.392926	Thyroid	TC_MTAG_with_TC	9_94081258_95081258	ENSG00000187984	ENSG00000187984.14	ANKRD19P	ANKRD19P
1609	0.00211326	0.000632209	0.465752	0.138943	0.392559	Adrenal_Gland	HDL_MTAG_with_TC	9_98334653_99334653	ENSG00000196312	ENSG00000196312.16	MFSD14CP	MFSD14CP
631	0.0114169	0.00182766	0.512935	0.0817204	0.3921	Esophagus_Muscularis	HDL_MTAG_with_TC	9_94081258_95081258	ENSG00000165233	ENSG00000165233.18	CARD19	CARD19
2170	6.10805e-30	0.0079219	4.63911e-28	0.601284	0.390794	Nerve_Tibial	TG_MTAG_with_TC	9_95451769_96451769	ENSG00000106809	ENSG00000106809.11	OGN	OGN
3102	0.0132863	0.00810215	0.365677	0.222604	0.390331	Adipose_Subcutaneous	TC_MTAG_with_TC	7_30539982_31539982	ENSG00000106105	ENSG00000106105.15	GARS1	GARS1
1184	0.0410231	0.00527876	0.499685	0.0639082	0.390105	Brain_Hippocampus	TC_MTAG_with_TC	9_95451769_96451769	ENSG00000090054	ENSG00000090054.16	SPTLC1	SPTLC1
2974	5.0753e-05	0.000964058	0.0304787	0.578556	0.38995	Brain_Cortex	HDL_MTAG_with_TC	9_94081258_95081258	ENSG00000273381	ENSG00000273381.1
1150	0.0107945	0.00219567	0.497055	0.100714	0.38924	Brain_Cerebellar_Hemisphere	HDL_MTAG_with_TC	9_94081258_95081258	ENSG00000127084	ENSG00000127084.19	FGD3	FGD3
3019	4.04483e-06	0.00142507	0.00172589	0.607673	0.389172	Heart_Atrial_Appendage	HDL_MTAG_with_TC	9_94081258_95081258	ENSG00000106809	ENSG00000106809.11	OGN	OGN
1239	0.000206421	7.35188e-05	0.451555	0.160438	0.387727	Adrenal_Gland	HDL_MTAG_with_TC	9_95451769_96451769	ENSG00000234537	ENSG00000234537.1
3039	0.0019786	0.000685301	0.454334	0.156975	0.386027	Lung	HDL_MTAG_with_TC	9_98334653_99334653	ENSG00000130958	ENSG00000130958.13	SLC35D2	SLC35D2
1692	0.033082	0.0148568	0.390988	0.175202	0.385871	Colon_Sigmoid	TG_MTAG_with_TC	9_94081258_95081258	ENSG00000187984	ENSG00000187984.14	ANKRD19P	ANKRD19P
3018	0.000355164	0.00108238	0.151544	0.461455	0.385564	Brain_Putamen_basal_ganglia	HDL_MTAG_with_TC	9_94081258_95081258	ENSG00000106809	ENSG00000106809.11	OGN	OGN
1424	0.0863469	0.0571404	0.283736	0.187378	0.385399	Skin_Sun_Exposed_Lower_leg	TG_MTAG_with_TC	9_94081258_95081258	ENSG00000127081	ENSG00000127081.14	ZNF484	ZNF484
642	0.233253	0.0180332	0.337645	0.0257186	0.385351	Whole_Blood	TG_MTAG_with_TC	9_98334653_99334653	ENSG00000197816	ENSG00000197816.16	CCDC180	CCDC180
3019	3.63192e-28	0.0442542	4.68953e-27	0.571025	0.384721	Muscle_Skeletal	TG_MTAG_with_TC	9_94081258_95081258	ENSG00000106809	ENSG00000106809.11	OGN	OGN
2337	0.00453469	0.00137159	0.468433	0.141301	0.384359	Stomach	TG_MTAG_with_TC	9_102789530_103789530	ENSG00000066697	ENSG00000066697.15	MSANTD3	MSANTD3
1831	0.000363572	0.00764824	0.0275924	0.58006	0.384335	Whole_Blood	TG_MTAG_with_TC	9_95451769_96451769	ENSG00000198000	ENSG00000198000.12	NOL8	NOL8
2571	0.0285408	0.0285244	0.280022	0.279478	0.383434	Breast_Mammary_Tissue	TC_MTAG_with_TC	9_94081258_95081258	ENSG00000106823	ENSG00000106823.13	ECM2	ECM2
3039	0.00552929	0.0023369	0.428296	0.180632	0.383205	Nerve_Tibial	TC_MTAG_with_TC	9_98334653_99334653	ENSG00000130958	ENSG00000130958.13	SLC35D2	SLC35D2
909	0.0130961	0.00331501	0.47994	0.121105	0.382544	Brain_Cortex	HDL_MTAG_with_TC	9_99085314_100085314	ENSG00000136932	ENSG00000136932.15	TRMO	TRMO
1476	0.000109501	1.64361e-05	0.53782	0.0803446	0.38171	Uterus	HDL_MTAG_with_TC	9_99085314_100085314	ENSG00000136936	ENSG00000136936.11	XPA	XPA
1831	3.10808e-07	0.00806408	2.3588e-05	0.611624	0.380288	Thyroid	TG_MTAG_with_TC	9_95451769_96451769	ENSG00000198000	ENSG00000198000.12	NOL8	NOL8
1424	0.112588	0.0238853	0.399553	0.0843851	0.379589	Skin_Not_Sun_Exposed_Suprapubic	TC_MTAG_with_TC	9_94081258_95081258	ENSG00000127081	ENSG00000127081.14	ZNF484	ZNF484
1832	6.22632e-12	0.00807434	4.72531e-10	0.612403	0.379522	Breast_Mammary_Tissue	TG_MTAG_with_TC	9_95451769_96451769	ENSG00000188312	ENSG00000188312.14	CENPP	CENPP
2295	0.0456407	0.0124717	0.442561	0.120554	0.378772	Small_Intestine_Terminal_Ileum	TG_MTAG_with_TC	9_99085314_100085314	ENSG00000130956	ENSG00000130956.14	HABP4	HABP4
2489	0.00211384	0.000620494	0.478474	0.140072	0.378719	Brain_Cortex	HDL_MTAG_with_TC	9_98334653_99334653	ENSG00000233820	ENSG00000233820.2
3019	0.000367086	0.00108757	0.156632	0.463675	0.378239	Esophagus_Gastroesophageal_Junction	HDL_MTAG_with_TC	9_94081258_95081258	ENSG00000106809	ENSG00000106809.11	OGN	OGN
2725	0.00626029	0.00169411	0.483954	0.130586	0.377505	Spleen	TC_MTAG_with_TC	9_98334653_99334653	ENSG00000158122	ENSG00000158122.12	PRXL2C	PRXL2C
2695	0.0152642	0.00659075	0.419906	0.180929	0.377309	Nerve_Tibial	TC_MTAG_with_TC	7_30539982_31539982	ENSG00000281404	ENSG00000281404.2	LINC01176	LINC01176
2902	0.00690736	0.00222464	0.46452	0.14923	0.377118	Heart_Atrial_Appendage	TC_MTAG_with_TC	9_98334653_99334653	ENSG00000271659	ENSG00000271659.1
3019	0.0113124	0.0335151	0.146065	0.43237	0.376737	Esophagus_Gastroesophageal_Junction	TG_MTAG_with_TC	9_94081258_95081258	ENSG00000106809	ENSG00000106809.11	OGN	OGN
2999	0.00602775	0.00192784	0.466888	0.148947	0.376209	Brain_Cerebellar_Hemisphere	TC_MTAG_with_TC	9_98334653_99334653	ENSG00000130956	ENSG00000130956.14	HABP4	HABP4
3102	0.315684	0.156026	0.102298	0.0501849	0.375808	Skin_Not_Sun_Exposed_Suprapubic	HDL_MTAG_with_TC	7_30539982_31539982	ENSG00000078549	ENSG00000078549.16	ADCYAP1R1	ADCYAP1R1
2295	5.11849e-05	5.25012e-05	0.308697	0.316261	0.374938	Cells_Cultured_fibroblasts	HDL_MTAG_with_TC	9_99085314_100085314	ENSG00000136943	ENSG00000136943.12	CTSV	CTSV
322	0.223483	0.0231573	0.343977	0.0352688	0.374114	Spleen	TG_MTAG_with_TC	9_94081258_95081258	ENSG00000165238	ENSG00000165238.17	WNK2	WNK2
3210	0.00640075	0.0334119	0.0943392	0.492077	0.373771	Pancreas	TG_MTAG_with_TC	9_94081258_95081258	ENSG00000198000	ENSG00000198000.12	NOL8	NOL8
2031	8.53465e-05	1.85697e-05	0.514572	0.111587	0.373738	Brain_Cortex	HDL_MTAG_with_TC	9_99085314_100085314	ENSG00000196116	ENSG00000196116.8	TDRD7	TDRD7
1712	9.60841e-05	1.44228e-05	0.545566	0.0815201	0.372804	Whole_Blood	HDL_MTAG_with_TC	9_102789530_103789530	ENSG00000136881	ENSG00000136881.12	BAAT	BAAT
608	0.0450842	0.00897822	0.478437	0.094905	0.372595	Minor_Salivary_Gland	TC_MTAG_with_TC	9_102789530_103789530	ENSG00000271086	ENSG00000271086.7	NAMA	NAMA
2295	5.92944e-05	4.49665e-05	0.357606	0.270823	0.371467	Stomach	HDL_MTAG_with_TC	9_99085314_100085314	ENSG00000188152	ENSG00000188152.13	NUTM2G	NUTM2G
1203	0.0632879	0.0122005	0.464502	0.0891749	0.370834	Brain_Hypothalamus	HDL_MTAG_with_TC	9_98334653_99334653	ENSG00000224764	ENSG00000224764.1
3039	0.00201795	0.00071558	0.463369	0.163944	0.369953	Esophagus_Muscularis	HDL_MTAG_with_TC	9_98334653_99334653	ENSG00000165244	ENSG00000165244.7	ZNF367	ZNF367
682	0.0211955	0.00275579	0.537147	0.0694689	0.369433	Adrenal_Gland	HDL_MTAG_with_TC	9_99085314_100085314	ENSG00000095380	ENSG00000095380.11	NANS	NANS
2031	0.00180612	0.000430266	0.507933	0.120634	0.369197	Esophagus_Muscularis	HDL_MTAG_with_TC	9_97827711_98827711	ENSG00000165244	ENSG00000165244.7	ZNF367	ZNF367
2295	8.18421e-05	2.29066e-05	0.493591	0.137782	0.368522	Brain_Cerebellum	HDL_MTAG_with_TC	9_99085314_100085314	ENSG00000188152	ENSG00000188152.13	NUTM2G	NUTM2G
2295	7.52795e-05	2.94875e-05	0.454013	0.177471	0.368412	Adipose_Visceral_Omentum	HDL_MTAG_with_TC	9_99085314_100085314	ENSG00000188152	ENSG00000188152.13	NUTM2G	NUTM2G
2295	7.84353e-05	2.64166e-05	0.473045	0.158951	0.367899	Esophagus_Muscularis	HDL_MTAG_with_TC	9_99085314_100085314	ENSG00000165244	ENSG00000165244.7	ZNF367	ZNF367
2695	0.0162564	0.00593774	0.447203	0.162975	0.367627	Whole_Blood	TC_MTAG_with_TC	7_30539982_31539982	ENSG00000281404	ENSG00000281404.2	LINC01176	LINC01176
2524	0.000653431	0.0015548	0.186604	0.443646	0.367542	Lung	HDL_MTAG_with_TC	9_97827711_98827711	ENSG00000185920	ENSG00000185920.18	PTCH1	PTCH1
3204	0.0282295	0.0119691	0.416362	0.176167	0.367273	Brain_Anterior_cingulate_cortex_BA24	TG_MTAG_with_TC	9_94081258_95081258	ENSG00000169071	ENSG00000169071.15	ROR2	ROR2
2892	0.00731221	0.00196793	0.49164	0.131947	0.367133	Pancreas	TC_MTAG_with_TC	9_98334653_99334653	ENSG00000271155	ENSG00000271155.1
1433	0.0234325	0.00750209	0.456782	0.145875	0.366408	Liver	TC_MTAG_with_TC	9_97827711_98827711	ENSG00000081377	ENSG00000081377.17	CDC14B	CDC14B
1468	0.00379417	0.012989	0.139576	0.47746	0.366181	Esophagus_Muscularis	TC_MTAG_with_TC	9_97827711_98827711	ENSG00000148120	ENSG00000148120.18	AOPEP	AOPEP
323	0.160725	0.00859438	0.441351	0.023234	0.366095	Colon_Transverse	HDL_MTAG_with_TC	9_97827711_98827711	ENSG00000232063	ENSG00000232063.2
3058	0.00960317	0.0126354	0.264293	0.347379	0.366089	Testis	TC_MTAG_with_TC	7_30539982_31539982	ENSG00000180347	ENSG00000180347.15	ITPRID1	ITPRID1
2295	0.0475493	0.011755	0.461068	0.113618	0.36601	Skin_Not_Sun_Exposed_Suprapubic	TG_MTAG_with_TC	9_99085314_100085314	ENSG00000165244	ENSG00000165244.7	ZNF367	ZNF367
642	0.046774	0.002902	0.550708	0.0338018	0.365814	Skin_Not_Sun_Exposed_Suprapubic	TC_MTAG_with_TC	9_98334653_99334653	ENSG00000197816	ENSG00000197816.16	CCDC180	CCDC180
2295	0.0460827	0.0132637	0.446847	0.128248	0.365559	Heart_Atrial_Appendage	TG_MTAG_with_TC	9_99085314_100085314	ENSG00000130956	ENSG00000130956.14	HABP4	HABP4
2980	0.0194859	0.0262169	0.251355	0.337816	0.365126	Lung	TG_MTAG_with_TC	9_94081258_95081258	ENSG00000127083	ENSG00000127083.8	OMD	OMD
3098	0.00492983	0.00321412	0.379747	0.24722	0.364889	Adipose_Visceral_Omentum	TG_MTAG_with_TC	9_95451769_96451769	ENSG00000157303	ENSG00000157303.11	SUSD3	SUSD3
1692	0.0601391	0.0179637	0.429201	0.127839	0.364858	Uterus	TC_MTAG_with_TC	9_94081258_95081258	ENSG00000187984	ENSG00000187984.14	ANKRD19P	ANKRD19P
1824	0.000285475	6.11993e-05	0.523391	0.111838	0.364424	Brain_Putamen_basal_ganglia	TC_MTAG_with_TC	9_99085314_100085314	ENSG00000224546	ENSG00000224546.2	EIF4BP3	EIF4BP3
1368	0.0174091	0.00757144	0.425835	0.184837	0.364348	Spleen	TG_MTAG_with_TC	9_102789530_103789530	ENSG00000165152	ENSG00000165152.9	PGAP4	PGAP4
3039	0.00191455	0.00084371	0.439626	0.193372	0.364244	Ovary	HDL_MTAG_with_TC	9_98334653_99334653	ENSG00000224546	ENSG00000224546.2	EIF4BP3	EIF4BP3
755	0.231135	0.0272727	0.337893	0.0395054	0.364194	Liver	TG_MTAG_with_TC	9_98334653_99334653	ENSG00000254633	ENSG00000254633.2	STRA6LP	STRA6LP
1463	0.220065	0.0367939	0.325274	0.0540206	0.363846	Brain_Cerebellum	TG_MTAG_with_TC	9_97827711_98827711	ENSG00000148120	ENSG00000148120.18	AOPEP	AOPEP
3210	0.0177317	0.0227304	0.261343	0.334654	0.363541	Artery_Coronary	TG_MTAG_with_TC	9_94081258_95081258	ENSG00000198000	ENSG00000198000.12	NOL8	NOL8
255	0.220696	0.00548969	0.401212	0.00961695	0.362985	Heart_Left_Ventricle	HDL_MTAG_with_TC	9_99085314_100085314	ENSG00000271384	ENSG00000271384.1
1831	0.00237063	0.000485958	0.526956	0.107659	0.362529	Artery_Coronary	HDL_MTAG_with_TC	9_98334653_99334653	ENSG00000188152	ENSG00000188152.13	NUTM2G	NUTM2G
1476	0.000113348	1.67157e-05	0.556712	0.0817383	0.36142	Nerve_Tibial	HDL_MTAG_with_TC	9_99085314_100085314	ENSG00000136936	ENSG00000136936.11	XPA	XPA
1674	0.00506302	0.00108118	0.522041	0.111118	0.360697	Spleen	TG_MTAG_with_TC	9_102789530_103789530	ENSG00000136870	ENSG00000136870.11	ZNF189	ZNF189
2672	0.000778955	0.000300666	0.461007	0.177582	0.360332	Nerve_Tibial	HDL_MTAG_with_TC	9_94081258_95081258	ENSG00000229694	ENSG00000229694.8	LINC00484
3221	0.000757973	0.000246201	0.482491	0.15636	0.360145	Skin_Not_Sun_Exposed_Suprapubic	HDL_MTAG_with_TC	9_94081258_95081258	ENSG00000148090	ENSG00000148090.12	AUH	AUH
2295	0.036368	0.0234975	0.352647	0.227486	0.360001	Brain_Cerebellum	TG_MTAG_with_TC	9_99085314_100085314	ENSG00000254483	ENSG00000254483.1	SUGT1P4	SUGT1P4
1829	8.99704e-05	1.63719e-05	0.542494	0.0983589	0.35904	Artery_Aorta	HDL_MTAG_with_TC	9_99085314_100085314	ENSG00000224546	ENSG00000224546.2	EIF4BP3	EIF4BP3
3204	0.00070719	0.000299842	0.450164	0.190507	0.358322	Brain_Anterior_cingulate_cortex_BA24	HDL_MTAG_with_TC	9_94081258_95081258	ENSG00000169071	ENSG00000169071.15	ROR2	ROR2
1831	2.47585e-06	0.00834766	0.000187899	0.633167	0.358295	Adipose_Visceral_Omentum	TG_MTAG_with_TC	9_95451769_96451769	ENSG00000198000	ENSG00000198000.12	NOL8	NOL8
3021	0.0065957	0.00167274	0.505581	0.127863	0.358288	Heart_Atrial_Appendage	TG_MTAG_with_TC	9_95451769_96451769	ENSG00000127080	ENSG00000127080.10	IPPK	IPPK
1239	0.00738749	0.00117239	0.547234	0.0864881	0.357718	Breast_Mammary_Tissue	TG_MTAG_with_TC	9_95451769_96451769	ENSG00000234537	ENSG00000234537.1
642	0.00438741	0.000493017	0.573353	0.0640704	0.357696	Stomach	HDL_MTAG_with_TC	9_98334653_99334653	ENSG00000197816	ENSG00000197816.16	CCDC180	CCDC180
3210	6.71284e-07	0.0408365	9.8939e-06	0.601522	0.357631	Stomach	TG_MTAG_with_TC	9_94081258_95081258	ENSG00000198000	ENSG00000198000.12	NOL8	NOL8
1184	0.000260669	3.35423e-05	0.570046	0.0729955	0.356664	Brain_Hippocampus	HDL_MTAG_with_TC	9_95451769_96451769	ENSG00000090054	ENSG00000090054.16	SPTLC1	SPTLC1
3102	0.0170642	0.00554466	0.469656	0.152249	0.355486	Artery_Coronary	TC_MTAG_with_TC	7_30539982_31539982	ENSG00000264520	ENSG00000264520.1
1438	0.046446	0.0134948	0.454393	0.131669	0.353997	Brain_Hippocampus	HDL_MTAG_with_TC	9_95451769_96451769	ENSG00000175787	ENSG00000175787.17	ZNF169	ZNF169
642	0.223189	0.0410448	0.323077	0.0590607	0.353629	Thyroid	TG_MTAG_with_TC	9_98334653_99334653	ENSG00000197816	ENSG00000197816.16	CCDC180	CCDC180
3038	0.00394447	0.00429982	0.305536	0.332708	0.353512	Prostate	TC_MTAG_with_TC	9_98334653_99334653	ENSG00000237212	ENSG00000237212.2
2295	0.0154438	0.0450583	0.149753	0.43656	0.353186	Skin_Not_Sun_Exposed_Suprapubic	TG_MTAG_with_TC	9_99085314_100085314	ENSG00000130956	ENSG00000130956.14	HABP4	HABP4
2131	0.0442234	0.0161034	0.430372	0.156361	0.35294	Testis	TC_MTAG_with_TC	9_94081258_95081258	ENSG00000127080	ENSG00000127080.10	IPPK	IPPK
3221	0.020355	0.0162151	0.340222	0.270674	0.352534	Liver	TC_MTAG_with_TC	9_94081258_95081258	ENSG00000148090	ENSG00000148090.12	AUH	AUH
1362	0.0209962	0.00446386	0.513571	0.108835	0.352134	Brain_Spinal_cord_cervical_c-1	TG_MTAG_with_TC	9_102789530_103789530	ENSG00000165152	ENSG00000165152.9	PGAP4	PGAP4
2031	0.000290263	6.31555e-05	0.53213	0.115429	0.352088	Brain_Cortex	TC_MTAG_with_TC	9_99085314_100085314	ENSG00000196116	ENSG00000196116.8	TDRD7	TDRD7
2534	0.0121126	0.0304915	0.172496	0.433882	0.351018	Liver	TG_MTAG_with_TC	8_91224679_92224679	ENSG00000180694	ENSG00000180694.14	TMEM64	TMEM64
2554	0.0121409	0.0304893	0.172901	0.433855	0.350613	Liver	TG_MTAG_with_TC	8_91201696_92201696	ENSG00000180694	ENSG00000180694.14	TMEM64	TMEM64
761	0.14731	0.0134482	0.448378	0.0405829	0.35028	Brain_Caudate_basal_ganglia	TG_MTAG_with_TC	9_94081258_95081258	ENSG00000157303	ENSG00000157303.11	SUSD3	SUSD3
2295	4.96316e-05	5.83305e-05	0.299329	0.351444	0.349119	Lung	HDL_MTAG_with_TC	9_99085314_100085314	ENSG00000130956	ENSG00000130956.14	HABP4	HABP4
2695	0.0163401	0.0065094	0.449504	0.17872	0.348927	Esophagus_Mucosa	TC_MTAG_with_TC	7_30539982_31539982	ENSG00000281404	ENSG00000281404.2	LINC01176	LINC01176
609	0.0473229	0.00880139	0.502195	0.0930527	0.348628	Brain_Nucleus_accumbens_basal_ganglia	TC_MTAG_with_TC	9_102789530_103789530	ENSG00000271086	ENSG00000271086.7	NAMA	NAMA
2295	0.000223408	0.000131817	0.409817	0.241455	0.348374	Artery_Tibial	TC_MTAG_with_TC	9_99085314_100085314	ENSG00000130956	ENSG00000130956.14	HABP4	HABP4
438	0.0724602	0.0033164	0.551356	0.0248868	0.347981	Skin_Sun_Exposed_Lower_leg	HDL_MTAG_with_TC	9_99085314_100085314	ENSG00000185920	ENSG00000185920.18	PTCH1	PTCH1
3210	1.32191e-06	0.0414568	1.94834e-05	0.610675	0.347848	Artery_Aorta	TG_MTAG_with_TC	9_94081258_95081258	ENSG00000198000	ENSG00000198000.12	NOL8	NOL8
3019	0.00231066	0.0446093	0.0298352	0.575647	0.347598	Skin_Sun_Exposed_Lower_leg	TG_MTAG_with_TC	9_94081258_95081258	ENSG00000106809	ENSG00000106809.11	OGN	OGN
3016	0.0244413	0.0258902	0.292855	0.309869	0.346944	Brain_Caudate_basal_ganglia	TC_MTAG_with_TC	9_94081258_95081258	ENSG00000106809	ENSG00000106809.11	OGN	OGN
1832	2.39882e-10	0.00849782	1.82053e-08	0.644575	0.346927	Colon_Transverse	TG_MTAG_with_TC	9_95451769_96451769	ENSG00000188312	ENSG00000188312.14	CENPP	CENPP
3209	1.96375e-06	0.0369139	3.28159e-05	0.616517	0.346535	Skin_Sun_Exposed_Lower_leg	TC_MTAG_with_TC	9_94081258_95081258	ENSG00000188312	ENSG00000188312.14	CENPP	CENPP
2571	6.30629e-05	0.00147835	0.0267249	0.626153	0.345581	Esophagus_Muscularis	HDL_MTAG_with_TC	9_94081258_95081258	ENSG00000106823	ENSG00000106823.13	ECM2	ECM2
1239	0.000226128	7.30796e-05	0.494665	0.15952	0.345517	Artery_Tibial	HDL_MTAG_with_TC	9_95451769_96451769	ENSG00000234537	ENSG00000234537.1
3019	0.00118774	0.000343622	0.506796	0.146274	0.345399	Adrenal_Gland	HDL_MTAG_with_TC	9_94081258_95081258	ENSG00000106809	ENSG00000106809.11	OGN	OGN
3210	0.000781246	0.0408399	0.0115146	0.601584	0.34528	Liver	TG_MTAG_with_TC	9_94081258_95081258	ENSG00000198000	ENSG00000198000.12	NOL8	NOL8
1674	9.50564e-05	2.02987e-05	0.53973	0.114911	0.345244	Spleen	HDL_MTAG_with_TC	9_102789530_103789530	ENSG00000136870	ENSG00000136870.11	ZNF189	ZNF189
3039	0.00212616	0.000714663	0.488217	0.163759	0.345183	Small_Intestine_Terminal_Ileum	HDL_MTAG_with_TC	9_98334653_99334653	ENSG00000130956	ENSG00000130956.14	HABP4	HABP4
890	0.23632	0.0296065	0.346472	0.0430618	0.34454	Esophagus_Muscularis	TG_MTAG_with_TC	9_98334653_99334653	ENSG00000159712	ENSG00000159712.10	ANKRD18CP	ANKRD18CP
2131	0.0350274	0.0123752	0.449753	0.158554	0.34429	Artery_Aorta	TG_MTAG_with_TC	9_94081258_95081258	ENSG00000127080	ENSG00000127080.10	IPPK	IPPK
1832	4.85998e-07	0.00854097	3.68836e-05	0.647853	0.343569	Colon_Sigmoid	TG_MTAG_with_TC	9_95451769_96451769	ENSG00000188312	ENSG00000188312.14	CENPP	CENPP
391	0.267091	0.0213425	0.341169	0.0269184	0.343478	Stomach	TC_MTAG_with_TC	9_97827711_98827711	ENSG00000148110	ENSG00000148110.17	MFSD14B	MFSD14B
1576	0.00623536	0.000807626	0.575402	0.0741847	0.34337	Esophagus_Mucosa	TG_MTAG_with_TC	9_102789530_103789530	ENSG00000136872	ENSG00000136872.21	ALDOB	ALDOB
818	0.00459764	0.000399828	0.601038	0.0519265	0.342038	Pituitary	HDL_MTAG_with_TC	9_98334653_99334653	ENSG00000254483	ENSG00000254483.1	SUGT1P4	SUGT1P4
2295	8.37927e-05	2.54528e-05	0.505356	0.153165	0.34137	Minor_Salivary_Gland	HDL_MTAG_with_TC	9_99085314_100085314	ENSG00000165244	ENSG00000165244.7	ZNF367	ZNF367
2547	0.000341932	0.0428943	0.00486958	0.610533	0.341361	Spleen	TG_MTAG_with_TC	8_91224679_92224679	ENSG00000180694	ENSG00000180694.14	TMEM64	TMEM64
2567	0.00034336	0.042893	0.00488998	0.61052	0.341353	Spleen	TG_MTAG_with_TC	8_91201696_92201696	ENSG00000180694	ENSG00000180694.14	TMEM64	TMEM64
256	0.341299	0.153188	0.114033	0.0508418	0.340638	Brain_Nucleus_accumbens_basal_ganglia	TG_MTAG_with_TC	9_98334653_99334653	ENSG00000165140	ENSG00000165140.12	FBP1	FBP1
1239	0.036779	0.0130992	0.449906	0.159898	0.340318	Adrenal_Gland	TC_MTAG_with_TC	9_95451769_96451769	ENSG00000234537	ENSG00000234537.1
3221	0.0225243	0.0147352	0.376481	0.24595	0.340309	Testis	TC_MTAG_with_TC	9_94081258_95081258	ENSG00000196305	ENSG00000196305.19	IARS1	IARS1
3039	0.00175786	0.00665586	0.136163	0.515219	0.340205	Nerve_Tibial	TC_MTAG_with_TC	9_98334653_99334653	ENSG00000130956	ENSG00000130956.14	HABP4	HABP4
3221	0.0314844	0.0104662	0.464377	0.15403	0.339642	Skin_Not_Sun_Exposed_Suprapubic	TG_MTAG_with_TC	9_94081258_95081258	ENSG00000227321	ENSG00000227321.2	MTND4P15	MTND4P15
1476	0.0811226	0.0126622	0.490615	0.0762393	0.33936	Esophagus_Muscularis	TG_MTAG_with_TC	9_99085314_100085314	ENSG00000136936	ENSG00000136936.11	XPA	XPA
2073	0.0502231	0.0117471	0.485591	0.11324	0.339199	Brain_Hypothalamus	TG_MTAG_with_TC	9_99085314_100085314	ENSG00000232283	ENSG00000232283.1	HSD17B3-AS1	HSD17B3-AS1
2337	0.000285466	0.000445295	0.258381	0.402707	0.338181	Esophagus_Muscularis	TC_MTAG_with_TC	9_102789530_103789530	ENSG00000066697	ENSG00000066697.15	MSANTD3	MSANTD3
3221	0.00423089	0.0378424	0.0624032	0.557817	0.337707	Adipose_Subcutaneous	TG_MTAG_with_TC	9_94081258_95081258	ENSG00000169071	ENSG00000169071.15	ROR2	ROR2
1831	0.00411162	0.00450601	0.312042	0.341635	0.337706	Esophagus_Mucosa	TG_MTAG_with_TC	9_95451769_96451769	ENSG00000198000	ENSG00000198000.12	NOL8	NOL8
2974	0.00202914	0.0385437	0.0311158	0.590711	0.337601	Brain_Cortex	TC_MTAG_with_TC	9_94081258_95081258	ENSG00000273381	ENSG00000273381.1
2378	0.00713076	0.00164852	0.531327	0.122497	0.337397	Prostate	TG_MTAG_with_TC	9_95451769_96451769	ENSG00000131668	ENSG00000131668.14	BARX1	BARX1
2295	0.000178997	0.000182317	0.328349	0.334103	0.337186	Testis	TC_MTAG_with_TC	9_99085314_100085314	ENSG00000228376	ENSG00000228376.3	GAS2L1P2	GAS2L1P2
3221	0.000245834	0.0371975	0.00410896	0.621397	0.33705	Breast_Mammary_Tissue	TC_MTAG_with_TC	9_94081258_95081258	ENSG00000234537	ENSG00000234537.1
3098	0.01793	0.0053542	0.493482	0.147026	0.336207	Minor_Salivary_Gland	TC_MTAG_with_TC	7_30539982_31539982	ENSG00000078549	ENSG00000078549.16	ADCYAP1R1	ADCYAP1R1
2476	0.00171316	0.00060743	0.488747	0.172958	0.335975	Small_Intestine_Terminal_Ileum	HDL_MTAG_with_TC	9_97827711_98827711	ENSG00000237212	ENSG00000237212.2
3098	0.000160626	0.000104724	0.402055	0.261794	0.335886	Adipose_Visceral_Omentum	HDL_MTAG_with_TC	9_95451769_96451769	ENSG00000157303	ENSG00000157303.11	SUSD3	SUSD3
2337	6.85548e-05	4.8333e-05	0.389666	0.27439	0.335827	Testis	HDL_MTAG_with_TC	9_102789530_103789530	ENSG00000066697	ENSG00000066697.15	MSANTD3	MSANTD3
2938	0.00332856	0.582912	0.000447698	0.0780675	0.335245	Whole_Blood	HDL_MTAG_with_TC	3_44704966_45704966	ENSG00000249992	ENSG00000249992.2	TMEM158	TMEM158
2229	0.00560354	0.00304189	0.42562	0.230714	0.335021	Ovary	TG_MTAG_with_TC	9_95451769_96451769	ENSG00000127083	ENSG00000127083.8	OMD	OMD
2571	0.0284504	0.0331062	0.279136	0.32448	0.334828	Lung	TC_MTAG_with_TC	9_94081258_95081258	ENSG00000106823	ENSG00000106823.13	ECM2	ECM2
2386	0.003051	0.000970376	0.502882	0.159609	0.333488	Artery_Aorta	TC_MTAG_with_TC	9_95451769_96451769	ENSG00000106819	ENSG00000106819.13	ASPN	ASPN
2672	0.03286	0.0126835	0.449399	0.17313	0.331927	Nerve_Tibial	TC_MTAG_with_TC	9_94081258_95081258	ENSG00000229694	ENSG00000229694.8	LINC00484
3217	0.0179994	0.0197747	0.300846	0.330188	0.331191	Vagina	TC_MTAG_with_TC	9_94081258_95081258	ENSG00000234537	ENSG00000234537.1
1368	0.000101132	4.39838e-05	0.466386	0.202506	0.330963	Spleen	HDL_MTAG_with_TC	9_102789530_103789530	ENSG00000165152	ENSG00000165152.9	PGAP4	PGAP4
3039	2.83119e-08	0.00853142	2.19302e-06	0.660509	0.330958	Colon_Sigmoid	TC_MTAG_with_TC	9_98334653_99334653	ENSG00000130956	ENSG00000130956.14	HABP4	HABP4
2524	0.00188569	0.000450126	0.53851	0.128214	0.33094	Breast_Mammary_Tissue	HDL_MTAG_with_TC	9_97827711_98827711	ENSG00000223849	ENSG00000223849.1
1692	0.0392711	0.0129526	0.464135	0.152752	0.330889	Stomach	TG_MTAG_with_TC	9_94081258_95081258	ENSG00000187984	ENSG00000187984.14	ANKRD19P	ANKRD19P
3210	0.0173313	0.0252249	0.255443	0.371454	0.330547	Esophagus_Gastroesophageal_Junction	TG_MTAG_with_TC	9_94081258_95081258	ENSG00000198000	ENSG00000198000.12	NOL8	NOL8
2571	0.0162973	0.0456732	0.159898	0.447783	0.330349	Muscle_Skeletal	TC_MTAG_with_TC	9_94081258_95081258	ENSG00000106823	ENSG00000106823.13	ECM2	ECM2
1813	0.00594314	0.000838245	0.581251	0.0816517	0.330316	Cells_Cultured_fibroblasts	HDL_MTAG_with_TC	9_98334653_99334653	ENSG00000223849	ENSG00000223849.1
3221	0.000788762	0.000262203	0.502089	0.166576	0.330284	Skin_Not_Sun_Exposed_Suprapubic	HDL_MTAG_with_TC	9_94081258_95081258	ENSG00000227321	ENSG00000227321.2	MTND4P15	MTND4P15
3021	0.00313691	0.000906945	0.517524	0.149298	0.329135	Colon_Transverse	TC_MTAG_with_TC	9_95451769_96451769	ENSG00000127080	ENSG00000127080.10	IPPK	IPPK
2524	0.000634637	0.255852	0.00102646	0.413485	0.329002	Artery_Tibial	TG_MTAG_with_TC	9_97827711_98827711	ENSG00000271155	ENSG00000271155.1
2295	0.000293388	7.25303e-05	0.538186	0.13272	0.328728	Skin_Not_Sun_Exposed_Suprapubic	TC_MTAG_with_TC	9_99085314_100085314	ENSG00000165244	ENSG00000165244.7	ZNF367	ZNF367
3215	0.000786631	0.000266796	0.500733	0.169501	0.328713	Cells_EBV-transformed_lymphocytes	HDL_MTAG_with_TC	9_94081258_95081258	ENSG00000227321	ENSG00000227321.2	MTND4P15	MTND4P15
2543	0.00460186	0.00412682	0.349642	0.313221	0.328408	Skin_Sun_Exposed_Lower_leg	TG_MTAG_with_TC	9_95451769_96451769	ENSG00000106823	ENSG00000106823.13	ECM2	ECM2
764	0.120393	0.0457854	0.366456	0.139035	0.328331	Nerve_Tibial	TG_MTAG_with_TC	9_94081258_95081258	ENSG00000157303	ENSG00000157303.11	SUSD3	SUSD3
3098	6.43779e-05	0.000204018	0.161142	0.510341	0.328249	Testis	HDL_MTAG_with_TC	9_95451769_96451769	ENSG00000185963	ENSG00000185963.14	BICD2	BICD2
642	0.0473148	0.00531679	0.557075	0.0622709	0.328023	Stomach	TC_MTAG_with_TC	9_98334653_99334653	ENSG00000197816	ENSG00000197816.16	CCDC180	CCDC180
1692	0.0330234	0.0194942	0.390296	0.23007	0.327116	Heart_Atrial_Appendage	TG_MTAG_with_TC	9_94081258_95081258	ENSG00000187984	ENSG00000187984.14	ANKRD19P	ANKRD19P
2999	0.00221228	0.000707548	0.507942	0.162127	0.327012	Brain_Cerebellar_Hemisphere	HDL_MTAG_with_TC	9_98334653_99334653	ENSG00000130956	ENSG00000130956.14	HABP4	HABP4
2651	0.0189448	0.00468686	0.520976	0.12856	0.326833	Cells_EBV-transformed_lymphocytes	TC_MTAG_with_TC	7_30539982_31539982	ENSG00000106341	ENSG00000106341.11	PPP1R17	PPP1R17
954	0.0045923	0.000521862	0.600471	0.0679102	0.326504	Vagina	HDL_MTAG_with_TC	9_98334653_99334653	ENSG00000242375	ENSG00000242375.1
2295	0.0349887	0.0280054	0.339272	0.271231	0.326503	Lung	TG_MTAG_with_TC	9_99085314_100085314	ENSG00000081377	ENSG00000081377.17	CDC14B	CDC14B
2605	0.0309525	0.212129	0.0548547	0.375614	0.32645	Artery_Tibial	TG_MTAG_with_TC	9_98334653_99334653	ENSG00000224848	ENSG00000224848.4
1240	0.0578908	0.00826373	0.532422	0.0756758	0.325748	Skin_Not_Sun_Exposed_Suprapubic	HDL_MTAG_with_TC	9_95451769_96451769	ENSG00000232063	ENSG00000232063.2
322	0.161425	0.0167269	0.450015	0.0463051	0.325528	Spleen	TC_MTAG_with_TC	9_94081258_95081258	ENSG00000165238	ENSG00000165238.17	WNK2	WNK2
391	0.120116	0.0111643	0.497349	0.0459012	0.325469	Artery_Aorta	HDL_MTAG_with_TC	9_97827711_98827711	ENSG00000148110	ENSG00000148110.17	MFSD14B	MFSD14B
1818	0.000559549	0.0082205	0.0424641	0.623528	0.325227	Brain_Anterior_cingulate_cortex_BA24	TG_MTAG_with_TC	9_95451769_96451769	ENSG00000188312	ENSG00000188312.14	CENPP	CENPP
1830	0.00518405	0.0035975	0.393431	0.272698	0.325089	Brain_Nucleus_accumbens_basal_ganglia	TG_MTAG_with_TC	9_95451769_96451769	ENSG00000198000	ENSG00000198000.12	NOL8	NOL8
2295	0.000264396	0.000103566	0.485004	0.189654	0.324974	Adipose_Visceral_Omentum	TC_MTAG_with_TC	9_99085314_100085314	ENSG00000188152	ENSG00000188152.13	NUTM2G	NUTM2G
2170	0.000808783	0.00797788	0.0614277	0.605602	0.324183	Heart_Atrial_Appendage	TG_MTAG_with_TC	9_95451769_96451769	ENSG00000106809	ENSG00000106809.11	OGN	OGN
2295	0.00018199	0.00018667	0.333839	0.342101	0.323691	Cells_Cultured_fibroblasts	TC_MTAG_with_TC	9_99085314_100085314	ENSG00000136943	ENSG00000136943.12	CTSV	CTSV
818	0.00467556	0.000462217	0.611225	0.0601009	0.323537	Brain_Cerebellum	HDL_MTAG_with_TC	9_98334653_99334653	ENSG00000254483	ENSG00000254483.1	SUGT1P4	SUGT1P4
3019	0.00257213	0.0496572	0.0308194	0.594672	0.322279	Skin_Sun_Exposed_Lower_leg	TC_MTAG_with_TC	9_94081258_95081258	ENSG00000106809	ENSG00000106809.11	OGN	OGN
3098	0.000191572	7.92744e-05	0.479517	0.198106	0.322106	Adipose_Subcutaneous	HDL_MTAG_with_TC	9_95451769_96451769	ENSG00000197724	ENSG00000197724.11	PHF2	PHF2
1828	0.0039378	0.00488978	0.298849	0.370776	0.321547	Brain_Cerebellum	TG_MTAG_with_TC	9_95451769_96451769	ENSG00000198000	ENSG00000198000.12	NOL8	NOL8
1588	0.0945161	0.0311597	0.416176	0.136882	0.321267	Artery_Aorta	TC_MTAG_with_TC	9_94081258_95081258	ENSG00000275318	ENSG00000275318.1
3208	0.000792233	0.00027353	0.504246	0.173777	0.320911	Minor_Salivary_Gland	HDL_MTAG_with_TC	9_94081258_95081258	ENSG00000198000	ENSG00000198000.12	NOL8	NOL8
1424	0.0117005	0.00227198	0.557303	0.107895	0.32083	Brain_Cerebellum	HDL_MTAG_with_TC	9_94081258_95081258	ENSG00000127081	ENSG00000127081.14	ZNF484	ZNF484
1618	0.000100901	1.76541e-05	0.578453	0.100888	0.32054	Cells_EBV-transformed_lymphocytes	HDL_MTAG_with_TC	9_99085314_100085314	ENSG00000136937	ENSG00000136937.13	NCBP1	NCBP1
2295	0.000289404	8.10007e-05	0.530878	0.148266	0.320485	Brain_Cerebellum	TC_MTAG_with_TC	9_99085314_100085314	ENSG00000188152	ENSG00000188152.13	NUTM2G	NUTM2G
2131	0.000445136	0.00115564	0.188601	0.489317	0.320481	Nerve_Tibial	HDL_MTAG_with_TC	9_94081258_95081258	ENSG00000127080	ENSG00000127080.10	IPPK	IPPK
2605	0.00223254	0.000761137	0.505364	0.171973	0.31967	Nerve_Tibial	HDL_MTAG_with_TC	9_98334653_99334653	ENSG00000224848	ENSG00000224848.4
3221	0.00604627	0.0371811	0.0891791	0.548081	0.319513	Breast_Mammary_Tissue	TG_MTAG_with_TC	9_94081258_95081258	ENSG00000169071	ENSG00000169071.15	ROR2	ROR2
2980	0.0321414	0.0204936	0.384047	0.244552	0.318766	Artery_Tibial	TC_MTAG_with_TC	9_94081258_95081258	ENSG00000127083	ENSG00000127083.8	OMD	OMD
764	0.149456	0.0190895	0.454921	0.0577867	0.318746	Cells_Cultured_fibroblasts	TG_MTAG_with_TC	9_94081258_95081258	ENSG00000157303	ENSG00000157303.11	SUSD3	SUSD3
2336	8.87627e-05	3.11773e-05	0.504528	0.176894	0.318458	Cells_EBV-transformed_lymphocytes	HDL_MTAG_with_TC	9_102789530_103789530	ENSG00000066697	ENSG00000066697.15	MSANTD3	MSANTD3
2862	0.165811	0.0756063	0.302608	0.137665	0.31831	Thyroid	TG_MTAG_with_TC	9_98334653_99334653	ENSG00000081377	ENSG00000081377.17	CDC14B	CDC14B
984	0.00220753	0.000245914	0.611537	0.0678059	0.318204	Artery_Aorta	HDL_MTAG_with_TC	9_97827711_98827711	ENSG00000130957	ENSG00000130957.5	FBP2	FBP2
1829	0.000314728	5.72712e-05	0.577022	0.104683	0.317923	Artery_Aorta	TC_MTAG_with_TC	9_99085314_100085314	ENSG00000224546	ENSG00000224546.2	EIF4BP3	EIF4BP3
2725	0.00235883	0.000638327	0.534992	0.144458	0.317553	Spleen	HDL_MTAG_with_TC	9_98334653_99334653	ENSG00000158122	ENSG00000158122.12	PRXL2C	PRXL2C
1476	0.000349184	5.24123e-05	0.593847	0.088819	0.316933	Uterus	TC_MTAG_with_TC	9_99085314_100085314	ENSG00000136936	ENSG00000136936.11	XPA	XPA
2768	0.0407231	0.02019	0.416441	0.20615	0.316496	Muscle_Skeletal	TC_MTAG_with_TC	9_94081258_95081258	ENSG00000106819	ENSG00000106819.13	ASPN	ASPN
507	0.0140049	0.000961431	0.626191	0.0426715	0.316171	Artery_Tibial	HDL_MTAG_with_TC	9_94081258_95081258	ENSG00000131669	ENSG00000131669.10	NINJ1	NINJ1
1474	0.000117815	2.16806e-05	0.578652	0.10617	0.315039	Ovary	HDL_MTAG_with_TC	9_99085314_100085314	ENSG00000136936	ENSG00000136936.11	XPA	XPA
2386	0.000209205	6.55739e-05	0.521739	0.163221	0.314765	Skin_Not_Sun_Exposed_Suprapubic	HDL_MTAG_with_TC	9_95451769_96451769	ENSG00000106819	ENSG00000106819.13	ASPN	ASPN
2980	0.000683596	0.000919731	0.291621	0.392041	0.314734	Lung	HDL_MTAG_with_TC	9_94081258_95081258	ENSG00000127083	ENSG00000127083.8	OMD	OMD
2295	0.000279764	9.42229e-05	0.513195	0.172527	0.313904	Esophagus_Muscularis	TC_MTAG_with_TC	9_99085314_100085314	ENSG00000165244	ENSG00000165244.7	ZNF367	ZNF367
3018	0.0121985	0.0371758	0.157503	0.479688	0.313434	Brain_Putamen_basal_ganglia	TG_MTAG_with_TC	9_94081258_95081258	ENSG00000106809	ENSG00000106809.11	OGN	OGN
3070	0.00319224	0.000942847	0.527139	0.15538	0.313346	Brain_Substantia_nigra	TC_MTAG_with_TC	9_95451769_96451769	ENSG00000048828	ENSG00000048828.18	FAM120A	FAM120A
1057	0.000551956	5.73473e-05	0.621844	0.0642954	0.313251	Artery_Coronary	HDL_MTAG_with_TC	9_99085314_100085314	ENSG00000268926	ENSG00000268926.3
2111	0.222866	0.0840919	0.276106	0.103867	0.313069	Esophagus_Gastroesophageal_Junction	TG_MTAG_with_TC	9_97827711_98827711	ENSG00000130958	ENSG00000130958.13	SLC35D2	SLC35D2
984	0.00226513	0.000207563	0.627496	0.0571869	0.312845	Small_Intestine_Terminal_Ileum	HDL_MTAG_with_TC	9_97827711_98827711	ENSG00000130957	ENSG00000130957.5	FBP2	FBP2
2571	0.0473494	0.0162907	0.46456	0.159521	0.312279	Skin_Sun_Exposed_Lower_leg	TC_MTAG_with_TC	9_94081258_95081258	ENSG00000106823	ENSG00000106823.13	ECM2	ECM2
1588	0.102743	0.0247506	0.452402	0.108671	0.311432	Adipose_Visceral_Omentum	TC_MTAG_with_TC	9_94081258_95081258	ENSG00000275318	ENSG00000275318.1
1492	0.00220592	0.000287433	0.608333	0.0789561	0.310218	Thyroid	HDL_MTAG_with_TC	9_94081258_95081258	ENSG00000165025	ENSG00000165025.15	SYK	SYK
1588	0.00896968	0.00295709	0.510201	0.167891	0.309981	Artery_Aorta	HDL_MTAG_with_TC	9_94081258_95081258	ENSG00000275318	ENSG00000275318.1
3019	1.61443e-12	0.0496232	2.08455e-11	0.640424	0.309952	Thyroid	TG_MTAG_with_TC	9_94081258_95081258	ENSG00000106809	ENSG00000106809.11	OGN	OGN
642	0.00439719	0.000846215	0.57463	0.110275	0.309852	Esophagus_Mucosa	HDL_MTAG_with_TC	9_98334653_99334653	ENSG00000197816	ENSG00000197816.16	CCDC180	CCDC180
2295	8.20099e-05	3.25333e-05	0.494604	0.1959	0.309382	Breast_Mammary_Tissue	HDL_MTAG_with_TC	9_99085314_100085314	ENSG00000130958	ENSG00000130958.13	SLC35D2	SLC35D2
984	0.01658	0.00184698	0.605255	0.067115	0.309203	Artery_Aorta	TC_MTAG_with_TC	9_97827711_98827711	ENSG00000130957	ENSG00000130957.5	FBP2	FBP2
1833	0.00257825	0.000520897	0.573108	0.11548	0.308313	Stomach	HDL_MTAG_with_TC	9_98334653_99334653	ENSG00000188152	ENSG00000188152.13	NUTM2G	NUTM2G
1687	0.0680281	0.0170405	0.485482	0.121302	0.308148	Spleen	TC_MTAG_with_TC	9_94081258_95081258	ENSG00000187984	ENSG00000187984.14	ANKRD19P	ANKRD19P
255	0.175444	0.00859073	0.484585	0.02342	0.30796	Brain_Hippocampus	HDL_MTAG_with_TC	9_98334653_99334653	ENSG00000165140	ENSG00000165140.12	FBP1	FBP1
3039	7.50902e-06	0.0088175	0.000581645	0.682691	0.307902	Esophagus_Muscularis	TC_MTAG_with_TC	9_98334653_99334653	ENSG00000130956	ENSG00000130956.14	HABP4	HABP4
1812	0.00597444	0.0010365	0.584312	0.101064	0.307613	Spleen	HDL_MTAG_with_TC	9_98334653_99334653	ENSG00000223849	ENSG00000223849.1
3221	0.0295272	0.00959089	0.49353	0.159999	0.307353	Skin_Not_Sun_Exposed_Suprapubic	TC_MTAG_with_TC	9_94081258_95081258	ENSG00000148090	ENSG00000148090.12	AUH	AUH
3210	3.05945e-13	0.0440431	4.50925e-12	0.648833	0.307123	Testis	TG_MTAG_with_TC	9_94081258_95081258	ENSG00000198000	ENSG00000198000.12	NOL8	NOL8
818	0.0489684	0.00425847	0.589142	0.0509273	0.306704	Pituitary	TC_MTAG_with_TC	9_98334653_99334653	ENSG00000254483	ENSG00000254483.1	SUGT1P4	SUGT1P4
1865	0.0012923	0.000341425	0.547467	0.144334	0.306566	Brain_Cerebellum	HDL_MTAG_with_TC	9_94081258_95081258	ENSG00000185963	ENSG00000185963.14	BICD2	BICD2
2768	0.00128802	0.000340691	0.547404	0.144486	0.306481	Prostate	HDL_MTAG_with_TC	9_94081258_95081258	ENSG00000106819	ENSG00000106819.13	ASPN	ASPN
2520	0.00188885	0.000534549	0.53941	0.152349	0.305818	Cells_EBV-transformed_lymphocytes	HDL_MTAG_with_TC	9_97827711_98827711	ENSG00000185920	ENSG00000185920.18	PTCH1	PTCH1
3209	0.0173272	0.0268125	0.255381	0.394878	0.305601	Testis	TG_MTAG_with_TC	9_94081258_95081258	ENSG00000188312	ENSG00000188312.14	CENPP	CENPP
1433	0.0696842	0.0223099	0.456569	0.145868	0.305569	Liver	HDL_MTAG_with_TC	9_97827711_98827711	ENSG00000081377	ENSG00000081377.17	CDC14B	CDC14B
2337	6.578e-05	5.64413e-05	0.373895	0.320508	0.305475	Colon_Sigmoid	HDL_MTAG_with_TC	9_102789530_103789530	ENSG00000066697	ENSG00000066697.15	MSANTD3	MSANTD3
2378	0.00734498	0.0018612	0.547289	0.138377	0.305129	Pancreas	TG_MTAG_with_TC	9_95451769_96451769	ENSG00000131668	ENSG00000131668.14	BARX1	BARX1
1865	0.0459523	0.0194873	0.442466	0.187335	0.304759	Testis	TC_MTAG_with_TC	9_94081258_95081258	ENSG00000185963	ENSG00000185963.14	BICD2	BICD2
3210	7.26295e-06	0.0442056	0.000107047	0.651232	0.304448	Skin_Not_Sun_Exposed_Suprapubic	TG_MTAG_with_TC	9_94081258_95081258	ENSG00000198000	ENSG00000198000.12	NOL8	NOL8
2672	0.000902663	0.000271826	0.53422	0.16057	0.304036	Heart_Atrial_Appendage	HDL_MTAG_with_TC	9_94081258_95081258	ENSG00000229694	ENSG00000229694.8	LINC00484
984	0.0170106	0.00155875	0.620975	0.0565985	0.303857	Small_Intestine_Terminal_Ileum	TC_MTAG_with_TC	9_97827711_98827711	ENSG00000130957	ENSG00000130957.5	FBP2	FBP2
3019	0.000143094	0.0499206	0.00184762	0.644271	0.303818	Esophagus_Muscularis	TG_MTAG_with_TC	9_94081258_95081258	ENSG00000106809	ENSG00000106809.11	OGN	OGN
3210	3.20706e-05	0.0442446	0.000472681	0.651808	0.303443	Esophagus_Mucosa	TG_MTAG_with_TC	9_94081258_95081258	ENSG00000198000	ENSG00000198000.12	NOL8	NOL8
2748	2.8162e-13	0.651598	1.9656e-14	0.0451758	0.303226	Heart_Atrial_Appendage	HDL_MTAG_with_TC	12_86853564_87853564	ENSG00000182050	ENSG00000182050.14	MGAT4C	MGAT4C
1588	0.0992234	0.0298048	0.436903	0.130934	0.303135	Heart_Atrial_Appendage	TC_MTAG_with_TC	9_94081258_95081258	ENSG00000275318	ENSG00000275318.1
2571	0.000821439	0.000820968	0.348111	0.347608	0.302639	Breast_Mammary_Tissue	HDL_MTAG_with_TC	9_94081258_95081258	ENSG00000106823	ENSG00000106823.13	ECM2	ECM2
3024	0.00222312	0.000802397	0.510481	0.183947	0.302547	Brain_Hippocampus	HDL_MTAG_with_TC	9_98334653_99334653	ENSG00000225194	ENSG00000225194.4	LINC00092	LINC00092
2295	0.000291901	8.86677e-05	0.535459	0.162349	0.301811	Minor_Salivary_Gland	TC_MTAG_with_TC	9_99085314_100085314	ENSG00000165244	ENSG00000165244.7	ZNF367	ZNF367
1618	0.00010493	1.68919e-05	0.601552	0.0965372	0.301789	Brain_Cerebellum	HDL_MTAG_with_TC	9_99085314_100085314	ENSG00000136937	ENSG00000136937.13	NCBP1	NCBP1
3098	7.53268e-05	0.00412946	0.0124389	0.681607	0.30175	Lung	TC_MTAG_with_TC	9_95451769_96451769	ENSG00000165238	ENSG00000165238.17	WNK2	WNK2
1727	0.000107087	2.16405e-05	0.581033	0.117115	0.301723	Artery_Tibial	HDL_MTAG_with_TC	9_102789530_103789530	ENSG00000119508	ENSG00000119508.18	NR4A3	NR4A3
1831	0.000702772	0.0083937	0.0533351	0.636718	0.30085	Pancreas	TG_MTAG_with_TC	9_95451769_96451769	ENSG00000198000	ENSG00000198000.12	NOL8	NOL8
2170	0.00473517	0.00435648	0.35964	0.330577	0.300691	Testis	TG_MTAG_with_TC	9_95451769_96451769	ENSG00000106809	ENSG00000106809.11	OGN	OGN
1150	0.00433912	0.0105438	0.199803	0.485209	0.300105	Esophagus_Mucosa	HDL_MTAG_with_TC	9_94081258_95081258	ENSG00000127084	ENSG00000127084.19	FGD3	FGD3
3019	0.0391065	0.0113138	0.504944	0.145785	0.298851	Adrenal_Gland	TG_MTAG_with_TC	9_94081258_95081258	ENSG00000106809	ENSG00000106809.11	OGN	OGN
1150	0.125822	0.0440673	0.393854	0.137643	0.298613	Skin_Not_Sun_Exposed_Suprapubic	TG_MTAG_with_TC	9_94081258_95081258	ENSG00000127084	ENSG00000127084.19	FGD3	FGD3
3221	0.0269542	0.0176332	0.39756	0.259782	0.298071	Testis	TG_MTAG_with_TC	9_94081258_95081258	ENSG00000196305	ENSG00000196305.19	IARS1	IARS1
847	0.0322412	0.00253947	0.61897	0.0484553	0.297794	Muscle_Skeletal	TC_MTAG_with_TC	9_97827711_98827711	ENSG00000081386	ENSG00000081386.13	ZNF510	ZNF510
2672	0.0367945	0.0110802	0.503208	0.151237	0.29768	Heart_Atrial_Appendage	TC_MTAG_with_TC	9_94081258_95081258	ENSG00000229694	ENSG00000229694.8	LINC00484
1588	0.0101568	0.00198282	0.577728	0.112487	0.297646	Stomach	HDL_MTAG_with_TC	9_94081258_95081258	ENSG00000275318	ENSG00000275318.1
1033	0.0590052	0.0100348	0.541755	0.0918369	0.297368	Ovary	HDL_MTAG_with_TC	9_95451769_96451769	ENSG00000148110	ENSG00000148110.17	MFSD14B	MFSD14B
2946	0.0377041	0.0113458	0.502798	0.151003	0.297149	Brain_Substantia_nigra	TG_MTAG_with_TC	9_94081258_95081258	ENSG00000273381	ENSG00000273381.1
631	0.0111001	0.164321	0.0333963	0.494085	0.297098	Nerve_Tibial	TG_MTAG_with_TC	9_94081258_95081258	ENSG00000165233	ENSG00000165233.18	CARD19	CARD19
3203	0.0248404	0.0148757	0.415099	0.248285	0.2969	Cells_EBV-transformed_lymphocytes	TC_MTAG_with_TC	9_94081258_95081258	ENSG00000188312	ENSG00000188312.14	CENPP	CENPP
3039	0.00238515	0.000668977	0.547688	0.153317	0.29594	Cells_Cultured_fibroblasts	HDL_MTAG_with_TC	9_98334653_99334653	ENSG00000130956	ENSG00000130956.14	HABP4	HABP4
2295	9.16151e-05	2.51637e-05	0.552533	0.151467	0.295883	Testis	HDL_MTAG_with_TC	9_99085314_100085314	ENSG00000158122	ENSG00000158122.12	PRXL2C	PRXL2C
1476	0.000361324	5.32854e-05	0.614493	0.0903261	0.294767	Nerve_Tibial	TC_MTAG_with_TC	9_99085314_100085314	ENSG00000136936	ENSG00000136936.11	XPA	XPA
3221	0.00345107	0.0413488	0.0509013	0.609576	0.294723	Heart_Left_Ventricle	TG_MTAG_with_TC	9_94081258_95081258	ENSG00000169071	ENSG00000169071.15	ROR2	ROR2
422	0.0789582	0.0030267	0.600762	0.0227344	0.294519	Colon_Sigmoid	HDL_MTAG_with_TC	9_99085314_100085314	ENSG00000271155	ENSG00000271155.1
1588	0.00818773	0.00401289	0.465723	0.227962	0.294115	Esophagus_Mucosa	HDL_MTAG_with_TC	9_94081258_95081258	ENSG00000275318	ENSG00000275318.1
2337	0.000206228	0.000573561	0.186661	0.518848	0.293712	Artery_Aorta	TC_MTAG_with_TC	9_102789530_103789530	ENSG00000066697	ENSG00000066697.15	MSANTD3	MSANTD3
1828	8.03537e-05	0.00910951	0.00609822	0.691048	0.293664	Spleen	TG_MTAG_with_TC	9_95451769_96451769	ENSG00000188312	ENSG00000188312.14	CENPP	CENPP
2336	0.00501435	0.00176126	0.517983	0.181644	0.293597	Cells_EBV-transformed_lymphocytes	TG_MTAG_with_TC	9_102789530_103789530	ENSG00000066697	ENSG00000066697.15	MSANTD3	MSANTD3
1588	0.0103675	0.00184764	0.589708	0.104802	0.293275	Lung	HDL_MTAG_with_TC	9_94081258_95081258	ENSG00000275318	ENSG00000275318.1
2295	0.051073	0.0150296	0.495236	0.145443	0.293218	Lung	TG_MTAG_with_TC	9_99085314_100085314	ENSG00000130958	ENSG00000130958.13	SLC35D2	SLC35D2
1239	0.00728708	0.00213582	0.539796	0.15792	0.292861	Brain_Cortex	TG_MTAG_with_TC	9_95451769_96451769	ENSG00000234537	ENSG00000234537.1
2295	2.54331e-05	9.19379e-05	0.153388	0.554187	0.292308	Nerve_Tibial	HDL_MTAG_with_TC	9_99085314_100085314	ENSG00000130956	ENSG00000130956.14	HABP4	HABP4
609	0.0536259	0.00735659	0.569083	0.0777768	0.292157	Colon_Transverse	TC_MTAG_with_TC	9_102789530_103789530	ENSG00000271086	ENSG00000271086.7	NAMA	NAMA
3098	0.00575641	0.00331953	0.443419	0.255413	0.292091	Pancreas	TG_MTAG_with_TC	9_95451769_96451769	ENSG00000127081	ENSG00000127081.14	ZNF484	ZNF484
954	0.0483012	0.00548887	0.587709	0.0664944	0.292007	Vagina	TC_MTAG_with_TC	9_98334653_99334653	ENSG00000242375	ENSG00000242375.1
2725	0.00552958	0.00143152	0.557177	0.143953	0.291909	Stomach	HDL_MTAG_with_TC	9_98334653_99334653	ENSG00000271384	ENSG00000271384.1
1424	0.0120172	0.00254944	0.572388	0.12114	0.291905	Skin_Not_Sun_Exposed_Suprapubic	HDL_MTAG_with_TC	9_94081258_95081258	ENSG00000127081	ENSG00000127081.14	ZNF484	ZNF484
3221	0.000820756	0.000290492	0.522455	0.184622	0.291812	Esophagus_Muscularis	HDL_MTAG_with_TC	9_94081258_95081258	ENSG00000165030	ENSG00000165030.4	NFIL3	NFIL3
1609	0.00722066	0.00474289	0.420476	0.275898	0.291662	Esophagus_Mucosa	TC_MTAG_with_TC	9_98334653_99334653	ENSG00000196312	ENSG00000196312.16	MFSD14CP	MFSD14CP
3221	0.0229956	0.0170127	0.384358	0.284065	0.291568	Adipose_Subcutaneous	TC_MTAG_with_TC	9_94081258_95081258	ENSG00000225511	ENSG00000225511.8	LINC00475	LINC00475
1239	0.000250464	7.34102e-05	0.547901	0.160297	0.291478	Brain_Cortex	HDL_MTAG_with_TC	9_95451769_96451769	ENSG00000234537	ENSG00000234537.1
2946	0.000906447	0.000272765	0.544348	0.163512	0.29096	Brain_Substantia_nigra	HDL_MTAG_with_TC	9_94081258_95081258	ENSG00000273381	ENSG00000273381.1
818	0.0495386	0.00489729	0.596002	0.0586287	0.290933	Brain_Cerebellum	TC_MTAG_with_TC	9_98334653_99334653	ENSG00000254483	ENSG00000254483.1	SUGT1P4	SUGT1P4
3221	0.00157721	0.0434936	0.0232629	0.641215	0.290451	Skin_Sun_Exposed_Lower_leg	TG_MTAG_with_TC	9_94081258_95081258	ENSG00000169071	ENSG00000169071.15	ROR2	ROR2
847	0.0324475	0.00273375	0.622931	0.0521933	0.289695	Adrenal_Gland	TC_MTAG_with_TC	9_97827711_98827711	ENSG00000081386	ENSG00000081386.13	ZNF510	ZNF510
2295	0.000277422	0.000110053	0.508898	0.201591	0.289124	Breast_Mammary_Tissue	TC_MTAG_with_TC	9_99085314_100085314	ENSG00000130958	ENSG00000130958.13	SLC35D2	SLC35D2
3021	0.000227021	5.75752e-05	0.567075	0.143528	0.289112	Heart_Atrial_Appendage	HDL_MTAG_with_TC	9_95451769_96451769	ENSG00000127080	ENSG00000127080.10	IPPK	IPPK
2111	0.00894741	0.00382922	0.489985	0.209411	0.287828	Skin_Sun_Exposed_Lower_leg	TC_MTAG_with_TC	9_97827711_98827711	ENSG00000130958	ENSG00000130958.13	SLC35D2	SLC35D2
3221	0.000677156	0.00044299	0.431046	0.281701	0.286133	Testis	HDL_MTAG_with_TC	9_94081258_95081258	ENSG00000196305	ENSG00000196305.19	IARS1	IARS1
3039	0.00197547	0.00112297	0.453614	0.257575	0.285712	Adipose_Visceral_Omentum	HDL_MTAG_with_TC	9_98334653_99334653	ENSG00000130956	ENSG00000130956.14	HABP4	HABP4
764	0.0141178	0.00134015	0.638681	0.0603418	0.285519	Brain_Putamen_basal_ganglia	HDL_MTAG_with_TC	9_94081258_95081258	ENSG00000157303	ENSG00000157303.11	SUSD3	SUSD3
3098	0.00317537	0.00112755	0.524357	0.185911	0.285429	Esophagus_Gastroesophageal_Junction	TC_MTAG_with_TC	9_95451769_96451769	ENSG00000048828	ENSG00000048828.18	FAM120A	FAM120A
3208	0.0300074	0.0103605	0.501446	0.172846	0.28534	Minor_Salivary_Gland	TC_MTAG_with_TC	9_94081258_95081258	ENSG00000198000	ENSG00000198000.12	NOL8	NOL8
1057	0.00426344	0.000442965	0.64373	0.0665976	0.284966	Artery_Coronary	TC_MTAG_with_TC	9_99085314_100085314	ENSG00000268926	ENSG00000268926.3
2802	0.042798	0.0131248	0.504658	0.154478	0.284942	Adrenal_Gland	TG_MTAG_with_TC	9_94081258_95081258	ENSG00000235641	ENSG00000235641.5	LINC00484	LINC00484
1476	0.0890051	0.0126529	0.538287	0.0762386	0.283816	Colon_Sigmoid	TG_MTAG_with_TC	9_99085314_100085314	ENSG00000136936	ENSG00000136936.11	XPA	XPA
1588	0.0095191	0.00285936	0.541452	0.162358	0.283811	Heart_Atrial_Appendage	HDL_MTAG_with_TC	9_94081258_95081258	ENSG00000275318	ENSG00000275318.1
3102	0.0177731	0.00734791	0.489167	0.201951	0.283761	Prostate	TC_MTAG_with_TC	7_30539982_31539982	ENSG00000264520	ENSG00000264520.1
2337	8.92145e-05	3.68783e-05	0.507096	0.209333	0.283444	Whole_Blood	HDL_MTAG_with_TC	9_102789530_103789530	ENSG00000241697	ENSG00000241697.5	TMEFF1	TMEFF1
2031	0.0103982	0.00247712	0.568606	0.135174	0.283345	Esophagus_Muscularis	TC_MTAG_with_TC	9_97827711_98827711	ENSG00000165244	ENSG00000165244.7	ZNF367	ZNF367
356	0.0665203	0.00484589	0.602138	0.0435818	0.282914	Whole_Blood	TC_MTAG_with_TC	9_102789530_103789530	ENSG00000106803	ENSG00000106803.10	SEC61B	SEC61B
3102	0.0189723	0.00618898	0.522172	0.170056	0.282611	Colon_Transverse	TC_MTAG_with_TC	7_30539982_31539982	ENSG00000006625	ENSG00000006625.18	GGCT	GGCT
3215	0.0302625	0.0102639	0.505814	0.171271	0.282388	Cells_EBV-transformed_lymphocytes	TC_MTAG_with_TC	9_94081258_95081258	ENSG00000227321	ENSG00000227321.2	MTND4P15	MTND4P15
1831	9.05225e-05	0.00924811	0.00686998	0.701581	0.282211	Breast_Mammary_Tissue	TG_MTAG_with_TC	9_95451769_96451769	ENSG00000198000	ENSG00000198000.12	NOL8	NOL8
2748	5.08206e-10	0.671521	3.54708e-11	0.0465877	0.281891	Heart_Left_Ventricle	HDL_MTAG_with_TC	12_86853564_87853564	ENSG00000182050	ENSG00000182050.14	MGAT4C	MGAT4C
2337	5.83928e-09	0.000793722	5.28525e-06	0.718133	0.281068	Thyroid	TC_MTAG_with_TC	9_102789530_103789530	ENSG00000066697	ENSG00000066697.15	MSANTD3	MSANTD3
642	0.047227	0.00908857	0.556041	0.106726	0.280917	Esophagus_Mucosa	TC_MTAG_with_TC	9_98334653_99334653	ENSG00000197816	ENSG00000197816.16	CCDC180	CCDC180
3004	0.00223605	0.000884093	0.513399	0.202708	0.280773	Brain_Cerebellum	HDL_MTAG_with_TC	9_98334653_99334653	ENSG00000130956	ENSG00000130956.14	HABP4	HABP4
2337	0.00404986	0.00285526	0.41835	0.294668	0.280076	Testis	TG_MTAG_with_TC	9_102789530_103789530	ENSG00000066697	ENSG00000066697.15	MSANTD3	MSANTD3
3038	0.00204213	0.00108145	0.468923	0.248047	0.279907	Spleen	HDL_MTAG_with_TC	9_98334653_99334653	ENSG00000130956	ENSG00000130956.14	HABP4	HABP4
3095	0.000189195	0.00415323	0.0312423	0.685556	0.278859	Brain_Nucleus_accumbens_basal_ganglia	TC_MTAG_with_TC	9_95451769_96451769	ENSG00000131669	ENSG00000131669.10	NINJ1	NINJ1
2295	9.46054e-05	2.50138e-05	0.570567	0.15058	0.278733	Colon_Transverse	HDL_MTAG_with_TC	9_99085314_100085314	ENSG00000158122	ENSG00000158122.12	PRXL2C	PRXL2C
2497	0.00191647	0.000601515	0.547286	0.171496	0.2787	Brain_Substantia_nigra	HDL_MTAG_with_TC	9_97827711_98827711	ENSG00000268926	ENSG00000268926.3
2605	0.00117659	0.00806365	0.0907498	0.621665	0.278345	Artery_Tibial	TC_MTAG_with_TC	9_98334653_99334653	ENSG00000224848	ENSG00000224848.4
1619	0.000110076	1.58787e-05	0.63105	0.0907527	0.278071	Lung	HDL_MTAG_with_TC	9_99085314_100085314	ENSG00000136925	ENSG00000136925.15	TSTD2	TSTD2
3019	4.82891e-06	0.00168465	0.00206044	0.718543	0.277707	Esophagus_Muscularis	HDL_MTAG_with_TC	9_94081258_95081258	ENSG00000106809	ENSG00000106809.11	OGN	OGN
2247	7.23429e-05	4.74757e-05	0.436302	0.28605	0.277529	Cells_Cultured_fibroblasts	HDL_MTAG_with_TC	9_99085314_100085314	ENSG00000130948	ENSG00000130948.10	HSD17B3	HSD17B3
3210	8.4534e-05	0.0458403	0.00124593	0.675353	0.277477	Artery_Tibial	TG_MTAG_with_TC	9_94081258_95081258	ENSG00000198000	ENSG00000198000.12	NOL8	NOL8
3221	0.0290296	0.0117768	0.485213	0.196564	0.277417	Brain_Cerebellum	TC_MTAG_with_TC	9_94081258_95081258	ENSG00000148090	ENSG00000148090.12	AUH	AUH
3095	7.37233e-06	0.000281304	0.0184534	0.703843	0.277415	Brain_Cerebellum	HDL_MTAG_with_TC	9_95451769_96451769	ENSG00000165238	ENSG00000165238.17	WNK2	WNK2
1675	0.000103435	2.39004e-05	0.587304	0.135429	0.27714	Prostate	HDL_MTAG_with_TC	9_102789530_103789530	ENSG00000136897	ENSG00000136897.8	MRPL50	MRPL50
3221	0.000836862	0.000298046	0.532708	0.189445	0.276712	Esophagus_Gastroesophageal_Junction	HDL_MTAG_with_TC	9_94081258_95081258	ENSG00000148090	ENSG00000148090.12	AUH	AUH
909	0.267619	0.0272536	0.389255	0.0393641	0.276509	Brain_Caudate_basal_ganglia	TG_MTAG_with_TC	9_99085314_100085314	ENSG00000136932	ENSG00000136932.15	TRMO	TRMO
2295	0.0264552	0.0412414	0.256526	0.399626	0.276151	Testis	TG_MTAG_with_TC	9_99085314_100085314	ENSG00000136943	ENSG00000136943.12	CTSV	CTSV
2524	0.00375797	0.00894184	0.210617	0.500875	0.275808	Lung	TC_MTAG_with_TC	9_97827711_98827711	ENSG00000185920	ENSG00000185920.18	PTCH1	PTCH1
877	0.00194466	0.00078894	0.513527	0.20806	0.275679	Skin_Sun_Exposed_Lower_leg	HDL_MTAG_with_TC	9_102789530_103789530	ENSG00000198785	ENSG00000198785.7	GRIN3A	GRIN3A
2295	0.000311792	8.30428e-05	0.571947	0.152057	0.275602	Adipose_Subcutaneous	TC_MTAG_with_TC	9_99085314_100085314	ENSG00000269907	ENSG00000269907.1	PTMAP11	PTMAP11
2524	0.00189414	0.00063643	0.540921	0.181474	0.275074	Heart_Atrial_Appendage	HDL_MTAG_with_TC	9_97827711_98827711	ENSG00000271659	ENSG00000271659.1
1184	0.00856915	0.00110266	0.634186	0.0813307	0.274812	Brain_Hippocampus	TG_MTAG_with_TC	9_95451769_96451769	ENSG00000090054	ENSG00000090054.16	SPTLC1	SPTLC1
2386	0.00665991	0.00277403	0.505943	0.210465	0.274158	Thyroid	TG_MTAG_with_TC	9_95451769_96451769	ENSG00000106819	ENSG00000106819.13	ASPN	ASPN
356	0.106714	0.0191891	0.509255	0.0912997	0.273542	Colon_Transverse	HDL_MTAG_with_TC	9_102789530_103789530	ENSG00000106803	ENSG00000106803.10	SEC61B	SEC61B
1422	0.136511	0.0232895	0.484428	0.0823726	0.2734	Vagina	TC_MTAG_with_TC	9_94081258_95081258	ENSG00000127081	ENSG00000127081.14	ZNF484	ZNF484
2571	0.026247	0.0262319	0.337375	0.336908	0.273238	Breast_Mammary_Tissue	TG_MTAG_with_TC	9_94081258_95081258	ENSG00000106823	ENSG00000106823.13	ECM2	ECM2
631	0.156473	0.0250488	0.470772	0.0750902	0.272616	Esophagus_Muscularis	TG_MTAG_with_TC	9_94081258_95081258	ENSG00000165233	ENSG00000165233.18	CARD19	CARD19
1618	0.00034761	6.08194e-05	0.619109	0.10805	0.272432	Cells_EBV-transformed_lymphocytes	TC_MTAG_with_TC	9_99085314_100085314	ENSG00000136937	ENSG00000136937.13	NCBP1	NCBP1
2131	0.0199493	0.047908	0.194142	0.465957	0.272043	Esophagus_Muscularis	TC_MTAG_with_TC	9_94081258_95081258	ENSG00000127080	ENSG00000127080.10	IPPK	IPPK
2128	0.0538211	0.0140842	0.523772	0.136792	0.271532	Brain_Caudate_basal_ganglia	TC_MTAG_with_TC	9_94081258_95081258	ENSG00000127080	ENSG00000127080.10	IPPK	IPPK
3209	2.4667e-06	0.0463682	3.63561e-05	0.683139	0.270454	Skin_Sun_Exposed_Lower_leg	TG_MTAG_with_TC	9_94081258_95081258	ENSG00000188312	ENSG00000188312.14	CENPP	CENPP
2295	9.55745e-05	2.54554e-05	0.576412	0.153252	0.270215	Adipose_Subcutaneous	HDL_MTAG_with_TC	9_99085314_100085314	ENSG00000269907	ENSG00000269907.1	PTMAP11	PTMAP11
356	0.118209	0.00827029	0.56411	0.0391968	0.270214	Skin_Not_Sun_Exposed_Suprapubic	HDL_MTAG_with_TC	9_102789530_103789530	ENSG00000119523	ENSG00000119523.10	ALG2	ALG2
1813	0.010463	0.00147575	0.629448	0.0885099	0.270103	Cells_Cultured_fibroblasts	TC_MTAG_with_TC	9_98334653_99334653	ENSG00000223849	ENSG00000223849.1
1618	0.000352989	5.68249e-05	0.62869	0.100938	0.269963	Brain_Cerebellum	TC_MTAG_with_TC	9_99085314_100085314	ENSG00000136937	ENSG00000136937.13	NCBP1	NCBP1
2295	9.12989e-05	2.98336e-05	0.550626	0.179657	0.269596	Esophagus_Gastroesophageal_Junction	HDL_MTAG_with_TC	9_99085314_100085314	ENSG00000269907	ENSG00000269907.1	PTMAP11	PTMAP11
707	0.00227696	0.000167917	0.678919	0.0497988	0.268837	Nerve_Tibial	HDL_MTAG_with_TC	9_99085314_100085314	ENSG00000228142	ENSG00000228142.3
391	0.294055	0.0273312	0.375611	0.0346432	0.26836	Artery_Aorta	TC_MTAG_with_TC	9_97827711_98827711	ENSG00000148110	ENSG00000148110.17	MFSD14B	MFSD14B
1355	0.00477301	0.000728503	0.630302	0.0959347	0.268261	Prostate	HDL_MTAG_with_TC	9_98334653_99334653	ENSG00000228376	ENSG00000228376.3	GAS2L1P2	GAS2L1P2
323	0.369976	0.0197835	0.325218	0.0171223	0.267901	Colon_Transverse	TC_MTAG_with_TC	9_97827711_98827711	ENSG00000232063	ENSG00000232063.2
3098	1.17331e-10	0.00441366	1.93752e-08	0.728572	0.267014	Skin_Sun_Exposed_Lower_leg	TC_MTAG_with_TC	9_95451769_96451769	ENSG00000203364	ENSG00000203364.2
1885	0.000331007	6.91532e-05	0.606696	0.126483	0.266421	Colon_Sigmoid	TC_MTAG_with_TC	9_99085314_100085314	ENSG00000136842	ENSG00000136842.14	TMOD1	TMOD1
3092	0.00343289	0.000984576	0.566883	0.162319	0.26638	Brain_Putamen_basal_ganglia	TC_MTAG_with_TC	9_95451769_96451769	ENSG00000275318	ENSG00000275318.1
1474	0.000364517	6.70793e-05	0.619923	0.113814	0.265832	Ovary	TC_MTAG_with_TC	9_99085314_100085314	ENSG00000136936	ENSG00000136936.11	XPA	XPA
1279	0.0479795	0.00570458	0.608739	0.0721113	0.265465	Lung	TC_MTAG_with_TC	9_95451769_96451769	ENSG00000225511	ENSG00000225511.8	LINC00475	LINC00475
2337	9.92627e-05	3.00237e-05	0.564211	0.17039	0.26527	Stomach	HDL_MTAG_with_TC	9_102789530_103789530	ENSG00000066697	ENSG00000066697.15	MSANTD3	MSANTD3
2768	0.00115353	0.000571908	0.490249	0.242794	0.265232	Muscle_Skeletal	HDL_MTAG_with_TC	9_94081258_95081258	ENSG00000106819	ENSG00000106819.13	ASPN	ASPN
2295	0.000314218	8.63054e-05	0.576398	0.158052	0.26515	Testis	TC_MTAG_with_TC	9_99085314_100085314	ENSG00000158122	ENSG00000158122.12	PRXL2C	PRXL2C
2605	0.00255651	0.000678483	0.578698	0.153318	0.264749	Esophagus_Mucosa	HDL_MTAG_with_TC	9_98334653_99334653	ENSG00000224848	ENSG00000224848.4
2335	0.00558327	0.00146916	0.576751	0.1515	0.264696	Minor_Salivary_Gland	TG_MTAG_with_TC	9_102789530_103789530	ENSG00000066697	ENSG00000066697.15	MSANTD3	MSANTD3
1422	0.0129236	0.00220484	0.615559	0.104753	0.26456	Vagina	HDL_MTAG_with_TC	9_94081258_95081258	ENSG00000127081	ENSG00000127081.14	ZNF484	ZNF484
847	0.100685	0.00793039	0.581563	0.0455424	0.26428	Muscle_Skeletal	HDL_MTAG_with_TC	9_97827711_98827711	ENSG00000081386	ENSG00000081386.13	ZNF510	ZNF510
2571	0.000801231	0.000932348	0.339547	0.394848	0.263872	Lung	HDL_MTAG_with_TC	9_94081258_95081258	ENSG00000106823	ENSG00000106823.13	ECM2	ECM2
1692	0.000273429	0.0571805	0.00323159	0.675539	0.263776	Nerve_Tibial	TG_MTAG_with_TC	9_94081258_95081258	ENSG00000187984	ENSG00000187984.14	ANKRD19P	ANKRD19P
1815	0.0579702	0.0113525	0.558346	0.109079	0.263252	Brain_Hypothalamus	TG_MTAG_with_TC	9_99085314_100085314	ENSG00000224546	ENSG00000224546.2	EIF4BP3	EIF4BP3
2571	0.000456455	0.00127922	0.193437	0.541845	0.262982	Muscle_Skeletal	HDL_MTAG_with_TC	9_94081258_95081258	ENSG00000106823	ENSG00000106823.13	ECM2	ECM2
3039	0.00987101	0.22406	0.0212492	0.482068	0.262752	Heart_Atrial_Appendage	TG_MTAG_with_TC	9_98334653_99334653	ENSG00000165244	ENSG00000165244.7	ZNF367	ZNF367
2571	0.0513405	0.0168947	0.503718	0.165497	0.26255	Adrenal_Gland	TC_MTAG_with_TC	9_94081258_95081258	ENSG00000106823	ENSG00000106823.13	ECM2	ECM2
1239	0.0431137	0.0126365	0.527396	0.154316	0.262538	Brain_Cortex	TC_MTAG_with_TC	9_95451769_96451769	ENSG00000234537	ENSG00000234537.1
2332	0.00567602	0.00139793	0.586333	0.144144	0.26245	Minor_Salivary_Gland	TG_MTAG_with_TC	9_102789530_103789530	ENSG00000148123	ENSG00000148123.15	PLPPR1	PLPPR1
2768	0.0420452	0.0111213	0.5415	0.142969	0.262365	Prostate	TG_MTAG_with_TC	9_94081258_95081258	ENSG00000106819	ENSG00000106819.13	ASPN	ASPN
1832	1.28065e-09	0.00959687	9.71918e-08	0.728069	0.262334	Pituitary	TG_MTAG_with_TC	9_95451769_96451769	ENSG00000188312	ENSG00000188312.14	CENPP	CENPP
2547	0.00863053	0.0397976	0.122911	0.566511	0.26215	Adipose_Visceral_Omentum	TG_MTAG_with_TC	8_91224679_92224679	ENSG00000180694	ENSG00000180694.14	TMEM64	TMEM64
2378	0.000240246	5.5541e-05	0.599478	0.138328	0.261898	Prostate	HDL_MTAG_with_TC	9_95451769_96451769	ENSG00000131668	ENSG00000131668.14	BARX1	BARX1
3221	1.33318e-11	0.0468848	1.96636e-10	0.691262	0.261853	Adipose_Subcutaneous	TG_MTAG_with_TC	9_94081258_95081258	ENSG00000090054	ENSG00000090054.16	SPTLC1	SPTLC1
2567	0.00862435	0.0398309	0.122824	0.566991	0.26173	Adipose_Visceral_Omentum	TG_MTAG_with_TC	8_91201696_92201696	ENSG00000180694	ENSG00000180694.14	TMEM64	TMEM64
707	0.01265	0.000932891	0.675371	0.0495445	0.261501	Nerve_Tibial	TC_MTAG_with_TC	9_99085314_100085314	ENSG00000228142	ENSG00000228142.3
602	0.0560093	0.00762195	0.594343	0.0806189	0.261407	Brain_Hippocampus	TC_MTAG_with_TC	9_102789530_103789530	ENSG00000271086	ENSG00000271086.7	NAMA	NAMA
2333	0.000635139	0.00018031	0.574877	0.162941	0.261367	Small_Intestine_Terminal_Ileum	TC_MTAG_with_TC	9_102789530_103789530	ENSG00000170681	ENSG00000170681.7	CAVIN4	CAVIN4
3221	0.0315086	0.0154101	0.464733	0.227029	0.261319	Esophagus_Muscularis	TG_MTAG_with_TC	9_94081258_95081258	ENSG00000225511	ENSG00000225511.8	LINC00475	LINC00475
3210	1.83346e-06	0.0469682	2.70229e-05	0.691992	0.261011	Thyroid	TG_MTAG_with_TC	9_94081258_95081258	ENSG00000198000	ENSG00000198000.12	NOL8	NOL8
1692	0.075679	0.015251	0.540107	0.108583	0.260381	Esophagus_Muscularis	TC_MTAG_with_TC	9_94081258_95081258	ENSG00000187984	ENSG00000187984.14	ANKRD19P	ANKRD19P
2336	8.89626e-05	0.000727637	0.0805218	0.658338	0.260323	Spleen	TC_MTAG_with_TC	9_102789530_103789530	ENSG00000066697	ENSG00000066697.15	MSANTD3	MSANTD3
1692	0.00139647	0.000651301	0.50365	0.234638	0.259664	Thyroid	HDL_MTAG_with_TC	9_94081258_95081258	ENSG00000187984	ENSG00000187984.14	ANKRD19P	ANKRD19P
1162	0.0312973	0.00524781	0.603022	0.100853	0.25958	Uterus	TC_MTAG_with_TC	9_97827711_98827711	ENSG00000224848	ENSG00000224848.4
1865	0.0423709	0.0111943	0.543727	0.143393	0.259315	Brain_Cerebellum	TG_MTAG_with_TC	9_94081258_95081258	ENSG00000185963	ENSG00000185963.14	BICD2	BICD2
2516	0.0019936	0.000592035	0.56932	0.168811	0.259284	Brain_Anterior_cingulate_cortex_BA24	HDL_MTAG_with_TC	9_97827711_98827711	ENSG00000271314	ENSG00000271314.1
2131	0.000513099	0.0012322	0.217396	0.521816	0.259043	Esophagus_Muscularis	HDL_MTAG_with_TC	9_94081258_95081258	ENSG00000127080	ENSG00000127080.10	IPPK	IPPK
3098	0.000187787	0.000108291	0.470042	0.270799	0.258864	Pancreas	HDL_MTAG_with_TC	9_95451769_96451769	ENSG00000127081	ENSG00000127081.14	ZNF484	ZNF484
1588	0.0110357	0.00178143	0.627717	0.10107	0.258396	Artery_Coronary	HDL_MTAG_with_TC	9_94081258_95081258	ENSG00000275318	ENSG00000275318.1
2126	0.0302593	0.0388765	0.294468	0.378067	0.25833	Spleen	TC_MTAG_with_TC	9_94081258_95081258	ENSG00000127080	ENSG00000127080.10	IPPK	IPPK
3221	0.000781787	0.000382354	0.497649	0.243131	0.258056	Esophagus_Muscularis	HDL_MTAG_with_TC	9_94081258_95081258	ENSG00000225511	ENSG00000225511.8	LINC00475	LINC00475
1061	0.0319982	0.0046607	0.616247	0.089502	0.257592	Breast_Mammary_Tissue	TC_MTAG_with_TC	9_97827711_98827711	ENSG00000233820	ENSG00000233820.2
3207	0.0258556	0.0160885	0.432066	0.268593	0.257397	Minor_Salivary_Gland	TC_MTAG_with_TC	9_94081258_95081258	ENSG00000188312	ENSG00000188312.14	CENPP	CENPP
2170	0.00201501	0.00764074	0.153042	0.580063	0.257239	Heart_Left_Ventricle	TG_MTAG_with_TC	9_95451769_96451769	ENSG00000106809	ENSG00000106809.11	OGN	OGN
3221	0.0271183	0.0200627	0.399979	0.295656	0.257184	Adipose_Subcutaneous	TG_MTAG_with_TC	9_94081258_95081258	ENSG00000225511	ENSG00000225511.8	LINC00475	LINC00475
1815	0.000103056	2.01817e-05	0.621397	0.121433	0.257047	Brain_Hypothalamus	HDL_MTAG_with_TC	9_99085314_100085314	ENSG00000224546	ENSG00000224546.2	EIF4BP3	EIF4BP3
2290	3.36224e-05	8.95964e-05	0.202777	0.540101	0.256999	Brain_Putamen_basal_ganglia	HDL_MTAG_with_TC	9_99085314_100085314	ENSG00000224848	ENSG00000224848.4
199	0.463071	0.0367929	0.225717	0.0176774	0.256741	Skin_Not_Sun_Exposed_Suprapubic	TG_MTAG_with_TC	9_95451769_96451769	ENSG00000165140	ENSG00000165140.12	FBP1	FBP1
492	0.0590821	0.00689173	0.606949	0.0705421	0.256535	Stomach	TC_MTAG_with_TC	9_102789530_103789530	ENSG00000255815	ENSG00000255815.3	KRT8P11	KRT8P11
1166	0.0635268	0.00945829	0.583867	0.0866736	0.256474	Prostate	HDL_MTAG_with_TC	9_95451769_96451769	ENSG00000282886	ENSG00000282886.1	PTMAP12	PTMAP12
909	0.00152528	0.00013329	0.682658	0.0593993	0.256284	Esophagus_Gastroesophageal_Junction	TC_MTAG_with_TC	9_99085314_100085314	ENSG00000136932	ENSG00000136932.15	TRMO	TRMO
1368	0.000146437	1.48673e-05	0.675315	0.0683062	0.256218	Adipose_Subcutaneous	HDL_MTAG_with_TC	9_102789530_103789530	ENSG00000165152	ENSG00000165152.9	PGAP4	PGAP4
2476	0.00964266	0.00341896	0.53981	0.191143	0.255986	Small_Intestine_Terminal_Ileum	TC_MTAG_with_TC	9_97827711_98827711	ENSG00000237212	ENSG00000237212.2
2378	0.000238231	6.03672e-05	0.594452	0.150378	0.254872	Pancreas	HDL_MTAG_with_TC	9_95451769_96451769	ENSG00000131668	ENSG00000131668.14	BARX1	BARX1
642	0.253236	0.0513603	0.366572	0.0740918	0.254739	Cells_Cultured_fibroblasts	TG_MTAG_with_TC	9_98334653_99334653	ENSG00000197816	ENSG00000197816.16	CCDC180	CCDC180
877	0.000858437	6.76326e-05	0.69031	0.054132	0.254632	Brain_Frontal_Cortex_BA9	TC_MTAG_with_TC	9_102789530_103789530	ENSG00000198785	ENSG00000198785.7	GRIN3A	GRIN3A
1727	0.00582495	0.00117712	0.614461	0.123918	0.25462	Artery_Tibial	TC_MTAG_with_TC	9_102789530_103789530	ENSG00000119508	ENSG00000119508.18	NR4A3	NR4A3
3221	0.000920224	0.000250223	0.585772	0.159026	0.254031	Colon_Transverse	HDL_MTAG_with_TC	9_94081258_95081258	ENSG00000228069	ENSG00000228069.1	MTCO3P29	MTCO3P29
507	0.0153679	0.000958625	0.687134	0.0426083	0.253932	Adrenal_Gland	HDL_MTAG_with_TC	9_94081258_95081258	ENSG00000131669	ENSG00000131669.10	NINJ1	NINJ1
1559	0.0616055	0.00918052	0.588097	0.0873851	0.253732	Skin_Not_Sun_Exposed_Suprapubic	TG_MTAG_with_TC	9_99085314_100085314	ENSG00000225194	ENSG00000225194.4	LINC00092	LINC00092
325	0.015836	0.000720186	0.698324	0.0315046	0.253616	Esophagus_Muscularis	HDL_MTAG_with_TC	9_94081258_95081258	ENSG00000165238	ENSG00000165238.17	WNK2	WNK2
1279	0.000304948	3.62572e-05	0.667159	0.0790692	0.253431	Lung	HDL_MTAG_with_TC	9_95451769_96451769	ENSG00000225511	ENSG00000225511.8	LINC00475	LINC00475
1812	0.0104064	0.0018054	0.626042	0.108358	0.253388	Spleen	TC_MTAG_with_TC	9_98334653_99334653	ENSG00000223849	ENSG00000223849.1
3021	0.00200547	0.00762176	0.153725	0.58398	0.252668	Esophagus_Muscularis	TG_MTAG_with_TC	9_95451769_96451769	ENSG00000127080	ENSG00000127080.10	IPPK	IPPK
3221	0.000817652	0.000354985	0.520479	0.225714	0.252634	Skin_Not_Sun_Exposed_Suprapubic	HDL_MTAG_with_TC	9_94081258_95081258	ENSG00000196305	ENSG00000196305.19	IARS1	IARS1
2386	0.00739644	0.00231836	0.561897	0.17587	0.252519	Skin_Not_Sun_Exposed_Suprapubic	TG_MTAG_with_TC	9_95451769_96451769	ENSG00000106819	ENSG00000106819.13	ASPN	ASPN
2543	0.000158021	0.000141709	0.394096	0.353162	0.252442	Skin_Sun_Exposed_Lower_leg	HDL_MTAG_with_TC	9_95451769_96451769	ENSG00000106823	ENSG00000106823.13	ECM2	ECM2
3027	0.00723308	0.0023054	0.560267	0.178322	0.251873	Brain_Spinal_cord_cervical_c-1	TC_MTAG_with_TC	9_98334653_99334653	ENSG00000275465	ENSG00000275465.8
3221	6.25071e-06	0.0475231	9.21944e-05	0.700687	0.251692	Thyroid	TG_MTAG_with_TC	9_94081258_95081258	ENSG00000090054	ENSG00000090054.16	SPTLC1	SPTLC1
2164	0.00457428	0.00515381	0.34742	0.391184	0.251667	Vagina	TG_MTAG_with_TC	9_95451769_96451769	ENSG00000106809	ENSG00000106809.11	OGN	OGN
1052	0.138497	0.0275003	0.48628	0.0963058	0.251417	Lung	TG_MTAG_with_TC	9_99085314_100085314	ENSG00000178919	ENSG00000178919.9	FOXE1	FOXE1
2295	0.044539	0.0254728	0.431877	0.246749	0.251362	Skin_Sun_Exposed_Lower_leg	TG_MTAG_with_TC	9_99085314_100085314	ENSG00000081377	ENSG00000081377.17	CDC14B	CDC14B
2660	0.000945444	0.00031789	0.559539	0.187884	0.251314	Brain_Anterior_cingulate_cortex_BA24	HDL_MTAG_with_TC	9_94081258_95081258	ENSG00000229694	ENSG00000229694.8	LINC00484
1726	0.00611517	0.00119665	0.620258	0.121124	0.251307	Vagina	TG_MTAG_with_TC	9_102789530_103789530	ENSG00000119508	ENSG00000119508.18	NR4A3	NR4A3
3221	0.0312295	0.0110531	0.521982	0.184495	0.25124	Esophagus_Muscularis	TC_MTAG_with_TC	9_94081258_95081258	ENSG00000165030	ENSG00000165030.4	NFIL3	NFIL3
3221	0.000894263	0.000280651	0.569246	0.178398	0.251181	Colon_Sigmoid	HDL_MTAG_with_TC	9_94081258_95081258	ENSG00000148090	ENSG00000148090.12	AUH	AUH
2571	0.0249908	0.0290804	0.321228	0.373545	0.251156	Lung	TG_MTAG_with_TC	9_94081258_95081258	ENSG00000106823	ENSG00000106823.13	ECM2	ECM2
1174	0.00235179	0.000323284	0.656253	0.0899594	0.251113	Adipose_Visceral_Omentum	HDL_MTAG_with_TC	9_97827711_98827711	ENSG00000165140	ENSG00000165140.12	FBP1	FBP1
2335	0.000104328	2.74526e-05	0.593002	0.15579	0.251077	Minor_Salivary_Gland	HDL_MTAG_with_TC	9_102789530_103789530	ENSG00000066697	ENSG00000066697.15	MSANTD3	MSANTD3
2537	0.00346363	0.00105552	0.570941	0.173739	0.2508	Vagina	TC_MTAG_with_TC	9_95451769_96451769	ENSG00000106823	ENSG00000106823.13	ECM2	ECM2
2524	0.0106081	0.00253222	0.594538	0.141669	0.250653	Breast_Mammary_Tissue	TC_MTAG_with_TC	9_97827711_98827711	ENSG00000223849	ENSG00000223849.1
3221	0.000754928	0.000421164	0.480552	0.267843	0.250429	Cells_Cultured_fibroblasts	HDL_MTAG_with_TC	9_94081258_95081258	ENSG00000148090	ENSG00000148090.12	AUH	AUH
2291	0.00010205	2.22775e-05	0.615469	0.134106	0.250301	Uterus	HDL_MTAG_with_TC	9_99085314_100085314	ENSG00000188152	ENSG00000188152.13	NUTM2G	NUTM2G
1675	0.000601508	0.000236062	0.538027	0.210898	0.250237	Esophagus_Mucosa	TC_MTAG_with_TC	9_102789530_103789530	ENSG00000136897	ENSG00000136897.8	MRPL50	MRPL50
1176	0.0328476	0.00417035	0.632904	0.0801039	0.249974	Testis	TC_MTAG_with_TC	9_97827711_98827711	ENSG00000224848	ENSG00000224848.4
1030	0.0608122	0.012902	0.558344	0.118209	0.249733	Brain_Hypothalamus	HDL_MTAG_with_TC	9_95451769_96451769	ENSG00000148110	ENSG00000148110.17	MFSD14B	MFSD14B
2087	7.9146e-05	4.53256e-05	0.477324	0.273106	0.249446	Thyroid	HDL_MTAG_with_TC	9_99085314_100085314	ENSG00000232283	ENSG00000232283.1	HSD17B3-AS1	HSD17B3-AS1
2291	0.000101918	2.25965e-05	0.614672	0.136031	0.249173	Brain_Frontal_Cortex_BA9	HDL_MTAG_with_TC	9_99085314_100085314	ENSG00000269907	ENSG00000269907.1	PTMAP11	PTMAP11
764	0.014698	0.00156402	0.664925	0.0705069	0.248306	Uterus	HDL_MTAG_with_TC	9_94081258_95081258	ENSG00000157303	ENSG00000157303.11	SUSD3	SUSD3
1702	0.00410201	0.000839659	0.6202	0.126703	0.248155	Breast_Mammary_Tissue	TC_MTAG_with_TC	9_95451769_96451769	ENSG00000269929	ENSG00000269929.5	MIRLET7A1HG	MIRLET7A1HG
2336	0.00579974	0.00142042	0.599113	0.146482	0.247185	Brain_Caudate_basal_ganglia	TG_MTAG_with_TC	9_102789530_103789530	ENSG00000066697	ENSG00000066697.15	MSANTD3	MSANTD3
642	0.00535978	0.000361629	0.700423	0.0470113	0.246845	Breast_Mammary_Tissue	HDL_MTAG_with_TC	9_98334653_99334653	ENSG00000197816	ENSG00000197816.16	CCDC180	CCDC180
3039	0.181831	0.0571561	0.391425	0.122792	0.246795	Colon_Sigmoid	TG_MTAG_with_TC	9_98334653_99334653	ENSG00000224546	ENSG00000224546.2	EIF4BP3	EIF4BP3
806	0.00154377	0.000141803	0.688871	0.0630296	0.246414	Pituitary	TC_MTAG_with_TC	9_99085314_100085314	ENSG00000136938	ENSG00000136938.9	ANP32B	ANP32B
1239	0.0430589	0.0139157	0.526726	0.16998	0.246319	Artery_Tibial	TC_MTAG_with_TC	9_95451769_96451769	ENSG00000234537	ENSG00000234537.1
1438	0.262822	0.0763625	0.32168	0.0932176	0.245918	Brain_Hippocampus	TG_MTAG_with_TC	9_95451769_96451769	ENSG00000175787	ENSG00000175787.17	ZNF169	ZNF169
2571	0.0143212	0.0401352	0.184083	0.515647	0.245814	Muscle_Skeletal	TG_MTAG_with_TC	9_94081258_95081258	ENSG00000106823	ENSG00000106823.13	ECM2	ECM2
642	0.288725	0.0196208	0.417944	0.0281565	0.245553	Ovary	TG_MTAG_with_TC	9_98334653_99334653	ENSG00000197816	ENSG00000197816.16	CCDC180	CCDC180
3098	0.00347022	0.00107256	0.573046	0.17687	0.245541	Pituitary	TC_MTAG_with_TC	9_95451769_96451769	ENSG00000165238	ENSG00000165238.17	WNK2	WNK2
2131	0.00712637	0.0632052	0.0693523	0.614853	0.245463	Lung	TC_MTAG_with_TC	9_94081258_95081258	ENSG00000127080	ENSG00000127080.10	IPPK	IPPK
3209	0.0167309	0.0258898	0.279588	0.432396	0.245396	Testis	TC_MTAG_with_TC	9_94081258_95081258	ENSG00000188312	ENSG00000188312.14	CENPP	CENPP
2637	0.000459938	0.000813633	0.272172	0.481228	0.245327	Heart_Atrial_Appendage	HDL_MTAG_with_TC	9_94081258_95081258	ENSG00000230537	ENSG00000230537.2	LINC02937	LINC02937
1702	0.00198468	0.000406252	0.624921	0.127673	0.245015	Breast_Mammary_Tissue	HDL_MTAG_with_TC	9_95451769_96451769	ENSG00000269929	ENSG00000269929.5	MIRLET7A1HG	MIRLET7A1HG
1966	0.0022332	0.000444427	0.627686	0.12467	0.244966	Esophagus_Muscularis	HDL_MTAG_with_TC	9_97827711_98827711	ENSG00000130956	ENSG00000130956.14	HABP4	HABP4
3221	4.1492e-05	0.0011442	0.0264119	0.728099	0.244304	Skin_Sun_Exposed_Lower_leg	HDL_MTAG_with_TC	9_94081258_95081258	ENSG00000169071	ENSG00000169071.15	ROR2	ROR2
1174	0.0176974	0.00243274	0.646982	0.0886919	0.244196	Adipose_Visceral_Omentum	TC_MTAG_with_TC	9_97827711_98827711	ENSG00000165140	ENSG00000165140.12	FBP1	FBP1
1193	0.0480757	0.00928746	0.585597	0.112884	0.244155	Colon_Transverse	TC_MTAG_with_TC	9_95451769_96451769	ENSG00000090054	ENSG00000090054.16	SPTLC1	SPTLC1
129	0.00618477	9.41826e-05	0.738596	0.0110033	0.244122	Uterus	HDL_MTAG_with_TC	9_98334653_99334653	ENSG00000228174	ENSG00000228174.7
1288	0.000113136	1.38667e-05	0.673558	0.0823116	0.244003	Breast_Mammary_Tissue	HDL_MTAG_with_TC	9_99085314_100085314	ENSG00000182150	ENSG00000182150.19	ERCC6L2	ERCC6L2
139	0.406353	0.0109288	0.330193	0.00863658	0.243888	Lung	HDL_MTAG_with_TC	9_97827711_98827711	ENSG00000269946
1824	0.0586032	0.0125632	0.564461	0.120764	0.243609	Brain_Putamen_basal_ganglia	TG_MTAG_with_TC	9_99085314_100085314	ENSG00000224546	ENSG00000224546.2	EIF4BP3	EIF4BP3
957	0.00527943	0.000463381	0.69032	0.0603465	0.243591	Spleen	HDL_MTAG_with_TC	9_98334653_99334653	ENSG00000242375	ENSG00000242375.1
2295	4.3435e-10	0.000125439	2.61958e-06	0.756281	0.243591	Colon_Sigmoid	HDL_MTAG_with_TC	9_99085314_100085314	ENSG00000130956	ENSG00000130956.14	HABP4	HABP4
255	0.24611	0.008843	0.48437	0.0171604	0.243516	Artery_Coronary	HDL_MTAG_with_TC	9_97827711_98827711	ENSG00000175787	ENSG00000175787.17	ZNF169	ZNF169
3206	0.0106246	0.0374572	0.15659	0.551815	0.243513	Small_Intestine_Terminal_Ileum	TG_MTAG_with_TC	9_94081258_95081258	ENSG00000188312	ENSG00000188312.14	CENPP	CENPP
2165	0.000253768	4.97674e-05	0.632621	0.123823	0.243253	Skin_Not_Sun_Exposed_Suprapubic	HDL_MTAG_with_TC	9_95451769_96451769	ENSG00000158079	ENSG00000158079.16	PTPDC1	PTPDC1
3210	0.0132903	0.0348395	0.195882	0.513248	0.24274	Adrenal_Gland	TG_MTAG_with_TC	9_94081258_95081258	ENSG00000198000	ENSG00000198000.12	NOL8	NOL8
1556	0.0619998	0.00984569	0.591838	0.0937425	0.242574	Adrenal_Gland	TG_MTAG_with_TC	9_99085314_100085314	ENSG00000225194	ENSG00000225194.4	LINC00092	LINC00092
2524	0.00214388	0.000500782	0.612243	0.142769	0.242343	Stomach	HDL_MTAG_with_TC	9_97827711_98827711	ENSG00000185920	ENSG00000185920.18	PTCH1	PTCH1
3098	5.6802e-06	0.00455655	0.000937987	0.752194	0.242306	Breast_Mammary_Tissue	TC_MTAG_with_TC	9_95451769_96451769	ENSG00000131669	ENSG00000131669.10	NINJ1	NINJ1
3039	0.00257059	0.000716891	0.59027	0.164373	0.242069	Nerve_Tibial	HDL_MTAG_with_TC	9_98334653_99334653	ENSG00000275465	ENSG00000275465.8
2295	0.000342419	7.07103e-05	0.628129	0.129468	0.241989	Adipose_Subcutaneous	TC_MTAG_with_TC	9_99085314_100085314	ENSG00000081386	ENSG00000081386.13	ZNF510	ZNF510
2672	0.0354699	0.0238734	0.417766	0.28094	0.241951	Adipose_Subcutaneous	TG_MTAG_with_TC	9_94081258_95081258	ENSG00000229694	ENSG00000229694.8	LINC00484
1618	0.0724883	0.0126829	0.573212	0.10005	0.241566	Cells_EBV-transformed_lymphocytes	TG_MTAG_with_TC	9_99085314_100085314	ENSG00000136937	ENSG00000136937.13	NCBP1	NCBP1
642	0.279553	0.0304341	0.404666	0.0438133	0.241534	Adipose_Visceral_Omentum	TG_MTAG_with_TC	9_98334653_99334653	ENSG00000197816	ENSG00000197816.16	CCDC180	CCDC180
1124	0.270726	0.0346924	0.401879	0.0512577	0.241445	Brain_Substantia_nigra	TG_MTAG_with_TC	9_98334653_99334653	ENSG00000277103	ENSG00000277103.1
847	0.103296	0.00870286	0.596647	0.0500272	0.241327	Adrenal_Gland	HDL_MTAG_with_TC	9_97827711_98827711	ENSG00000081386	ENSG00000081386.13	ZNF510	ZNF510
3098	0.0025985	0.00196979	0.429097	0.325036	0.241299	Artery_Aorta	TC_MTAG_with_TC	9_95451769_96451769	ENSG00000188938	ENSG00000188938.17	FAM120AOS	FAM120AOS
1702	0.00438181	0.000605244	0.662505	0.0912682	0.24124	Esophagus_Mucosa	TC_MTAG_with_TC	9_95451769_96451769	ENSG00000269929	ENSG00000269929.5	MIRLET7A1HG	MIRLET7A1HG
2547	0.0268965	0.0229813	0.383043	0.327045	0.240034	Adipose_Subcutaneous	TG_MTAG_with_TC	8_91224679_92224679	ENSG00000246792	ENSG00000246792.3
1367	0.0250047	0.00485701	0.611624	0.118564	0.23995	Brain_Cerebellar_Hemisphere	TG_MTAG_with_TC	9_102789530_103789530	ENSG00000165152	ENSG00000165152.9	PGAP4	PGAP4
2768	0.0366441	0.0181677	0.471939	0.233742	0.239507	Muscle_Skeletal	TG_MTAG_with_TC	9_94081258_95081258	ENSG00000106819	ENSG00000106819.13	ASPN	ASPN
422	0.0833394	0.00505998	0.634096	0.0382601	0.239244	Adipose_Subcutaneous	HDL_MTAG_with_TC	9_99085314_100085314	ENSG00000271155	ENSG00000271155.1
1288	0.000497945	6.10313e-05	0.677539	0.0828044	0.239098	Breast_Mammary_Tissue	TC_MTAG_with_TC	9_99085314_100085314	ENSG00000182150	ENSG00000182150.19	ERCC6L2	ERCC6L2
3019	0.0416415	0.0169968	0.49895	0.203418	0.238994	Brain_Cerebellar_Hemisphere	TC_MTAG_with_TC	9_94081258_95081258	ENSG00000106809	ENSG00000106809.11	OGN	OGN
438	0.0856267	0.00280258	0.651542	0.0210862	0.238943	Artery_Tibial	HDL_MTAG_with_TC	9_99085314_100085314	ENSG00000185920	ENSG00000185920.18	PTCH1	PTCH1
1576	0.000119566	1.54866e-05	0.673939	0.0870521	0.238874	Esophagus_Mucosa	HDL_MTAG_with_TC	9_102789530_103789530	ENSG00000136872	ENSG00000136872.21	ALDOB	ALDOB
3207	0.0305848	0.017802	0.450781	0.26214	0.238692	Brain_Nucleus_accumbens_basal_ganglia	TG_MTAG_with_TC	9_94081258_95081258	ENSG00000198000	ENSG00000198000.12	NOL8	NOL8
2571	0.00133405	0.000458984	0.565345	0.19427	0.238591	Skin_Sun_Exposed_Lower_leg	HDL_MTAG_with_TC	9_94081258_95081258	ENSG00000106823	ENSG00000106823.13	ECM2	ECM2
3095	0.00665623	0.00310565	0.512732	0.238991	0.238515	Cells_EBV-transformed_lymphocytes	TG_MTAG_with_TC	9_95451769_96451769	ENSG00000127084	ENSG00000127084.19	FGD3	FGD3
1468	0.119158	0.188248	0.176128	0.278012	0.238454	Nerve_Tibial	TG_MTAG_with_TC	9_97827711_98827711	ENSG00000148120	ENSG00000148120.18	AOPEP	AOPEP
2295	9.72871e-05	2.90063e-05	0.586741	0.174699	0.238434	Muscle_Skeletal	HDL_MTAG_with_TC	9_99085314_100085314	ENSG00000158122	ENSG00000158122.12	PRXL2C	PRXL2C
1702	0.00211945	0.000292753	0.66736	0.0919417	0.238286	Esophagus_Mucosa	HDL_MTAG_with_TC	9_95451769_96451769	ENSG00000269929	ENSG00000269929.5	MIRLET7A1HG	MIRLET7A1HG
1619	0.0738436	0.0116954	0.58393	0.0922454	0.238285	Brain_Caudate_basal_ganglia	TG_MTAG_with_TC	9_99085314_100085314	ENSG00000136925	ENSG00000136925.15	TSTD2	TSTD2
2893	0.0054232	0.00166208	0.577863	0.176863	0.238189	Brain_Hippocampus	HDL_MTAG_with_TC	9_98334653_99334653	ENSG00000185920	ENSG00000185920.18	PTCH1	PTCH1
2567	0.0266937	0.0233058	0.380159	0.331673	0.238169	Adipose_Subcutaneous	TG_MTAG_with_TC	8_91201696_92201696	ENSG00000246792	ENSG00000246792.3
1622	0.0231766	0.00360513	0.6366	0.0987858	0.237832	Esophagus_Gastroesophageal_Junction	TC_MTAG_with_TC	7_30539982_31539982	ENSG00000106080	ENSG00000106080.11	FKBP14	FKBP14
1692	0.00175508	0.000353686	0.632985	0.127323	0.237584	Esophagus_Muscularis	HDL_MTAG_with_TC	9_94081258_95081258	ENSG00000187984	ENSG00000187984.14	ANKRD19P	ANKRD19P
1675	9.64512e-05	3.78523e-05	0.54765	0.214688	0.237528	Esophagus_Mucosa	HDL_MTAG_with_TC	9_102789530_103789530	ENSG00000136897	ENSG00000136897.8	MRPL50	MRPL50
1588	0.120877	0.0202936	0.532249	0.0891196	0.237461	Pancreas	TC_MTAG_with_TC	9_94081258_95081258	ENSG00000275318	ENSG00000275318.1
2802	0.0440291	0.0156111	0.519174	0.183843	0.237342	Whole_Blood	TG_MTAG_with_TC	9_94081258_95081258	ENSG00000235641	ENSG00000235641.5	LINC00484	LINC00484
1520	0.00289284	0.000554328	0.637476	0.121916	0.23716	Artery_Coronary	HDL_MTAG_with_TC	9_98334653_99334653	ENSG00000136943	ENSG00000136943.12	CTSV	CTSV
2295	0.0577559	0.0135841	0.560037	0.131483	0.23714	Artery_Coronary	TG_MTAG_with_TC	9_99085314_100085314	ENSG00000136943	ENSG00000136943.12	CTSV	CTSV
2295	9.82339e-05	2.82741e-05	0.592451	0.170285	0.237138	Heart_Atrial_Appendage	HDL_MTAG_with_TC	9_99085314_100085314	ENSG00000130956	ENSG00000130956.14	HABP4	HABP4
1588	0.0947886	0.0464569	0.417375	0.204323	0.237056	Esophagus_Mucosa	TC_MTAG_with_TC	9_94081258_95081258	ENSG00000275318	ENSG00000275318.1
2295	0.0541981	0.0171695	0.525538	0.166249	0.236845	Liver	TG_MTAG_with_TC	9_99085314_100085314	ENSG00000254633	ENSG00000254633.2	STRA6LP	STRA6LP
1424	0.0826534	0.0954811	0.271599	0.313514	0.236752	Heart_Atrial_Appendage	TG_MTAG_with_TC	9_94081258_95081258	ENSG00000127081	ENSG00000127081.14	ZNF484	ZNF484
1604	0.0107025	0.00218968	0.623228	0.127273	0.236606	Brain_Frontal_Cortex_BA9	TC_MTAG_with_TC	9_98334653_99334653	ENSG00000196312	ENSG00000196312.16	MFSD14CP	MFSD14CP
2127	0.0577486	0.0134228	0.561993	0.13039	0.236446	Brain_Hypothalamus	TC_MTAG_with_TC	9_94081258_95081258	ENSG00000127080	ENSG00000127080.10	IPPK	IPPK
3098	0.000131241	0.00017386	0.328504	0.434945	0.236246	Artery_Coronary	HDL_MTAG_with_TC	9_95451769_96451769	ENSG00000165233	ENSG00000165233.18	CARD19	CARD19
2295	0.0161737	0.0552758	0.15683	0.535753	0.235967	Breast_Mammary_Tissue	TG_MTAG_with_TC	9_99085314_100085314	ENSG00000197816	ENSG00000197816.16	CCDC180	CCDC180
2862	0.00635604	0.00339871	0.491669	0.26267	0.235906	Stomach	TC_MTAG_with_TC	9_98334653_99334653	ENSG00000081377	ENSG00000081377.17	CDC14B	CDC14B
1865	0.056898	0.0150324	0.54786	0.144508	0.235702	Brain_Cerebellum	TC_MTAG_with_TC	9_94081258_95081258	ENSG00000185963	ENSG00000185963.14	BICD2	BICD2
2247	0.0446965	0.0268157	0.433329	0.259741	0.235418	Pancreas	TG_MTAG_with_TC	9_99085314_100085314	ENSG00000130948	ENSG00000130948.10	HSD17B3	HSD17B3
1696	0.000469549	8.02934e-05	0.652911	0.111413	0.235125	Artery_Coronary	TC_MTAG_with_TC	9_99085314_100085314	ENSG00000237212	ENSG00000237212.2
3221	0.0318534	0.0113445	0.53241	0.189381	0.235011	Esophagus_Gastroesophageal_Junction	TC_MTAG_with_TC	9_94081258_95081258	ENSG00000148090	ENSG00000148090.12	AUH	AUH
3102	0.0205938	0.00623563	0.5668	0.171387	0.234983	Testis	TC_MTAG_with_TC	7_30539982_31539982	ENSG00000231418	ENSG00000231418.2
3212	0.0331362	0.0155085	0.488739	0.228506	0.23411	Uterus	TG_MTAG_with_TC	9_94081258_95081258	ENSG00000234537	ENSG00000234537.1
2295	0.0535991	0.0180519	0.51973	0.174808	0.23381	Esophagus_Muscularis	TG_MTAG_with_TC	9_99085314_100085314	ENSG00000165244	ENSG00000165244.7	ZNF367	ZNF367
2725	0.00898142	0.00232515	0.600132	0.155132	0.233429	Stomach	TC_MTAG_with_TC	9_98334653_99334653	ENSG00000271384	ENSG00000271384.1
1061	0.0342009	0.00365042	0.658668	0.0700694	0.233411	Pancreas	TC_MTAG_with_TC	9_97827711_98827711	ENSG00000233820	ENSG00000233820.2
631	0.0153714	0.00132933	0.690601	0.0594906	0.233208	Esophagus_Gastroesophageal_Junction	HDL_MTAG_with_TC	9_94081258_95081258	ENSG00000165233	ENSG00000165233.18	CARD19	CARD19
2520	0.0104822	0.00296649	0.587481	0.166025	0.233045	Cells_EBV-transformed_lymphocytes	TC_MTAG_with_TC	9_97827711_98827711	ENSG00000185920	ENSG00000185920.18	PTCH1	PTCH1
2287	0.000103414	2.38186e-05	0.623693	0.143418	0.232762	Pituitary	HDL_MTAG_with_TC	9_99085314_100085314	ENSG00000269907	ENSG00000269907.1	PTMAP11	PTMAP11
2247	0.00025251	0.000165712	0.463202	0.303748	0.232632	Cells_Cultured_fibroblasts	TC_MTAG_with_TC	9_99085314_100085314	ENSG00000130948	ENSG00000130948.10	HSD17B3	HSD17B3
2988	0.000240131	6.73555e-05	0.599822	0.168015	0.231855	Brain_Spinal_cord_cervical_c-1	HDL_MTAG_with_TC	9_95451769_96451769	ENSG00000127080	ENSG00000127080.10	IPPK	IPPK
1619	0.00037684	5.43602e-05	0.671169	0.0965861	0.231814	Lung	TC_MTAG_with_TC	9_99085314_100085314	ENSG00000136925	ENSG00000136925.15	TSTD2	TSTD2
1476	0.000136921	1.95184e-05	0.672489	0.0956337	0.23172	Esophagus_Gastroesophageal_Junction	HDL_MTAG_with_TC	9_99085314_100085314	ENSG00000136936	ENSG00000136936.11	XPA	XPA
3221	0.0347161	0.0140837	0.512043	0.207494	0.231663	Brain_Cerebellum	TG_MTAG_with_TC	9_94081258_95081258	ENSG00000148090	ENSG00000148090.12	AUH	AUH
2295	9.763e-05	2.9848e-05	0.588809	0.179783	0.231281	Artery_Aorta	HDL_MTAG_with_TC	9_99085314_100085314	ENSG00000196597	ENSG00000196597.13	ZNF782	ZNF782
1288	0.0333019	0.00431418	0.647513	0.0836525	0.231218	Brain_Spinal_cord_cervical_c-1	TC_MTAG_with_TC	9_97827711_98827711	ENSG00000158122	ENSG00000158122.12	PRXL2C	PRXL2C
2660	0.0392375	0.0131929	0.536613	0.180196	0.23076	Brain_Anterior_cingulate_cortex_BA24	TC_MTAG_with_TC	9_94081258_95081258	ENSG00000229694	ENSG00000229694.8	LINC00484
2672	0.0489089	0.0113339	0.576052	0.133261	0.230444	Adipose_Subcutaneous	TG_MTAG_with_TC	9_94081258_95081258	ENSG00000237422	ENSG00000237422.3
1608	0.0111016	0.00190259	0.646473	0.110562	0.229961	Brain_Cerebellum	TC_MTAG_with_TC	9_98334653_99334653	ENSG00000196312	ENSG00000196312.16	MFSD14CP	MFSD14CP
507	0.0159467	0.000923853	0.71301	0.0410784	0.229041	Artery_Coronary	HDL_MTAG_with_TC	9_94081258_95081258	ENSG00000131669	ENSG00000131669.10	NINJ1	NINJ1
631	0.0149895	0.00180193	0.673444	0.0807276	0.229037	Colon_Transverse	HDL_MTAG_with_TC	9_94081258_95081258	ENSG00000165233	ENSG00000165233.18	CARD19	CARD19
3221	0.000860719	0.000349177	0.547894	0.222041	0.228855	Brain_Cerebellum	HDL_MTAG_with_TC	9_94081258_95081258	ENSG00000148090	ENSG00000148090.12	AUH	AUH
2726	0.00252704	0.000859582	0.573143	0.194728	0.228742	Skin_Sun_Exposed_Lower_leg	HDL_MTAG_with_TC	9_98334653_99334653	ENSG00000158122	ENSG00000158122.12	PRXL2C	PRXL2C
631	0.163751	0.0262139	0.501389	0.0800355	0.22861	Esophagus_Muscularis	TC_MTAG_with_TC	9_94081258_95081258	ENSG00000165233	ENSG00000165233.18	CARD19	CARD19
2295	0.000316874	0.000103544	0.581269	0.189711	0.2286	Esophagus_Gastroesophageal_Junction	TC_MTAG_with_TC	9_99085314_100085314	ENSG00000269907	ENSG00000269907.1	PTMAP11	PTMAP11
909	0.289364	0.0250123	0.420883	0.0361521	0.228588	Artery_Tibial	TG_MTAG_with_TC	9_99085314_100085314	ENSG00000136932	ENSG00000136932.15	TRMO	TRMO
356	0.0953931	0.0383211	0.45523	0.182645	0.228411	Heart_Left_Ventricle	HDL_MTAG_with_TC	9_102789530_103789530	ENSG00000119523	ENSG00000119523.10	ALG2	ALG2
2980	0.0455915	0.014035	0.544758	0.167472	0.228143	Thyroid	TC_MTAG_with_TC	9_94081258_95081258	ENSG00000127083	ENSG00000127083.8	OMD	OMD
1296	0.0328412	0.00492622	0.63857	0.0955582	0.228104	Pituitary	TC_MTAG_with_TC	9_97827711_98827711	ENSG00000158122	ENSG00000158122.12	PRXL2C	PRXL2C
3034	0.00248103	0.000867444	0.569704	0.198958	0.227989	Brain_Frontal_Cortex_BA9	HDL_MTAG_with_TC	9_98334653_99334653	ENSG00000130958	ENSG00000130958.13	SLC35D2	SLC35D2
1193	0.00831907	0.00197937	0.615679	0.146262	0.22776	Esophagus_Mucosa	TG_MTAG_with_TC	9_95451769_96451769	ENSG00000090054	ENSG00000090054.16	SPTLC1	SPTLC1
2231	0.00328464	0.00137471	0.541349	0.226341	0.22765	Prostate	TC_MTAG_with_TC	9_95451769_96451769	ENSG00000127083	ENSG00000127083.8	OMD	OMD
1696	0.000109838	1.87824e-05	0.659698	0.112582	0.227592	Artery_Coronary	HDL_MTAG_with_TC	9_99085314_100085314	ENSG00000237212	ENSG00000237212.2
1831	0.000237717	0.00981191	0.0180409	0.744423	0.227486	Esophagus_Muscularis	TG_MTAG_with_TC	9_95451769_96451769	ENSG00000198000	ENSG00000198000.12	NOL8	NOL8
2295	1.04881e-07	0.000128034	0.000632542	0.77195	0.227289	Esophagus_Muscularis	HDL_MTAG_with_TC	9_99085314_100085314	ENSG00000130956	ENSG00000130956.14	HABP4	HABP4
2295	0.000104922	2.32435e-05	0.632784	0.139955	0.227133	Minor_Salivary_Gland	HDL_MTAG_with_TC	9_99085314_100085314	ENSG00000130956	ENSG00000130956.14	HABP4	HABP4
2227	0.00390019	0.000763896	0.642799	0.125673	0.226864	Spleen	TC_MTAG_with_TC	9_95451769_96451769	ENSG00000127083	ENSG00000127083.8	OMD	OMD
806	0.00159786	0.000131877	0.713007	0.0586203	0.226643	Small_Intestine_Terminal_Ileum	TC_MTAG_with_TC	9_99085314_100085314	ENSG00000136938	ENSG00000136938.9	ANP32B	ANP32B
1367	0.000140448	2.72812e-05	0.647696	0.125584	0.226552	Brain_Cerebellar_Hemisphere	HDL_MTAG_with_TC	9_102789530_103789530	ENSG00000165152	ENSG00000165152.9	PGAP4	PGAP4
2524	0.236487	0.0591047	0.382493	0.0953692	0.226546	Stomach	TG_MTAG_with_TC	9_97827711_98827711	ENSG00000271155	ENSG00000271155.1
2637	0.0190517	0.0337025	0.260364	0.460359	0.226522	Heart_Atrial_Appendage	TC_MTAG_with_TC	9_94081258_95081258	ENSG00000230537	ENSG00000230537.2	LINC02937	LINC02937
129	0.068462	0.00104255	0.693765	0.0103384	0.226392	Uterus	TC_MTAG_with_TC	9_98334653_99334653	ENSG00000228174	ENSG00000228174.7
909	0.0182429	0.00231229	0.668557	0.0845134	0.226374	Pituitary	HDL_MTAG_with_TC	9_99085314_100085314	ENSG00000136932	ENSG00000136932.15	TRMO	TRMO
2295	0.0358659	0.0365313	0.347779	0.354005	0.22582	Testis	TG_MTAG_with_TC	9_99085314_100085314	ENSG00000228376	ENSG00000228376.3	GAS2L1P2	GAS2L1P2
1611	0.0233236	0.00389165	0.640639	0.106668	0.225478	Brain_Putamen_basal_ganglia	TC_MTAG_with_TC	7_30539982_31539982	ENSG00000106080	ENSG00000106080.11	FKBP14	FKBP14
255	0.581257	0.0176002	0.170871	0.00494855	0.225324	Cells_Cultured_fibroblasts	TG_MTAG_with_TC	9_97827711_98827711	ENSG00000175787	ENSG00000175787.17	ZNF169	ZNF169
1692	1.01986e-05	0.00213278	0.00367823	0.768981	0.225198	Nerve_Tibial	HDL_MTAG_with_TC	9_94081258_95081258	ENSG00000187984	ENSG00000187984.14	ANKRD19P	ANKRD19P
2704	0.00584719	0.00176965	0.589176	0.178088	0.225119	Vagina	HDL_MTAG_with_TC	9_98334653_99334653	ENSG00000271384	ENSG00000271384.1
1468	0.269699	0.0430954	0.398644	0.0634745	0.225086	Pancreas	TG_MTAG_with_TC	9_97827711_98827711	ENSG00000148120	ENSG00000148120.18	AOPEP	AOPEP
877	0.186519	0.0756699	0.365028	0.147865	0.224918	Skin_Sun_Exposed_Lower_leg	TG_MTAG_with_TC	9_102789530_103789530	ENSG00000198785	ENSG00000198785.7	GRIN3A	GRIN3A
1885	0.0526045	0.025139	0.472005	0.225341	0.224911	Testis	TG_MTAG_with_TC	9_99085314_100085314	ENSG00000136842	ENSG00000136842.14	TMOD1	TMOD1
2967	0.0076765	0.00220618	0.594589	0.170656	0.224872	Brain_Amygdala	TC_MTAG_with_TC	9_98334653_99334653	ENSG00000237212	ENSG00000237212.2
1507	0.00722844	0.00108704	0.667022	0.100085	0.224578	Brain_Substantia_nigra	TG_MTAG_with_TC	9_102789530_103789530	ENSG00000225376	ENSG00000225376.6	TMEM246-AS1	TMEM246-AS1
3093	0.00744269	0.00249874	0.573313	0.192254	0.224491	Uterus	TG_MTAG_with_TC	9_95451769_96451769	ENSG00000157303	ENSG00000157303.11	SUSD3	SUSD3
1170	0.211189	0.108814	0.301022	0.154877	0.224099	Brain_Nucleus_accumbens_basal_ganglia	TG_MTAG_with_TC	9_97827711_98827711	ENSG00000165140	ENSG00000165140.12	FBP1	FBP1
1061	0.0964489	0.0140483	0.581088	0.0844146	0.224	Breast_Mammary_Tissue	HDL_MTAG_with_TC	9_97827711_98827711	ENSG00000233820	ENSG00000233820.2
2568	0.0541462	0.0176805	0.531095	0.173196	0.223882	Small_Intestine_Terminal_Ileum	TC_MTAG_with_TC	9_94081258_95081258	ENSG00000106823	ENSG00000106823.13	ECM2	ECM2
806	0.297969	0.0200806	0.429524	0.0287226	0.223703	Heart_Left_Ventricle	TG_MTAG_with_TC	9_99085314_100085314	ENSG00000136938	ENSG00000136938.9	ANP32B	ANP32B
764	0.170581	0.0181517	0.531294	0.0563117	0.223661	Uterus	TC_MTAG_with_TC	9_94081258_95081258	ENSG00000157303	ENSG00000157303.11	SUSD3	SUSD3
1559	0.000112617	1.67824e-05	0.675734	0.100475	0.223661	Skin_Not_Sun_Exposed_Suprapubic	HDL_MTAG_with_TC	9_99085314_100085314	ENSG00000225194	ENSG00000225194.4	LINC00092	LINC00092
2295	0.00033467	8.84875e-05	0.613915	0.162097	0.223565	Colon_Transverse	TC_MTAG_with_TC	9_99085314_100085314	ENSG00000158122	ENSG00000158122.12	PRXL2C	PRXL2C
1033	0.0706585	0.00563253	0.648749	0.0514915	0.223468	Stomach	HDL_MTAG_with_TC	9_95451769_96451769	ENSG00000148110	ENSG00000148110.17	MFSD14B	MFSD14B
2147	0.00387786	0.000809324	0.63895	0.133128	0.223235	Prostate	TC_MTAG_with_TC	9_95451769_96451769	ENSG00000227666	ENSG00000227666.1	CYCSP24	CYCSP24
1828	0.0047576	0.00534867	0.361066	0.4057	0.223127	Small_Intestine_Terminal_Ileum	TG_MTAG_with_TC	9_95451769_96451769	ENSG00000198000	ENSG00000198000.12	NOL8	NOL8
642	0.0570226	0.00384737	0.671373	0.0450755	0.222681	Breast_Mammary_Tissue	TC_MTAG_with_TC	9_98334653_99334653	ENSG00000197816	ENSG00000197816.16	CCDC180	CCDC180
1832	1.53151e-07	0.0101121	1.1623e-05	0.767207	0.222669	Prostate	TG_MTAG_with_TC	9_95451769_96451769	ENSG00000188312	ENSG00000188312.14	CENPP	CENPP
1675	0.000732281	0.000136272	0.654999	0.121668	0.222465	Ovary	TC_MTAG_with_TC	9_102789530_103789530	ENSG00000136897	ENSG00000136897.8	MRPL50	MRPL50
1032	0.311382	0.0591759	0.342375	0.0648437	0.222223	Small_Intestine_Terminal_Ileum	TG_MTAG_with_TC	9_95451769_96451769	ENSG00000148110	ENSG00000148110.17	MFSD14B	MFSD14B
1057	0.14825	0.0154029	0.557088	0.057659	0.2216	Artery_Coronary	TG_MTAG_with_TC	9_99085314_100085314	ENSG00000268926	ENSG00000268926.3
1162	0.0948489	0.0159039	0.572141	0.0957129	0.221393	Uterus	HDL_MTAG_with_TC	9_97827711_98827711	ENSG00000224848	ENSG00000224848.4
1821	0.00387725	0.000821562	0.638838	0.135144	0.22132	Brain_Hippocampus	TC_MTAG_with_TC	9_95451769_96451769	ENSG00000198000	ENSG00000198000.12	NOL8	NOL8
3102	0.0200504	0.00725824	0.551844	0.199546	0.221301	Artery_Coronary	TC_MTAG_with_TC	7_30539982_31539982	ENSG00000106105	ENSG00000106105.15	GARS1	GARS1
1832	7.48665e-09	0.0101307	5.68181e-07	0.76862	0.221248	Stomach	TG_MTAG_with_TC	9_95451769_96451769	ENSG00000188312	ENSG00000188312.14	CENPP	CENPP
3093	0.00023291	7.81949e-05	0.582986	0.195505	0.221197	Uterus	HDL_MTAG_with_TC	9_95451769_96451769	ENSG00000157303	ENSG00000157303.11	SUSD3	SUSD3
1588	0.131362	0.0394586	0.467841	0.14031	0.221029	Heart_Atrial_Appendage	TG_MTAG_with_TC	9_94081258_95081258	ENSG00000275318	ENSG00000275318.1
2234	0.00227018	0.000471832	0.642985	0.133416	0.220857	Esophagus_Mucosa	HDL_MTAG_with_TC	9_97827711_98827711	ENSG00000130948	ENSG00000130948.10	HSD17B3	HSD17B3
1288	0.0919715	0.0162184	0.570564	0.100394	0.220852	Thyroid	TG_MTAG_with_TC	9_99085314_100085314	ENSG00000175611	ENSG00000175611.14	ERCC6L2-AS1	ERCC6L2-AS1
3039	0.00656401	0.00337102	0.508445	0.260897	0.220724	Skin_Sun_Exposed_Lower_leg	TC_MTAG_with_TC	9_98334653_99334653	ENSG00000130958	ENSG00000130958.13	SLC35D2	SLC35D2
2243	0.000106044	2.32261e-05	0.639553	0.139857	0.220462	Brain_Frontal_Cortex_BA9	HDL_MTAG_with_TC	9_99085314_100085314	ENSG00000130948	ENSG00000130948.10	HSD17B3	HSD17B3
2290	0.000115954	0.000308994	0.212705	0.566594	0.220276	Brain_Putamen_basal_ganglia	TC_MTAG_with_TC	9_99085314_100085314	ENSG00000224848	ENSG00000224848.4
3221	0.0284868	0.0155502	0.47614	0.259692	0.220131	Adipose_Visceral_Omentum	TC_MTAG_with_TC	9_94081258_95081258	ENSG00000148090	ENSG00000148090.12	AUH	AUH
3206	0.00973539	0.0343222	0.16266	0.573239	0.220044	Small_Intestine_Terminal_Ileum	TC_MTAG_with_TC	9_94081258_95081258	ENSG00000188312	ENSG00000188312.14	CENPP	CENPP
425	0.0735554	0.00453608	0.661436	0.0405701	0.219903	Artery_Aorta	HDL_MTAG_with_TC	9_95451769_96451769	ENSG00000130957	ENSG00000130957.5	FBP2	FBP2
3221	0.000894493	0.000329443	0.569393	0.209488	0.219895	Testis	HDL_MTAG_with_TC	9_94081258_95081258	ENSG00000275756	ENSG00000275756.1
2649	0.430386	0.166489	0.132376	0.0509879	0.219761	Adipose_Subcutaneous	HDL_MTAG_with_TC	7_30539982_31539982	ENSG00000235859	ENSG00000235859.5
356	0.131516	0.00370089	0.627615	0.0174415	0.219727	Heart_Left_Ventricle	HDL_MTAG_with_TC	9_102789530_103789530	ENSG00000106803	ENSG00000106803.10	SEC61B	SEC61B
438	0.0864574	0.0042287	0.657862	0.031957	0.219494	Breast_Mammary_Tissue	HDL_MTAG_with_TC	9_99085314_100085314	ENSG00000185920	ENSG00000185920.18	PTCH1	PTCH1
1827	0.0601837	0.0132558	0.579684	0.127459	0.219417	Ovary	TG_MTAG_with_TC	9_99085314_100085314	ENSG00000224546	ENSG00000224546.2	EIF4BP3	EIF4BP3
2131	0.0413578	0.0150599	0.531035	0.19315	0.219396	Testis	TG_MTAG_with_TC	9_94081258_95081258	ENSG00000127080	ENSG00000127080.10	IPPK	IPPK
626	0.17146	0.0233946	0.515758	0.0701525	0.219234	Spleen	TG_MTAG_with_TC	9_94081258_95081258	ENSG00000165233	ENSG00000165233.18	CARD19	CARD19
1476	0.00013782	2.11683e-05	0.676906	0.103749	0.219185	Skin_Sun_Exposed_Lower_leg	HDL_MTAG_with_TC	9_99085314_100085314	ENSG00000136936	ENSG00000136936.11	XPA	XPA
3098	0.00708046	0.00292996	0.545412	0.225477	0.219101	Adipose_Subcutaneous	TG_MTAG_with_TC	9_95451769_96451769	ENSG00000197724	ENSG00000197724.11	PHF2	PHF2
2862	0.00706232	0.00290845	0.546303	0.224763	0.218963	Adipose_Visceral_Omentum	TC_MTAG_with_TC	9_98334653_99334653	ENSG00000081377	ENSG00000081377.17	CDC14B	CDC14B
3027	0.0207972	0.006599	0.572359	0.181392	0.218852	Prostate	TC_MTAG_with_TC	7_30539982_31539982	ENSG00000106100	ENSG00000106100.11	NOD1	NOD1
3221	0.000704665	0.000521326	0.448557	0.331634	0.218583	Adipose_Subcutaneous	HDL_MTAG_with_TC	9_94081258_95081258	ENSG00000225511	ENSG00000225511.8	LINC00475	LINC00475
2291	0.000101163	2.84335e-05	0.610116	0.171265	0.21849	Brain_Frontal_Cortex_BA9	HDL_MTAG_with_TC	9_99085314_100085314	ENSG00000130958	ENSG00000130958.13	SLC35D2	SLC35D2
3221	0.0283293	0.0158045	0.473508	0.263945	0.218413	Cells_Cultured_fibroblasts	TC_MTAG_with_TC	9_94081258_95081258	ENSG00000148090	ENSG00000148090.12	AUH	AUH
3083	0.0072867	0.00273417	0.561279	0.210389	0.218311	Brain_Anterior_cingulate_cortex_BA24	TG_MTAG_with_TC	9_95451769_96451769	ENSG00000188938	ENSG00000188938.17	FAM120AOS	FAM120AOS
3221	0.0340711	0.0155779	0.502529	0.229547	0.218275	Esophagus_Muscularis	TG_MTAG_with_TC	9_94081258_95081258	ENSG00000148090	ENSG00000148090.12	AUH	AUH
2273	0.000320669	0.000105411	0.588231	0.193146	0.218198	Brain_Anterior_cingulate_cortex_BA24	TC_MTAG_with_TC	9_99085314_100085314	ENSG00000242375	ENSG00000242375.1
2672	0.00107105	0.0002482	0.633876	0.146674	0.218131	Adipose_Subcutaneous	HDL_MTAG_with_TC	9_94081258_95081258	ENSG00000237422	ENSG00000237422.3
337	0.00584105	0.000182895	0.752711	0.023351	0.217914	Testis	HDL_MTAG_with_TC	9_98334653_99334653	ENSG00000228957	ENSG00000228957.1
3039	0.00256072	0.000831925	0.588002	0.190812	0.217794	Skin_Not_Sun_Exposed_Suprapubic	HDL_MTAG_with_TC	9_98334653_99334653	ENSG00000165244	ENSG00000165244.7	ZNF367	ZNF367
3022	0.00718966	0.00278498	0.556907	0.215505	0.217613	Brain_Hypothalamus	TC_MTAG_with_TC	9_98334653_99334653	ENSG00000232283	ENSG00000232283.1	HSD17B3-AS1	HSD17B3-AS1
1288	0.0935614	0.0150958	0.580428	0.0934322	0.217483	Esophagus_Gastroesophageal_Junction	TG_MTAG_with_TC	9_99085314_100085314	ENSG00000182150	ENSG00000182150.19	ERCC6L2	ERCC6L2
2291	9.95693e-05	3.02502e-05	0.600505	0.182222	0.217143	Brain_Cerebellar_Hemisphere	HDL_MTAG_with_TC	9_99085314_100085314	ENSG00000188152	ENSG00000188152.13	NUTM2G	NUTM2G
2337	0.000581845	0.000282486	0.52664	0.255467	0.217029	Heart_Atrial_Appendage	TC_MTAG_with_TC	9_102789530_103789530	ENSG00000066697	ENSG00000066697.15	MSANTD3	MSANTD3
3039	0.17376	0.0747454	0.374051	0.160687	0.216756	Breast_Mammary_Tissue	TG_MTAG_with_TC	9_98334653_99334653	ENSG00000224546	ENSG00000224546.2	EIF4BP3	EIF4BP3
1492	0.0655496	0.00854117	0.627655	0.0815673	0.216687	Thyroid	TC_MTAG_with_TC	9_94081258_95081258	ENSG00000165025	ENSG00000165025.15	SYK	SYK
3221	0.0308469	0.0133923	0.515589	0.223627	0.216545	Skin_Not_Sun_Exposed_Suprapubic	TC_MTAG_with_TC	9_94081258_95081258	ENSG00000196305	ENSG00000196305.19	IARS1	IARS1
1831	4.41944e-06	0.010189	0.000335403	0.77305	0.216421	Brain_Caudate_basal_ganglia	TG_MTAG_with_TC	9_95451769_96451769	ENSG00000188312	ENSG00000188312.14	CENPP	CENPP
2672	0.00105213	0.000270173	0.622681	0.159679	0.216317	Artery_Tibial	HDL_MTAG_with_TC	9_94081258_95081258	ENSG00000229694	ENSG00000229694.8	LINC00484
3221	0.0336826	0.0105708	0.562984	0.176468	0.216294	Colon_Sigmoid	TC_MTAG_with_TC	9_94081258_95081258	ENSG00000148090	ENSG00000148090.12	AUH	AUH
422	0.0871351	0.00398113	0.662976	0.030075	0.215832	Minor_Salivary_Gland	HDL_MTAG_with_TC	9_99085314_100085314	ENSG00000271155	ENSG00000271155.1
3210	0.0225334	0.0273092	0.332115	0.402288	0.215754	Cells_Cultured_fibroblasts	TG_MTAG_with_TC	9_94081258_95081258	ENSG00000198000	ENSG00000198000.12	NOL8	NOL8
3102	0.0175814	0.00992554	0.48389	0.272963	0.21564	Colon_Sigmoid	TC_MTAG_with_TC	7_30539982_31539982	ENSG00000241644	ENSG00000241644.2	INMT	INMT
1052	0.00767709	0.00152439	0.647035	0.128262	0.215502	Lung	HDL_MTAG_with_TC	9_99085314_100085314	ENSG00000178919	ENSG00000178919.9	FOXE1	FOXE1
818	0.00546006	0.000499729	0.713781	0.0651132	0.215146	Skin_Sun_Exposed_Lower_leg	HDL_MTAG_with_TC	9_98334653_99334653	ENSG00000254483	ENSG00000254483.1	SUGT1P4	SUGT1P4
422	0.08816	0.00304144	0.670774	0.022926	0.215098	Skin_Not_Sun_Exposed_Suprapubic	HDL_MTAG_with_TC	9_99085314_100085314	ENSG00000271155	ENSG00000271155.1
1609	0.0109564	0.00229932	0.638014	0.13368	0.21505	Ovary	TC_MTAG_with_TC	9_98334653_99334653	ENSG00000196312	ENSG00000196312.16	MFSD14CP	MFSD14CP
642	0.00559372	0.000370572	0.730995	0.048212	0.214828	Heart_Atrial_Appendage	HDL_MTAG_with_TC	9_98334653_99334653	ENSG00000197816	ENSG00000197816.16	CCDC180	CCDC180
2522	0.027103	0.27299	0.0438359	0.441315	0.214755	Pituitary	TG_MTAG_with_TC	9_97827711_98827711	ENSG00000268926	ENSG00000268926.3
1520	0.0111663	0.00209828	0.650128	0.121951	0.214656	Skin_Sun_Exposed_Lower_leg	TC_MTAG_with_TC	9_98334653_99334653	ENSG00000136943	ENSG00000136943.12	CTSV	CTSV
957	0.0548503	0.00481427	0.667408	0.0583645	0.214563	Spleen	TC_MTAG_with_TC	9_98334653_99334653	ENSG00000242375	ENSG00000242375.1
2291	0.000350376	7.76824e-05	0.642725	0.142285	0.214562	Brain_Frontal_Cortex_BA9	TC_MTAG_with_TC	9_99085314_100085314	ENSG00000269907	ENSG00000269907.1	PTMAP11	PTMAP11
1476	0.0967987	0.0146945	0.585421	0.0886557	0.21443	Brain_Cerebellum	TG_MTAG_with_TC	9_99085314_100085314	ENSG00000136936	ENSG00000136936.11	XPA	XPA
1862	0.0578261	0.0161171	0.556793	0.154973	0.21429	Brain_Nucleus_accumbens_basal_ganglia	TC_MTAG_with_TC	9_94081258_95081258	ENSG00000185963	ENSG00000185963.14	BICD2	BICD2
1277	0.0513495	0.00607752	0.651493	0.0768939	0.214186	Ovary	TC_MTAG_with_TC	9_95451769_96451769	ENSG00000225511	ENSG00000225511.8	LINC00475	LINC00475
2571	0.0422245	0.0145275	0.542748	0.186521	0.213979	Skin_Sun_Exposed_Lower_leg	TG_MTAG_with_TC	9_94081258_95081258	ENSG00000106823	ENSG00000106823.13	ECM2	ECM2
3019	0.0431172	0.0174633	0.516633	0.209032	0.213755	Pituitary	TC_MTAG_with_TC	9_94081258_95081258	ENSG00000106809	ENSG00000106809.11	OGN	OGN
1481	0.244442	0.0345016	0.444843	0.0625733	0.21364	Minor_Salivary_Gland	TC_MTAG_with_TC	7_30539982_31539982	ENSG00000136193	ENSG00000136193.17	SCRN1	SCRN1
3088	0.0151158	0.0124716	0.416029	0.34304	0.213344	Brain_Cerebellar_Hemisphere	TC_MTAG_with_TC	7_30539982_31539982	ENSG00000164600	ENSG00000164600.7	NEUROD6	NEUROD6
1061	0.0309999	0.00785103	0.597021	0.150988	0.21314	Adipose_Visceral_Omentum	TC_MTAG_with_TC	9_97827711_98827711	ENSG00000233820	ENSG00000233820.2
3221	0.0039695	0.0404627	0.0663478	0.676097	0.213123	Muscle_Skeletal	TC_MTAG_with_TC	9_94081258_95081258	ENSG00000090054	ENSG00000090054.16	SPTLC1	SPTLC1
3098	0.00729924	0.00279193	0.562264	0.214851	0.212793	Heart_Atrial_Appendage	TG_MTAG_with_TC	9_95451769_96451769	ENSG00000157303	ENSG00000157303.11	SUSD3	SUSD3
255	0.25337	0.0119918	0.498659	0.0233886	0.212591	Brain_Nucleus_accumbens_basal_ganglia	HDL_MTAG_with_TC	9_97827711_98827711	ENSG00000175787	ENSG00000175787.17	ZNF169	ZNF169
2295	0.0569004	0.0167391	0.551742	0.1621	0.212519	Nerve_Tibial	TG_MTAG_with_TC	9_99085314_100085314	ENSG00000130958	ENSG00000130958.13	SLC35D2	SLC35D2
1172	0.000322773	3.72574e-05	0.705858	0.0812641	0.212518	Brain_Spinal_cord_cervical_c-1	HDL_MTAG_with_TC	9_95451769_96451769	ENSG00000090054	ENSG00000090054.16	SPTLC1	SPTLC1
3212	0.000841713	0.00039394	0.535795	0.250552	0.212418	Uterus	HDL_MTAG_with_TC	9_94081258_95081258	ENSG00000234537	ENSG00000234537.1
1885	0.000108171	2.25988e-05	0.65156	0.13591	0.2124	Colon_Sigmoid	HDL_MTAG_with_TC	9_99085314_100085314	ENSG00000136842	ENSG00000136842.14	TMOD1	TMOD1
2295	0.0584736	0.0151794	0.566997	0.146976	0.212374	Prostate	TG_MTAG_with_TC	9_99085314_100085314	ENSG00000130958	ENSG00000130958.13	SLC35D2	SLC35D2
2386	0.00388531	0.000867462	0.640396	0.142767	0.212083	Prostate	TC_MTAG_with_TC	9_95451769_96451769	ENSG00000106819	ENSG00000106819.13	ASPN	ASPN
2295	9.92472e-05	3.14407e-05	0.598562	0.189408	0.2119	Liver	HDL_MTAG_with_TC	9_99085314_100085314	ENSG00000254633	ENSG00000254633.2	STRA6LP	STRA6LP
1176	0.0994589	0.0126273	0.600108	0.0759782	0.211827	Testis	HDL_MTAG_with_TC	9_97827711_98827711	ENSG00000224848	ENSG00000224848.4
458	0.0161038	0.0011477	0.719855	0.0510916	0.211802	Artery_Tibial	HDL_MTAG_with_TC	9_94081258_95081258	ENSG00000203364	ENSG00000203364.2
2128	0.00146727	0.00038975	0.62167	0.164923	0.21155	Brain_Frontal_Cortex_BA9	HDL_MTAG_with_TC	9_94081258_95081258	ENSG00000127080	ENSG00000127080.10	IPPK	IPPK
3016	0.045511	0.0152541	0.545311	0.182562	0.211361	Brain_Hippocampus	TC_MTAG_with_TC	9_94081258_95081258	ENSG00000106809	ENSG00000106809.11	OGN	OGN
3207	0.0281555	0.0163881	0.470502	0.273646	0.211308	Brain_Nucleus_accumbens_basal_ganglia	TC_MTAG_with_TC	9_94081258_95081258	ENSG00000198000	ENSG00000198000.12	NOL8	NOL8
2332	0.000111388	2.74335e-05	0.633132	0.155721	0.211008	Minor_Salivary_Gland	HDL_MTAG_with_TC	9_102789530_103789530	ENSG00000148123	ENSG00000148123.15	PLPPR1	PLPPR1
1619	0.000118821	1.88191e-05	0.681188	0.107676	0.210998	Brain_Caudate_basal_ganglia	HDL_MTAG_with_TC	9_99085314_100085314	ENSG00000136925	ENSG00000136925.15	TSTD2	TSTD2
2128	0.058128	0.0154406	0.565685	0.150052	0.210694	Brain_Frontal_Cortex_BA9	TC_MTAG_with_TC	9_94081258_95081258	ENSG00000127080	ENSG00000127080.10	IPPK	IPPK
3221	3.35329e-06	0.0501383	4.94592e-05	0.739301	0.210508	Nerve_Tibial	TG_MTAG_with_TC	9_94081258_95081258	ENSG00000090054	ENSG00000090054.16	SPTLC1	SPTLC1
1862	0.00145454	0.000405406	0.616197	0.171534	0.210409	Brain_Nucleus_accumbens_basal_ganglia	HDL_MTAG_with_TC	9_94081258_95081258	ENSG00000185963	ENSG00000185963.14	BICD2	BICD2
2497	0.0105411	0.00330849	0.590745	0.185205	0.210201	Brain_Substantia_nigra	TC_MTAG_with_TC	9_97827711_98827711	ENSG00000268926	ENSG00000268926.3
1364	0.000380959	8.80552e-05	0.641346	0.148031	0.210154	Vagina	TC_MTAG_with_TC	9_99085314_100085314	ENSG00000260677	ENSG00000260677.1
890	0.290193	0.0302043	0.425456	0.0440729	0.210074	Artery_Coronary	TG_MTAG_with_TC	9_98334653_99334653	ENSG00000159712	ENSG00000159712.10	ANKRD18CP	ANKRD18CP
631	0.00108879	0.0161179	0.0489168	0.72393	0.209947	Nerve_Tibial	HDL_MTAG_with_TC	9_94081258_95081258	ENSG00000165233	ENSG00000165233.18	CARD19	CARD19
761	0.0156653	0.00143011	0.708686	0.0644873	0.209731	Brain_Caudate_basal_ganglia	HDL_MTAG_with_TC	9_94081258_95081258	ENSG00000157303	ENSG00000157303.11	SUSD3	SUSD3
1689	0.0815712	0.0155883	0.582153	0.11104	0.209648	Brain_Hippocampus	TC_MTAG_with_TC	9_94081258_95081258	ENSG00000187984	ENSG00000187984.14	ANKRD19P	ANKRD19P
2295	0.000198017	0.000232724	0.36324	0.426696	0.209633	Lung	TC_MTAG_with_TC	9_99085314_100085314	ENSG00000130956	ENSG00000130956.14	HABP4	HABP4
1172	0.00944941	0.00109074	0.69933	0.0805135	0.209617	Brain_Spinal_cord_cervical_c-1	TG_MTAG_with_TC	9_95451769_96451769	ENSG00000090054	ENSG00000090054.16	SPTLC1	SPTLC1
2131	0.00136491	0.000497015	0.578304	0.210372	0.209462	Testis	HDL_MTAG_with_TC	9_94081258_95081258	ENSG00000127080	ENSG00000127080.10	IPPK	IPPK
2571	0.0429599	0.0141369	0.5522	0.181504	0.209198	Adrenal_Gland	TG_MTAG_with_TC	9_94081258_95081258	ENSG00000106823	ENSG00000106823.13	ECM2	ECM2
1124	0.0052797	0.000676571	0.695941	0.0889728	0.20913	Brain_Substantia_nigra	HDL_MTAG_with_TC	9_98334653_99334653	ENSG00000277103	ENSG00000277103.1
129	0.153251	0.0057374	0.609465	0.0226082	0.208938	Artery_Tibial	HDL_MTAG_with_TC	9_102789530_103789530	ENSG00000106799	ENSG00000106799.14	TGFBR1	TGFBR1
1492	0.199576	0.0260049	0.500665	0.0650283	0.208726	Thyroid	TG_MTAG_with_TC	9_94081258_95081258	ENSG00000165025	ENSG00000165025.15	SYK	SYK
2862	0.00790143	0.00220214	0.611212	0.170137	0.208547	Skin_Not_Sun_Exposed_Suprapubic	TC_MTAG_with_TC	9_98334653_99334653	ENSG00000081377	ENSG00000081377.17	CDC14B	CDC14B
1193	0.000303321	5.85968e-05	0.66332	0.127935	0.208383	Colon_Transverse	HDL_MTAG_with_TC	9_95451769_96451769	ENSG00000090054	ENSG00000090054.16	SPTLC1	SPTLC1
2295	0.000330465	0.000101032	0.606201	0.185123	0.208245	Artery_Aorta	TC_MTAG_with_TC	9_99085314_100085314	ENSG00000196597	ENSG00000196597.13	ZNF782	ZNF782
3027	0.00260444	0.000830112	0.59804	0.190405	0.208121	Brain_Spinal_cord_cervical_c-1	HDL_MTAG_with_TC	9_98334653_99334653	ENSG00000275465	ENSG00000275465.8
1609	0.230866	0.0690666	0.378938	0.113156	0.207973	Adrenal_Gland	TG_MTAG_with_TC	9_98334653_99334653	ENSG00000196312	ENSG00000196312.16	MFSD14CP	MFSD14CP
2295	0.000274719	0.000157118	0.503941	0.288008	0.207619	Skin_Sun_Exposed_Lower_leg	TC_MTAG_with_TC	9_99085314_100085314	ENSG00000081377	ENSG00000081377.17	CDC14B	CDC14B
3039	0.000426343	0.00967746	0.0330243	0.749404	0.207468	Heart_Atrial_Appendage	TC_MTAG_with_TC	9_98334653_99334653	ENSG00000165244	ENSG00000165244.7	ZNF367	ZNF367
2406	0.00211637	0.000654569	0.60336	0.186405	0.207465	Liver	HDL_MTAG_with_TC	9_97827711_98827711	ENSG00000224546	ENSG00000224546.2	EIF4BP3	EIF4BP3
1355	0.0374169	0.00571094	0.65056	0.0990876	0.207225	Prostate	TC_MTAG_with_TC	9_98334653_99334653	ENSG00000228376	ENSG00000228376.3	GAS2L1P2	GAS2L1P2
422	0.298005	0.0136156	0.460507	0.0208331	0.20704	Minor_Salivary_Gland	TC_MTAG_with_TC	9_99085314_100085314	ENSG00000271155	ENSG00000271155.1
1555	0.0636068	0.0116147	0.6072	0.110668	0.20691	Brain_Hippocampus	TG_MTAG_with_TC	9_99085314_100085314	ENSG00000225194	ENSG00000225194.4	LINC00092	LINC00092
1692	0.00168909	0.000504535	0.609184	0.181758	0.206864	Uterus	HDL_MTAG_with_TC	9_94081258_95081258	ENSG00000187984	ENSG00000187984.14	ANKRD19P	ANKRD19P
2131	0.000189387	0.00167971	0.080242	0.711475	0.206413	Lung	HDL_MTAG_with_TC	9_94081258_95081258	ENSG00000127080	ENSG00000127080.10	IPPK	IPPK
2291	0.000337621	9.48941e-05	0.619328	0.173866	0.206373	Brain_Frontal_Cortex_BA9	TC_MTAG_with_TC	9_99085314_100085314	ENSG00000130958	ENSG00000130958.13	SLC35D2	SLC35D2
3210	0.000134788	0.0503061	0.00198661	0.741243	0.206329	Esophagus_Muscularis	TG_MTAG_with_TC	9_94081258_95081258	ENSG00000198000	ENSG00000198000.12	NOL8	NOL8
3221	0.000713492	0.000531729	0.454176	0.338268	0.206311	Cells_Cultured_fibroblasts	HDL_MTAG_with_TC	9_94081258_95081258	ENSG00000165030	ENSG00000165030.4	NFIL3	NFIL3
1588	0.12471	0.0222252	0.549126	0.0976563	0.206283	Lung	TC_MTAG_with_TC	9_94081258_95081258	ENSG00000275318	ENSG00000275318.1
755	0.00559279	0.00043542	0.730996	0.0567045	0.206271	Ovary	HDL_MTAG_with_TC	9_98334653_99334653	ENSG00000254633	ENSG00000254633.2	STRA6LP	STRA6LP
2524	0.0104205	0.0035013	0.584025	0.196026	0.206026	Heart_Atrial_Appendage	TC_MTAG_with_TC	9_97827711_98827711	ENSG00000271659	ENSG00000271659.1
2234	0.00228581	0.000508802	0.647412	0.143902	0.205891	Heart_Left_Ventricle	HDL_MTAG_with_TC	9_97827711_98827711	ENSG00000130948	ENSG00000130948.10	HSD17B3	HSD17B3
2902	0.00586514	0.00152022	0.624954	0.161779	0.205882	Skin_Sun_Exposed_Lower_leg	HDL_MTAG_with_TC	9_98334653_99334653	ENSG00000271659	ENSG00000271659.1
3221	0.0352579	0.00958717	0.589315	0.160038	0.205802	Colon_Transverse	TC_MTAG_with_TC	9_94081258_95081258	ENSG00000228069	ENSG00000228069.1	MTCO3P29	MTCO3P29
1476	0.098031	0.0147144	0.592875	0.0887845	0.205595	Uterus	TG_MTAG_with_TC	9_99085314_100085314	ENSG00000136936	ENSG00000136936.11	XPA	XPA
1586	0.0117044	0.00202402	0.665755	0.114922	0.205595	Vagina	HDL_MTAG_with_TC	9_94081258_95081258	ENSG00000275318	ENSG00000275318.1
2170	6.64687e-05	0.000252044	0.165764	0.628356	0.205561	Heart_Left_Ventricle	HDL_MTAG_with_TC	9_95451769_96451769	ENSG00000106809	ENSG00000106809.11	OGN	OGN
1176	0.0347522	0.0044554	0.669601	0.0856405	0.20555	Esophagus_Muscularis	TC_MTAG_with_TC	9_97827711_98827711	ENSG00000224848	ENSG00000224848.4
3098	0.00604137	0.00414282	0.46537	0.318918	0.205528	Stomach	TG_MTAG_with_TC	9_95451769_96451769	ENSG00000185963	ENSG00000185963.14	BICD2	BICD2
1830	6.00733e-05	0.0102783	0.00455912	0.77984	0.205263	Brain_Putamen_basal_ganglia	TG_MTAG_with_TC	9_95451769_96451769	ENSG00000188312	ENSG00000188312.14	CENPP	CENPP
2295	0.000333662	9.94819e-05	0.612066	0.182283	0.205218	Muscle_Skeletal	TC_MTAG_with_TC	9_99085314_100085314	ENSG00000158122	ENSG00000158122.12	PRXL2C	PRXL2C
1825	0.0630539	0.011725	0.607332	0.11273	0.205159	Brain_Frontal_Cortex_BA9	TG_MTAG_with_TC	9_99085314_100085314	ENSG00000224546	ENSG00000224546.2	EIF4BP3	EIF4BP3
3102	0.00652569	0.0213498	0.179605	0.587403	0.205116	Muscle_Skeletal	TC_MTAG_with_TC	7_30539982_31539982	ENSG00000078549	ENSG00000078549.16	ADCYAP1R1	ADCYAP1R1
2695	0.0217426	0.00614686	0.598123	0.168891	0.205097	Artery_Aorta	TC_MTAG_with_TC	7_30539982_31539982	ENSG00000281404	ENSG00000281404.2	LINC01176	LINC01176
3016	0.00142277	0.00043685	0.607081	0.186194	0.204866	Ovary	HDL_MTAG_with_TC	9_94081258_95081258	ENSG00000106809	ENSG00000106809.11	OGN	OGN
1761	0.00299127	0.000570814	0.664912	0.126678	0.204848	Kidney_Cortex	HDL_MTAG_with_TC	9_98334653_99334653	ENSG00000188152	ENSG00000188152.13	NUTM2G	NUTM2G
3210	0.0302896	0.02025	0.446431	0.298255	0.204774	Brain_Cerebellum	TG_MTAG_with_TC	9_94081258_95081258	ENSG00000198000	ENSG00000198000.12	NOL8	NOL8
3221	0.0335724	0.0169472	0.495173	0.249756	0.204551	Colon_Transverse	TG_MTAG_with_TC	9_94081258_95081258	ENSG00000169071	ENSG00000169071.15	ROR2	ROR2
2247	0.0598366	0.0145608	0.58011	0.140962	0.204531	Stomach	TG_MTAG_with_TC	9_99085314_100085314	ENSG00000130948	ENSG00000130948.10	HSD17B3	HSD17B3
909	0.0194423	0.00169901	0.712512	0.0620602	0.204286	Esophagus_Gastroesophageal_Junction	HDL_MTAG_with_TC	9_99085314_100085314	ENSG00000136932	ENSG00000136932.15	TRMO	TRMO
1279	0.00173418	0.0564196	0.0220024	0.715619	0.204225	Skin_Sun_Exposed_Lower_leg	TC_MTAG_with_TC	9_95451769_96451769	ENSG00000225511	ENSG00000225511.8	LINC00475	LINC00475
1057	0.000641434	6.45142e-05	0.722652	0.0724788	0.204163	Nerve_Tibial	HDL_MTAG_with_TC	9_99085314_100085314	ENSG00000268926	ENSG00000268926.3
631	0.0148234	0.0025093	0.665981	0.112533	0.204153	Colon_Sigmoid	HDL_MTAG_with_TC	9_94081258_95081258	ENSG00000165233	ENSG00000165233.18	CARD19	CARD19
3098	0.00367052	0.0011214	0.606124	0.184975	0.204109	Stomach	TC_MTAG_with_TC	9_95451769_96451769	ENSG00000165238	ENSG00000165238.17	WNK2	WNK2
631	0.0124023	0.183598	0.0379746	0.561953	0.204072	Nerve_Tibial	TC_MTAG_with_TC	9_94081258_95081258	ENSG00000165233	ENSG00000165233.18	CARD19	CARD19
1712	0.000773109	0.000116049	0.691522	0.103598	0.203991	Whole_Blood	TC_MTAG_with_TC	9_102789530_103789530	ENSG00000136881	ENSG00000136881.12	BAAT	BAAT
2287	0.000352632	8.12189e-05	0.646862	0.148783	0.203921	Pituitary	TC_MTAG_with_TC	9_99085314_100085314	ENSG00000269907	ENSG00000269907.1	PTMAP11	PTMAP11
337	0.0662904	0.00207569	0.705877	0.0218986	0.203859	Testis	TC_MTAG_with_TC	9_98334653_99334653	ENSG00000228957	ENSG00000228957.1
1296	0.0926303	0.0138947	0.599879	0.0897788	0.203817	Pituitary	HDL_MTAG_with_TC	9_97827711_98827711	ENSG00000158122	ENSG00000158122.12	PRXL2C	PRXL2C
909	0.291441	0.0330506	0.423905	0.0478687	0.203735	Small_Intestine_Terminal_Ileum	TG_MTAG_with_TC	9_99085314_100085314	ENSG00000136932	ENSG00000136932.15	TRMO	TRMO
806	0.0203207	0.00161693	0.717633	0.0568988	0.203531	Thyroid	HDL_MTAG_with_TC	9_99085314_100085314	ENSG00000136938	ENSG00000136938.9	ANP32B	ANP32B
2245	0.0436596	0.0112707	0.589571	0.151994	0.203505	Adipose_Visceral_Omentum	TC_MTAG_with_TC	9_94081258_95081258	ENSG00000260454	ENSG00000260454.2	LINC02957	LINC02957
1619	0.000385973	6.11309e-05	0.687435	0.108674	0.203444	Brain_Caudate_basal_ganglia	TC_MTAG_with_TC	9_99085314_100085314	ENSG00000136925	ENSG00000136925.15	TSTD2	TSTD2
1993	0.00223543	0.000587904	0.628614	0.165118	0.203444	Brain_Cerebellum	HDL_MTAG_with_TC	9_97827711_98827711	ENSG00000165244	ENSG00000165244.7	ZNF367	ZNF367
3221	0.000332215	0.0502681	0.00489998	0.741222	0.203278	Breast_Mammary_Tissue	TG_MTAG_with_TC	9_94081258_95081258	ENSG00000234537	ENSG00000234537.1
2295	8.486e-05	4.72587e-05	0.511793	0.284815	0.20326	Cells_EBV-transformed_lymphocytes	HDL_MTAG_with_TC	9_99085314_100085314	ENSG00000196312	ENSG00000196312.16	MFSD14CP	MFSD14CP
3039	0.0011233	0.00233233	0.257936	0.535356	0.203253	Skin_Not_Sun_Exposed_Suprapubic	HDL_MTAG_with_TC	9_98334653_99334653	ENSG00000225194	ENSG00000225194.4	LINC00092	LINC00092
682	0.00161532	0.000173012	0.718331	0.076735	0.203146	Skin_Sun_Exposed_Lower_leg	TC_MTAG_with_TC	9_99085314_100085314	ENSG00000095380	ENSG00000095380.11	NANS	NANS
1815	0.000363366	7.11589e-05	0.666195	0.13026	0.203111	Brain_Hypothalamus	TC_MTAG_with_TC	9_99085314_100085314	ENSG00000224546	ENSG00000224546.2	EIF4BP3	EIF4BP3
1588	0.0110981	0.0026735	0.631266	0.151867	0.203095	Adipose_Visceral_Omentum	HDL_MTAG_with_TC	9_94081258_95081258	ENSG00000275318	ENSG00000275318.1
2988	0.00801694	0.00224871	0.614518	0.172166	0.203051	Brain_Spinal_cord_cervical_c-1	TG_MTAG_with_TC	9_95451769_96451769	ENSG00000127080	ENSG00000127080.10	IPPK	IPPK
1764	0.00632389	0.00404835	0.479759	0.306923	0.202946	Testis	TG_MTAG_with_TC	9_95451769_96451769	ENSG00000196305	ENSG00000196305.19	IARS1	IARS1
2170	8.1703e-05	0.000237897	0.203756	0.59308	0.202844	Pancreas	HDL_MTAG_with_TC	9_95451769_96451769	ENSG00000106809	ENSG00000106809.11	OGN	OGN
2672	0.000641663	0.000703371	0.379753	0.416071	0.202831	Adipose_Visceral_Omentum	HDL_MTAG_with_TC	9_94081258_95081258	ENSG00000229694	ENSG00000229694.8	LINC00484
2295	0.000345352	8.91249e-05	0.633509	0.163287	0.20277	Heart_Atrial_Appendage	TC_MTAG_with_TC	9_99085314_100085314	ENSG00000254483	ENSG00000254483.1	SUGT1P4	SUGT1P4
2337	0.000110766	2.95032e-05	0.629597	0.167494	0.202769	Heart_Left_Ventricle	HDL_MTAG_with_TC	9_102789530_103789530	ENSG00000023318	ENSG00000023318.9	ERP44	ERP44
890	0.0056084	0.000446865	0.733225	0.0582193	0.202501	Adrenal_Gland	HDL_MTAG_with_TC	9_98334653_99334653	ENSG00000159712	ENSG00000159712.10	ANKRD18CP	ANKRD18CP
2892	0.00584152	0.00157768	0.622435	0.167905	0.202241	Skin_Sun_Exposed_Lower_leg	HDL_MTAG_with_TC	9_98334653_99334653	ENSG00000271155	ENSG00000271155.1
1692	0.0424599	0.0198029	0.501823	0.233843	0.20207	Thyroid	TG_MTAG_with_TC	9_94081258_95081258	ENSG00000187984	ENSG00000187984.14	ANKRD19P	ANKRD19P
2295	0.000111052	2.13016e-05	0.669756	0.128269	0.201842	Muscle_Skeletal	HDL_MTAG_with_TC	9_99085314_100085314	ENSG00000081377	ENSG00000081377.17	CDC14B	CDC14B
2276	0.241028	0.0511234	0.417693	0.0883935	0.201762	Brain_Nucleus_accumbens_basal_ganglia	TG_MTAG_with_TC	9_98334653_99334653	ENSG00000081386	ENSG00000081386.13	ZNF510	ZNF510
3102	0.021439	0.00655455	0.590061	0.180198	0.201748	Artery_Tibial	TC_MTAG_with_TC	7_30539982_31539982	ENSG00000078549	ENSG00000078549.16	ADCYAP1R1	ADCYAP1R1
1272	0.00831665	0.00231889	0.616198	0.17161	0.201557	Brain_Cerebellar_Hemisphere	TG_MTAG_with_TC	9_95451769_96451769	ENSG00000225511	ENSG00000225511.8	LINC00475	LINC00475
1468	0.00245859	0.000388297	0.687306	0.108348	0.201499	Adrenal_Gland	HDL_MTAG_with_TC	9_97827711_98827711	ENSG00000148120	ENSG00000148120.18	AOPEP	AOPEP
2291	0.000357359	7.8011e-05	0.655534	0.142901	0.201129	Uterus	TC_MTAG_with_TC	9_99085314_100085314	ENSG00000188152	ENSG00000188152.13	NUTM2G	NUTM2G
2314	0.00611169	0.00155008	0.631336	0.159922	0.20108	Pituitary	TG_MTAG_with_TC	9_102789530_103789530	ENSG00000136891	ENSG00000136891.14	TEX10	TEX10
2295	0.000356461	7.89678e-05	0.653888	0.144656	0.20102	Minor_Salivary_Gland	TC_MTAG_with_TC	9_99085314_100085314	ENSG00000130956	ENSG00000130956.14	HABP4	HABP4
2516	0.0108042	0.0032085	0.605516	0.179618	0.200853	Brain_Anterior_cingulate_cortex_BA24	TC_MTAG_with_TC	9_97827711_98827711	ENSG00000271314	ENSG00000271314.1
642	0.300048	0.0265499	0.434335	0.0382314	0.200836	Artery_Tibial	TG_MTAG_with_TC	9_98334653_99334653	ENSG00000197816	ENSG00000197816.16	CCDC180	CCDC180
1277	0.000326575	3.86521e-05	0.714474	0.0843614	0.2008	Ovary	HDL_MTAG_with_TC	9_95451769_96451769	ENSG00000225511	ENSG00000225511.8	LINC00475	LINC00475
2605	0.00196348	0.0015541	0.444457	0.35159	0.200436	Heart_Left_Ventricle	HDL_MTAG_with_TC	9_98334653_99334653	ENSG00000224848	ENSG00000224848.4
2295	0.0584204	0.0163512	0.566481	0.158351	0.200397	Brain_Cerebellum	TG_MTAG_with_TC	9_99085314_100085314	ENSG00000188152	ENSG00000188152.13	NUTM2G	NUTM2G
3210	0.00084782	0.0443201	0.0141678	0.740427	0.200237	Liver	TC_MTAG_with_TC	9_94081258_95081258	ENSG00000198000	ENSG00000198000.12	NOL8	NOL8
3027	0.0212364	0.00681361	0.584446	0.187317	0.200187	Whole_Blood	TC_MTAG_with_TC	7_30539982_31539982	ENSG00000106100	ENSG00000106100.11	NOD1	NOD1
642	0.00566897	0.000406679	0.740829	0.0529452	0.200151	Esophagus_Muscularis	HDL_MTAG_with_TC	9_98334653_99334653	ENSG00000197816	ENSG00000197816.16	CCDC180	CCDC180
1862	0.045236	0.012608	0.580491	0.161593	0.200073	Brain_Nucleus_accumbens_basal_ganglia	TG_MTAG_with_TC	9_94081258_95081258	ENSG00000185963	ENSG00000185963.14	BICD2	BICD2
836	0.00563561	0.000439444	0.736736	0.057248	0.199941	Adrenal_Gland	HDL_MTAG_with_TC	9_98334653_99334653	ENSG00000203279	ENSG00000203279.6
1863	0.00151384	0.000370809	0.641313	0.156887	0.199915	Small_Intestine_Terminal_Ileum	HDL_MTAG_with_TC	9_94081258_95081258	ENSG00000185963	ENSG00000185963.14	BICD2	BICD2
1136	0.14852	0.0192134	0.560191	0.0722696	0.199806	Nerve_Tibial	TC_MTAG_with_TC	9_98334653_99334653	ENSG00000236095	ENSG00000236095.1
3039	0.00253482	0.000935807	0.582055	0.214684	0.19979	Adrenal_Gland	HDL_MTAG_with_TC	9_98334653_99334653	ENSG00000165244	ENSG00000165244.7	ZNF367	ZNF367
3013	0.439301	0.166062	0.141565	0.053314	0.199758	Small_Intestine_Terminal_Ileum	HDL_MTAG_with_TC	7_30539982_31539982	ENSG00000106100	ENSG00000106100.11	NOD1	NOD1
621	0.0163527	0.00107856	0.734687	0.0482574	0.199625	Brain_Amygdala	HDL_MTAG_with_TC	9_94081258_95081258	ENSG00000165233	ENSG00000165233.18	CARD19	CARD19
2247	0.0451989	0.0296622	0.4382	0.287373	0.199566	Cells_Cultured_fibroblasts	TG_MTAG_with_TC	9_99085314_100085314	ENSG00000130948	ENSG00000130948.10	HSD17B3	HSD17B3
2247	0.0314541	0.0434089	0.304944	0.420646	0.199547	Breast_Mammary_Tissue	TG_MTAG_with_TC	9_99085314_100085314	ENSG00000130948	ENSG00000130948.10	HSD17B3	HSD17B3
2672	0.0482823	0.0143867	0.568672	0.169248	0.199411	Stomach	TG_MTAG_with_TC	9_94081258_95081258	ENSG00000229694	ENSG00000229694.8	LINC00484
2295	7.22912e-05	6.04797e-05	0.43599	0.364555	0.199322	Artery_Aorta	HDL_MTAG_with_TC	9_99085314_100085314	ENSG00000188152	ENSG00000188152.13	NUTM2G	NUTM2G
2295	0.000330633	0.000105849	0.606509	0.193969	0.199085	Artery_Coronary	TC_MTAG_with_TC	9_99085314_100085314	ENSG00000158122	ENSG00000158122.12	PRXL2C	PRXL2C
3218	0.0046482	0.0462199	0.068558	0.681514	0.199059	Brain_Caudate_basal_ganglia	TG_MTAG_with_TC	9_94081258_95081258	ENSG00000090054	ENSG00000090054.16	SPTLC1	SPTLC1
391	0.145677	0.010195	0.603186	0.042014	0.198927	Colon_Transverse	HDL_MTAG_with_TC	9_97827711_98827711	ENSG00000148110	ENSG00000148110.17	MFSD14B	MFSD14B
3098	0.00441744	0.00585195	0.340278	0.45058	0.198873	Artery_Coronary	TG_MTAG_with_TC	9_95451769_96451769	ENSG00000165233	ENSG00000165233.18	CARD19	CARD19
3210	0.0072741	0.0379708	0.121557	0.634326	0.198872	Pancreas	TC_MTAG_with_TC	9_94081258_95081258	ENSG00000198000	ENSG00000198000.12	NOL8	NOL8
1279	0.00953837	0.00113408	0.706718	0.0838273	0.198783	Lung	TG_MTAG_with_TC	9_95451769_96451769	ENSG00000225511	ENSG00000225511.8	LINC00475	LINC00475
3221	0.0381616	0.0127273	0.562861	0.187521	0.198729	Nerve_Tibial	TG_MTAG_with_TC	9_94081258_95081258	ENSG00000148090	ENSG00000148090.12	AUH	AUH
1819	0.00410135	0.00073392	0.675761	0.120726	0.198678	Brain_Frontal_Cortex_BA9	TC_MTAG_with_TC	9_95451769_96451769	ENSG00000198000	ENSG00000198000.12	NOL8	NOL8
2295	0.000102686	3.02084e-05	0.619302	0.181989	0.198576	Nerve_Tibial	HDL_MTAG_with_TC	9_99085314_100085314	ENSG00000130958	ENSG00000130958.13	SLC35D2	SLC35D2
3221	0.000942933	0.000314478	0.600227	0.199983	0.198532	Nerve_Tibial	HDL_MTAG_with_TC	9_94081258_95081258	ENSG00000148090	ENSG00000148090.12	AUH	AUH
1485	0.249266	0.0350567	0.453656	0.0636036	0.198418	Artery_Coronary	TC_MTAG_with_TC	7_30539982_31539982	ENSG00000136193	ENSG00000136193.17	SCRN1	SCRN1
391	0.148675	0.00729815	0.615598	0.0300201	0.198409	Skin_Sun_Exposed_Lower_leg	HDL_MTAG_with_TC	9_97827711_98827711	ENSG00000148110	ENSG00000148110.17	MFSD14B	MFSD14B
391	0.148572	0.00742977	0.615172	0.0305652	0.198261	Small_Intestine_Terminal_Ileum	HDL_MTAG_with_TC	9_97827711_98827711	ENSG00000148110	ENSG00000148110.17	MFSD14B	MFSD14B
764	0.178009	0.0168977	0.554429	0.0524314	0.198232	Brain_Putamen_basal_ganglia	TC_MTAG_with_TC	9_94081258_95081258	ENSG00000157303	ENSG00000157303.11	SUSD3	SUSD3
1424	0.140532	0.0358017	0.498722	0.126855	0.198089	Nerve_Tibial	TC_MTAG_with_TC	9_94081258_95081258	ENSG00000127081	ENSG00000127081.14	ZNF484	ZNF484
2902	0.00933412	0.00241936	0.627719	0.162504	0.198023	Skin_Sun_Exposed_Lower_leg	TC_MTAG_with_TC	9_98334653_99334653	ENSG00000271659	ENSG00000271659.1
2980	0.0471662	0.0147896	0.563574	0.176518	0.197952	Esophagus_Muscularis	TC_MTAG_with_TC	9_94081258_95081258	ENSG00000127083	ENSG00000127083.8	OMD	OMD
3210	0.0198541	0.0254511	0.33178	0.425113	0.197802	Artery_Coronary	TC_MTAG_with_TC	9_94081258_95081258	ENSG00000198000	ENSG00000198000.12	NOL8	NOL8
2754	0.00597336	0.00184303	0.60726	0.187167	0.197756	Brain_Putamen_basal_ganglia	HDL_MTAG_with_TC	9_98334653_99334653	ENSG00000158169	ENSG00000158169.14	FANCC	FANCC
356	0.131785	0.00729785	0.628897	0.034629	0.197392	Adipose_Visceral_Omentum	HDL_MTAG_with_TC	9_102789530_103789530	ENSG00000119523	ENSG00000119523.10	ALG2	ALG2
2484	0.000619112	0.307687	0.000993051	0.493331	0.19737	Brain_Cerebellar_Hemisphere	TG_MTAG_with_TC	9_97827711_98827711	ENSG00000268926	ENSG00000268926.3
2170	0.00252243	0.0023207	0.415714	0.382271	0.197172	Testis	TC_MTAG_with_TC	9_95451769_96451769	ENSG00000106809	ENSG00000106809.11	OGN	OGN
2672	0.00106856	0.000286286	0.6324	0.169235	0.197011	Muscle_Skeletal	HDL_MTAG_with_TC	9_94081258_95081258	ENSG00000229694	ENSG00000229694.8	LINC00484
3210	9.09243e-06	0.0510365	0.000134011	0.752018	0.196802	Nerve_Tibial	TG_MTAG_with_TC	9_94081258_95081258	ENSG00000198000	ENSG00000198000.12	NOL8	NOL8
2490	0.00737719	0.00290725	0.568931	0.224011	0.196774	Stomach	TC_MTAG_with_TC	9_98334653_99334653	ENSG00000233820	ENSG00000233820.2
3016	0.00266373	0.000820129	0.611653	0.188124	0.19674	Vagina	HDL_MTAG_with_TC	9_98334653_99334653	ENSG00000224546	ENSG00000224546.2	EIF4BP3	EIF4BP3
2571	0.00142322	0.000468342	0.603135	0.198278	0.196696	Adrenal_Gland	HDL_MTAG_with_TC	9_94081258_95081258	ENSG00000106823	ENSG00000106823.13	ECM2	ECM2
507	0.186331	0.0127915	0.56559	0.0386308	0.196657	Artery_Tibial	TC_MTAG_with_TC	9_94081258_95081258	ENSG00000131669	ENSG00000131669.10	NINJ1	NINJ1
1475	0.257259	0.036677	0.446167	0.0634129	0.196485	Brain_Cerebellum	TC_MTAG_with_TC	7_30539982_31539982	ENSG00000227014	ENSG00000227014.6	FKBP14-AS1	FKBP14-AS1
2275	0.00283874	0.000700242	0.641855	0.158132	0.196475	Brain_Cortex	HDL_MTAG_with_TC	9_98334653_99334653	ENSG00000081386	ENSG00000081386.13	ZNF510	ZNF510
3039	0.00688153	0.0033661	0.533039	0.260541	0.196172	Adipose_Visceral_Omentum	TC_MTAG_with_TC	9_98334653_99334653	ENSG00000224546	ENSG00000224546.2	EIF4BP3	EIF4BP3
3219	0.0321265	0.018927	0.473846	0.278965	0.196136	Minor_Salivary_Gland	TG_MTAG_with_TC	9_94081258_95081258	ENSG00000090054	ENSG00000090054.16	SPTLC1	SPTLC1
3095	0.003619	0.00122164	0.597613	0.201537	0.196009	Cells_EBV-transformed_lymphocytes	TC_MTAG_with_TC	9_95451769_96451769	ENSG00000197724	ENSG00000197724.11	PHF2	PHF2
3221	0.0239145	0.0271484	0.352725	0.400227	0.195985	Pancreas	TG_MTAG_with_TC	9_94081258_95081258	ENSG00000225511	ENSG00000225511.8	LINC00475	LINC00475
2980	0.00147108	0.000409707	0.62756	0.174585	0.195975	Brain_Cerebellar_Hemisphere	HDL_MTAG_with_TC	9_94081258_95081258	ENSG00000127083	ENSG00000127083.8	OMD	OMD
1158	0.0520478	0.00899978	0.63374	0.109387	0.195825	Testis	TC_MTAG_with_TC	9_95451769_96451769	ENSG00000275756	ENSG00000275756.1
3095	0.00021904	0.000102199	0.54827	0.255615	0.195795	Cells_EBV-transformed_lymphocytes	HDL_MTAG_with_TC	9_95451769_96451769	ENSG00000127084	ENSG00000127084.19	FGD3	FGD3
1424	0.154092	0.0228325	0.546845	0.0808328	0.195398	Brain_Putamen_basal_ganglia	TC_MTAG_with_TC	9_94081258_95081258	ENSG00000127081	ENSG00000127081.14	ZNF484	ZNF484
1468	0.018396	0.00290537	0.676735	0.106685	0.195279	Adrenal_Gland	TC_MTAG_with_TC	9_97827711_98827711	ENSG00000148120	ENSG00000148120.18	AOPEP	AOPEP
1609	0.0104612	0.00312959	0.609178	0.182048	0.195183	Adrenal_Gland	TC_MTAG_with_TC	9_98334653_99334653	ENSG00000196312	ENSG00000196312.16	MFSD14CP	MFSD14CP
1825	0.000112562	2.09312e-05	0.678716	0.126014	0.195137	Brain_Frontal_Cortex_BA9	HDL_MTAG_with_TC	9_99085314_100085314	ENSG00000224546	ENSG00000224546.2	EIF4BP3	EIF4BP3
908	0.00162817	0.000166662	0.728705	0.0743965	0.195103	Ovary	TC_MTAG_with_TC	9_99085314_100085314	ENSG00000136932	ENSG00000136932.15	TRMO	TRMO
541	0.0455017	0.0022983	0.721234	0.036235	0.194731	Brain_Frontal_Cortex_BA9	TC_MTAG_with_TC	9_97827711_98827711	ENSG00000196597	ENSG00000196597.13	ZNF782	ZNF782
1472	0.000134367	2.96152e-05	0.659911	0.145254	0.194671	Testis	HDL_MTAG_with_TC	9_99085314_100085314	ENSG00000214417	ENSG00000214417.4	KRT18P13	KRT18P13
3098	0.00479536	0.00553061	0.369389	0.425831	0.194454	Thyroid	TG_MTAG_with_TC	9_95451769_96451769	ENSG00000048828	ENSG00000048828.18	FAM120A	FAM120A
2295	0.000103017	3.05688e-05	0.621301	0.184167	0.194399	Breast_Mammary_Tissue	HDL_MTAG_with_TC	9_99085314_100085314	ENSG00000269907	ENSG00000269907.1	PTMAP11	PTMAP11
1865	0.00133255	0.000565103	0.564517	0.239204	0.194382	Testis	HDL_MTAG_with_TC	9_94081258_95081258	ENSG00000185963	ENSG00000185963.14	BICD2	BICD2
1807	0.00402041	0.00084127	0.662423	0.138418	0.194298	Brain_Amygdala	TC_MTAG_with_TC	9_95451769_96451769	ENSG00000198000	ENSG00000198000.12	NOL8	NOL8
1033	0.0704806	0.00867986	0.647116	0.0794997	0.194224	Artery_Aorta	HDL_MTAG_with_TC	9_95451769_96451769	ENSG00000148110	ENSG00000148110.17	MFSD14B	MFSD14B
1966	0.0120899	0.00240601	0.660243	0.1312	0.19406	Esophagus_Muscularis	TC_MTAG_with_TC	9_97827711_98827711	ENSG00000130956	ENSG00000130956.14	HABP4	HABP4
3039	0.163035	0.0926787	0.350963	0.199314	0.194009	Adipose_Visceral_Omentum	TG_MTAG_with_TC	9_98334653_99334653	ENSG00000130956	ENSG00000130956.14	HABP4	HABP4
3095	0.00325926	0.0015944	0.538208	0.263093	0.193845	Cells_EBV-transformed_lymphocytes	TC_MTAG_with_TC	9_95451769_96451769	ENSG00000157303	ENSG00000157303.11	SUSD3	SUSD3
1619	0.000120299	2.03376e-05	0.689662	0.116399	0.193798	Cells_Cultured_fibroblasts	HDL_MTAG_with_TC	9_99085314_100085314	ENSG00000136925	ENSG00000136925.15	TSTD2	TSTD2
1619	0.0791156	0.0114126	0.62562	0.0900536	0.193798	Lung	TG_MTAG_with_TC	9_99085314_100085314	ENSG00000136925	ENSG00000136925.15	TSTD2	TSTD2
3098	0.00361027	0.00124379	0.596174	0.205196	0.193776	Stomach	TC_MTAG_with_TC	9_95451769_96451769	ENSG00000131669	ENSG00000131669.10	NINJ1	NINJ1
3039	0.00655557	0.00372629	0.507791	0.288443	0.193484	Esophagus_Gastroesophageal_Junction	TC_MTAG_with_TC	9_98334653_99334653	ENSG00000130956	ENSG00000130956.14	HABP4	HABP4
631	0.177301	0.0213138	0.542875	0.0650672	0.193443	Colon_Transverse	TC_MTAG_with_TC	9_94081258_95081258	ENSG00000165233	ENSG00000165233.18	CARD19	CARD19
642	0.059234	0.00392413	0.69741	0.0460085	0.193424	Heart_Atrial_Appendage	TC_MTAG_with_TC	9_98334653_99334653	ENSG00000197816	ENSG00000197816.16	CCDC180	CCDC180
2476	0.00636679	0.00779483	0.356422	0.436173	0.193244	Spleen	TC_MTAG_with_TC	9_97827711_98827711	ENSG00000237212	ENSG00000237212.2
1468	0.000650259	0.0022261	0.181782	0.62212	0.193221	Esophagus_Muscularis	HDL_MTAG_with_TC	9_97827711_98827711	ENSG00000148120	ENSG00000148120.18	AOPEP	AOPEP
2328	0.00486027	0.00287777	0.502065	0.29708	0.193117	Brain_Hippocampus	TG_MTAG_with_TC	9_102789530_103789530	ENSG00000119509	ENSG00000119509.13	INVS	INVS
2893	0.00905133	0.00277401	0.608733	0.186369	0.193072	Brain_Hippocampus	TC_MTAG_with_TC	9_98334653_99334653	ENSG00000185920	ENSG00000185920.18	PTCH1	PTCH1
3039	0.177701	0.07831	0.382535	0.168384	0.19307	Ovary	TG_MTAG_with_TC	9_98334653_99334653	ENSG00000224546	ENSG00000224546.2	EIF4BP3	EIF4BP3
1827	0.000109681	2.41578e-05	0.661341	0.145471	0.193054	Ovary	HDL_MTAG_with_TC	9_99085314_100085314	ENSG00000224546	ENSG00000224546.2	EIF4BP3	EIF4BP3
1741	0.0076149	0.00288856	0.5777	0.218946	0.192851	Brain_Hypothalamus	TG_MTAG_with_TC	9_95451769_96451769	ENSG00000196305	ENSG00000196305.19	IARS1	IARS1
255	0.264031	0.00799473	0.519641	0.0155417	0.192792	Cells_Cultured_fibroblasts	HDL_MTAG_with_TC	9_97827711_98827711	ENSG00000175787	ENSG00000175787.17	ZNF169	ZNF169
1828	0.000152354	0.000171281	0.379938	0.426947	0.192791	Small_Intestine_Terminal_Ileum	HDL_MTAG_with_TC	9_95451769_96451769	ENSG00000198000	ENSG00000198000.12	NOL8	NOL8
1439	0.0563641	0.018525	0.551424	0.181042	0.192645	Breast_Mammary_Tissue	HDL_MTAG_with_TC	9_95451769_96451769	ENSG00000175787	ENSG00000175787.17	ZNF169	ZNF169
2672	0.00107931	0.000282954	0.638763	0.167267	0.192608	Colon_Transverse	HDL_MTAG_with_TC	9_94081258_95081258	ENSG00000229694	ENSG00000229694.8	LINC00484
3221	0.0213526	0.0242401	0.356896	0.404966	0.192545	Pancreas	TC_MTAG_with_TC	9_94081258_95081258	ENSG00000225511	ENSG00000225511.8	LINC00475	LINC00475
1476	0.000415438	5.9222e-05	0.706522	0.100524	0.192478	Esophagus_Gastroesophageal_Junction	TC_MTAG_with_TC	9_99085314_100085314	ENSG00000136936	ENSG00000136936.11	XPA	XPA
707	0.208239	0.0240729	0.515793	0.0594344	0.19246	Thyroid	TG_MTAG_with_TC	9_95451769_96451769	ENSG00000169071	ENSG00000169071.15	ROR2	ROR2
1692	0.04852	0.014493	0.573446	0.171097	0.192444	Uterus	TG_MTAG_with_TC	9_94081258_95081258	ENSG00000187984	ENSG00000187984.14	ANKRD19P	ANKRD19P
1193	0.000298247	7.09623e-05	0.652223	0.154992	0.192416	Esophagus_Mucosa	HDL_MTAG_with_TC	9_95451769_96451769	ENSG00000090054	ENSG00000090054.16	SPTLC1	SPTLC1
1288	0.0956716	0.012394	0.619533	0.0800667	0.192334	Brain_Spinal_cord_cervical_c-1	HDL_MTAG_with_TC	9_97827711_98827711	ENSG00000158122	ENSG00000158122.12	PRXL2C	PRXL2C
2128	0.0461247	0.0122521	0.59224	0.157125	0.192259	Brain_Frontal_Cortex_BA9	TG_MTAG_with_TC	9_94081258_95081258	ENSG00000127080	ENSG00000127080.10	IPPK	IPPK
2768	0.00135005	0.000546815	0.573768	0.232203	0.192132	Artery_Aorta	HDL_MTAG_with_TC	9_94081258_95081258	ENSG00000106819	ENSG00000106819.13	ASPN	ASPN
2547	0.0102465	0.0427717	0.145925	0.608936	0.192121	Testis	TG_MTAG_with_TC	8_91224679_92224679	ENSG00000254180	ENSG00000254180.2
3015	0.00124129	0.000648166	0.529646	0.276373	0.192091	Brain_Hypothalamus	HDL_MTAG_with_TC	9_94081258_95081258	ENSG00000106809	ENSG00000106809.11	OGN	OGN
642	0.00576645	0.000370526	0.753568	0.0482288	0.192066	Adrenal_Gland	HDL_MTAG_with_TC	9_98334653_99334653	ENSG00000197816	ENSG00000197816.16	CCDC180	CCDC180
2241	0.000630042	0.000261849	0.570262	0.236812	0.192034	Nerve_Tibial	TC_MTAG_with_TC	9_102789530_103789530	ENSG00000234709	ENSG00000234709.2	UPF3AP3	UPF3AP3
2672	0.0438168	0.0112515	0.599248	0.153686	0.191998	Artery_Tibial	TC_MTAG_with_TC	9_94081258_95081258	ENSG00000229694	ENSG00000229694.8	LINC00484
1439	0.0494183	0.025532	0.483472	0.249595	0.191983	Skin_Not_Sun_Exposed_Suprapubic	HDL_MTAG_with_TC	9_95451769_96451769	ENSG00000175787	ENSG00000175787.17	ZNF169	ZNF169
2567	0.0102486	0.0427797	0.145955	0.609057	0.19196	Testis	TG_MTAG_with_TC	8_91201696_92201696	ENSG00000254180	ENSG00000254180.2
3098	0.000200765	0.000122016	0.502526	0.30522	0.191931	Colon_Transverse	HDL_MTAG_with_TC	9_95451769_96451769	ENSG00000127081	ENSG00000127081.14	ZNF484	ZNF484
2243	0.000361258	7.91241e-05	0.662687	0.144952	0.19192	Brain_Frontal_Cortex_BA9	TC_MTAG_with_TC	9_99085314_100085314	ENSG00000130948	ENSG00000130948.10	HSD17B3	HSD17B3
1279	0.00900741	0.00175717	0.667378	0.130001	0.191857	Pituitary	TG_MTAG_with_TC	9_95451769_96451769	ENSG00000225511	ENSG00000225511.8	LINC00475	LINC00475
2295	0.000108986	2.50261e-05	0.657297	0.150741	0.191828	Artery_Aorta	HDL_MTAG_with_TC	9_99085314_100085314	ENSG00000136943	ENSG00000136943.12	CTSV	CTSV
3221	0.000870272	0.000397904	0.553974	0.253096	0.191662	Esophagus_Muscularis	HDL_MTAG_with_TC	9_94081258_95081258	ENSG00000148090	ENSG00000148090.12	AUH	AUH
1692	0.0525136	0.0105826	0.620645	0.124882	0.191377	Esophagus_Muscularis	TG_MTAG_with_TC	9_94081258_95081258	ENSG00000187984	ENSG00000187984.14	ANKRD19P	ANKRD19P
3019	0.00134304	0.000548191	0.573061	0.233716	0.191332	Brain_Cerebellar_Hemisphere	HDL_MTAG_with_TC	9_94081258_95081258	ENSG00000106809	ENSG00000106809.11	OGN	OGN
631	0.170316	0.0288312	0.52149	0.0880866	0.191276	Colon_Sigmoid	TC_MTAG_with_TC	9_94081258_95081258	ENSG00000165233	ENSG00000165233.18	CARD19	CARD19
3039	0.00109719	0.00241037	0.251941	0.553288	0.191263	Heart_Atrial_Appendage	HDL_MTAG_with_TC	9_98334653_99334653	ENSG00000130958	ENSG00000130958.13	SLC35D2	SLC35D2
2672	0.0114395	0.0518701	0.134735	0.610738	0.191218	Lung	TG_MTAG_with_TC	9_94081258_95081258	ENSG00000229694	ENSG00000229694.8	LINC00484
2672	0.00089399	0.000470676	0.529087	0.278367	0.191181	Brain_Cortex	HDL_MTAG_with_TC	9_94081258_95081258	ENSG00000229694	ENSG00000229694.8	LINC00484
1747	0.000114744	1.95078e-05	0.691343	0.117346	0.191177	Nerve_Tibial	HDL_MTAG_with_TC	9_99085314_100085314	ENSG00000275465	ENSG00000275465.8
3038	0.193933	0.0627115	0.417462	0.134802	0.191091	Prostate	TG_MTAG_with_TC	9_98334653_99334653	ENSG00000130956	ENSG00000130956.14	HABP4	HABP4
1555	0.000114009	2.08182e-05	0.684087	0.124724	0.191054	Brain_Hippocampus	HDL_MTAG_with_TC	9_99085314_100085314	ENSG00000225194	ENSG00000225194.4	LINC00092	LINC00092
3221	0.000843466	0.000425778	0.536911	0.270839	0.19098	Colon_Transverse	HDL_MTAG_with_TC	9_94081258_95081258	ENSG00000169071	ENSG00000169071.15	ROR2	ROR2
2725	0.00610048	0.00185232	0.614703	0.186454	0.19089	Esophagus_Gastroesophageal_Junction	HDL_MTAG_with_TC	9_98334653_99334653	ENSG00000271384	ENSG00000271384.1
3023	0.0191866	0.00920029	0.528032	0.25301	0.190571	Ovary	TC_MTAG_with_TC	7_30539982_31539982	ENSG00000106100	ENSG00000106100.11	NOD1	NOD1
2295	0.0373666	0.0383275	0.36233	0.371457	0.190519	Cells_Cultured_fibroblasts	TG_MTAG_with_TC	9_99085314_100085314	ENSG00000136943	ENSG00000136943.12	CTSV	CTSV
1172	0.0550847	0.00635839	0.670884	0.0772493	0.190423	Brain_Spinal_cord_cervical_c-1	TC_MTAG_with_TC	9_95451769_96451769	ENSG00000090054	ENSG00000090054.16	SPTLC1	SPTLC1
818	0.056932	0.00521067	0.684953	0.0624996	0.190405	Skin_Sun_Exposed_Lower_leg	TC_MTAG_with_TC	9_98334653_99334653	ENSG00000254483	ENSG00000254483.1	SUGT1P4	SUGT1P4
1033	0.329655	0.0560631	0.362478	0.0614549	0.19035	Ovary	TG_MTAG_with_TC	9_95451769_96451769	ENSG00000148110	ENSG00000148110.17	MFSD14B	MFSD14B
1874	0.00294476	0.000682361	0.654592	0.151492	0.190289	Adrenal_Gland	HDL_MTAG_with_TC	9_98334653_99334653	ENSG00000269907	ENSG00000269907.1	PTMAP11	PTMAP11
818	0.307275	0.0218452	0.449552	0.0317705	0.189557	Lung	TG_MTAG_with_TC	9_98334653_99334653	ENSG00000254483	ENSG00000254483.1	SUGT1P4	SUGT1P4
2291	0.0586573	0.0171457	0.568776	0.166066	0.189355	Brain_Frontal_Cortex_BA9	TG_MTAG_with_TC	9_99085314_100085314	ENSG00000165244	ENSG00000165244.7	ZNF367	ZNF367
2291	0.00010475	2.96854e-05	0.631748	0.178844	0.189273	Brain_Hippocampus	HDL_MTAG_with_TC	9_99085314_100085314	ENSG00000130958	ENSG00000130958.13	SLC35D2	SLC35D2
3088	0.0030466	0.0018352	0.503093	0.302862	0.189163	Brain_Hippocampus	TC_MTAG_with_TC	9_95451769_96451769	ENSG00000131669	ENSG00000131669.10	NINJ1	NINJ1
1296	0.0352715	0.00440198	0.685827	0.0854038	0.189096	Brain_Nucleus_accumbens_basal_ganglia	TC_MTAG_with_TC	9_97827711_98827711	ENSG00000158122	ENSG00000158122.12	PRXL2C	PRXL2C
1278	0.000527378	6.83509e-05	0.717588	0.0928142	0.189002	Brain_Substantia_nigra	TC_MTAG_with_TC	9_99085314_100085314	ENSG00000182150	ENSG00000182150.19	ERCC6L2	ERCC6L2
3219	0.000801393	0.000472131	0.510129	0.300349	0.188249	Minor_Salivary_Gland	HDL_MTAG_with_TC	9_94081258_95081258	ENSG00000090054	ENSG00000090054.16	SPTLC1	SPTLC1
1726	0.000125137	2.44873e-05	0.678966	0.132675	0.188209	Vagina	HDL_MTAG_with_TC	9_102789530_103789530	ENSG00000119508	ENSG00000119508.18	NR4A3	NR4A3
3068	0.00782468	0.00258143	0.602736	0.19866	0.188198	Brain_Amygdala	TG_MTAG_with_TC	9_95451769_96451769	ENSG00000127084	ENSG00000127084.19	FGD3	FGD3
3221	0.000948026	0.00032562	0.603469	0.207086	0.188171	Brain_Cerebellar_Hemisphere	HDL_MTAG_with_TC	9_94081258_95081258	ENSG00000165030	ENSG00000165030.4	NFIL3	NFIL3
1710	0.00658007	0.00122059	0.678495	0.125672	0.188033	Brain_Substantia_nigra	TG_MTAG_with_TC	9_102789530_103789530	ENSG00000136881	ENSG00000136881.12	BAAT	BAAT
976	0.0918977	0.0105371	0.636777	0.0728259	0.187962	Colon_Transverse	TC_MTAG_with_TC	9_94081258_95081258	ENSG00000165023	ENSG00000165023.7	DIRAS2	DIRAS2
3221	0.0335111	0.0123422	0.560119	0.206105	0.187923	Testis	TC_MTAG_with_TC	9_94081258_95081258	ENSG00000275756	ENSG00000275756.1
1609	0.0116689	0.00204544	0.679505	0.118923	0.187858	Cells_EBV-transformed_lymphocytes	TC_MTAG_with_TC	9_98334653_99334653	ENSG00000196312	ENSG00000196312.16	MFSD14CP	MFSD14CP
1674	0.00674656	0.00105618	0.695629	0.108714	0.187854	Colon_Sigmoid	TG_MTAG_with_TC	9_102789530_103789530	ENSG00000136870	ENSG00000136870.11	ZNF189	ZNF189
1365	0.150624	0.0292161	0.529745	0.102565	0.18785	Testis	TC_MTAG_with_TC	9_94081258_95081258	ENSG00000232843	ENSG00000232843.2	SNX18P2	SNX18P2
2980	0.00116016	0.000739725	0.494922	0.315378	0.1878	Artery_Tibial	HDL_MTAG_with_TC	9_94081258_95081258	ENSG00000127083	ENSG00000127083.8	OMD	OMD
608	0.0970474	0.0193263	0.58071	0.115457	0.187459	Minor_Salivary_Gland	HDL_MTAG_with_TC	9_102789530_103789530	ENSG00000271086	ENSG00000271086.7	NAMA	NAMA
1559	0.000509313	7.58984e-05	0.707104	0.105186	0.187125	Skin_Not_Sun_Exposed_Suprapubic	TC_MTAG_with_TC	9_99085314_100085314	ENSG00000225194	ENSG00000225194.4	LINC00092	LINC00092
2337	0.0059674	0.00182921	0.616433	0.18877	0.187	Esophagus_Muscularis	TG_MTAG_with_TC	9_102789530_103789530	ENSG00000170681	ENSG00000170681.7	CAVIN4	CAVIN4
2524	6.79404e-50	0.310821	1.09887e-49	0.502534	0.186645	Skin_Sun_Exposed_Lower_leg	TG_MTAG_with_TC	9_97827711_98827711	ENSG00000182150	ENSG00000182150.19	ERCC6L2	ERCC6L2
1712	0.000780903	0.000127707	0.698494	0.114043	0.186554	Thyroid	TC_MTAG_with_TC	9_102789530_103789530	ENSG00000136881	ENSG00000136881.12	BAAT	BAAT
1396	0.0146972	0.00203666	0.700026	0.0968196	0.186421	Brain_Spinal_cord_cervical_c-1	HDL_MTAG_with_TC	9_94081258_95081258	ENSG00000127081	ENSG00000127081.14	ZNF484	ZNF484
2295	0.000252163	0.00019123	0.462564	0.350604	0.186389	Stomach	TC_MTAG_with_TC	9_99085314_100085314	ENSG00000188152	ENSG00000188152.13	NUTM2G	NUTM2G
1588	0.13419	0.044239	0.477911	0.15737	0.18629	Artery_Aorta	TG_MTAG_with_TC	9_94081258_95081258	ENSG00000275318	ENSG00000275318.1
2337	0.000712706	0.000185538	0.645085	0.167748	0.186269	Cells_Cultured_fibroblasts	TC_MTAG_with_TC	9_102789530_103789530	ENSG00000239908	ENSG00000239908.3	RN7SL75P	RN7SL75P
2337	0.00347703	0.00432705	0.359177	0.446798	0.186221	Lung	TG_MTAG_with_TC	9_102789530_103789530	ENSG00000066697	ENSG00000066697.15	MSANTD3	MSANTD3
2170	0.000169936	0.000156345	0.423796	0.389717	0.18616	Testis	HDL_MTAG_with_TC	9_95451769_96451769	ENSG00000106809	ENSG00000106809.11	OGN	OGN
1555	0.0665837	0.0106207	0.635618	0.101201	0.185977	Brain_Frontal_Cortex_BA9	TG_MTAG_with_TC	9_99085314_100085314	ENSG00000225194	ENSG00000225194.4	LINC00092	LINC00092
199	0.537391	0.0100675	0.261944	0.00472136	0.185876	Esophagus_Muscularis	TG_MTAG_with_TC	9_95451769_96451769	ENSG00000165140	ENSG00000165140.12	FBP1	FBP1
836	0.00558663	0.000596111	0.730333	0.0777431	0.185741	Artery_Aorta	HDL_MTAG_with_TC	9_98334653_99334653	ENSG00000203279	ENSG00000203279.6
3083	0.000236552	8.87609e-05	0.592102	0.221988	0.185585	Brain_Anterior_cingulate_cortex_BA24	HDL_MTAG_with_TC	9_95451769_96451769	ENSG00000188938	ENSG00000188938.17	FAM120AOS	FAM120AOS
2411	0.0230239	0.00556986	0.632983	0.152944	0.18548	Heart_Atrial_Appendage	TC_MTAG_with_TC	7_30539982_31539982	ENSG00000180233	ENSG00000180233.11	ZNRF2	ZNRF2
847	0.0375199	0.00282788	0.720313	0.0541049	0.185234	Skin_Not_Sun_Exposed_Suprapubic	TC_MTAG_with_TC	9_97827711_98827711	ENSG00000081386	ENSG00000081386.13	ZNF510	ZNF510
1520	0.271946	0.0376195	0.44421	0.0612647	0.18496	Muscle_Skeletal	TG_MTAG_with_TC	9_98334653_99334653	ENSG00000136943	ENSG00000136943.12	CTSV	CTSV
1824	0.000270908	5.58729e-05	0.675588	0.13915	0.184935	Brain_Cerebellar_Hemisphere	HDL_MTAG_with_TC	9_95451769_96451769	ENSG00000198000	ENSG00000198000.12	NOL8	NOL8
3088	0.00652082	0.00392799	0.502301	0.302389	0.184861	Brain_Hippocampus	TG_MTAG_with_TC	9_95451769_96451769	ENSG00000131669	ENSG00000131669.10	NINJ1	NINJ1
2980	0.0358229	0.0228409	0.462093	0.294449	0.184794	Artery_Tibial	TG_MTAG_with_TC	9_94081258_95081258	ENSG00000127083	ENSG00000127083.8	OMD	OMD
877	0.0028397	0.000236475	0.749882	0.0622612	0.184781	Cells_EBV-transformed_lymphocytes	HDL_MTAG_with_TC	9_102789530_103789530	ENSG00000198785	ENSG00000198785.7	GRIN3A	GRIN3A
1588	0.123673	0.0272407	0.54456	0.119762	0.184764	Breast_Mammary_Tissue	TC_MTAG_with_TC	9_94081258_95081258	ENSG00000275318	ENSG00000275318.1
3037	0.0234104	0.235237	0.0503949	0.506204	0.184753	Pituitary	TG_MTAG_with_TC	9_98334653_99334653	ENSG00000268926	ENSG00000268926.3
1619	0.0247653	0.00387958	0.680237	0.106377	0.184742	Ovary	TC_MTAG_with_TC	7_30539982_31539982	ENSG00000106086	ENSG00000106086.20	PLEKHA8	PLEKHA8
3039	0.0039327	0.0064614	0.304625	0.500312	0.184669	Thyroid	TC_MTAG_with_TC	9_98334653_99334653	ENSG00000130948	ENSG00000130948.10	HSD17B3	HSD17B3
3019	0.0410765	0.0175431	0.53038	0.226332	0.184668	Artery_Coronary	TG_MTAG_with_TC	9_94081258_95081258	ENSG00000106809	ENSG00000106809.11	OGN	OGN
3019	0.0416299	0.0169921	0.537526	0.219218	0.184635	Brain_Cerebellar_Hemisphere	TG_MTAG_with_TC	9_94081258_95081258	ENSG00000106809	ENSG00000106809.11	OGN	OGN
682	0.0279657	0.00299532	0.708719	0.0757241	0.184596	Skin_Sun_Exposed_Lower_leg	HDL_MTAG_with_TC	9_99085314_100085314	ENSG00000095380	ENSG00000095380.11	NANS	NANS
2672	0.00106004	0.000315861	0.62736	0.18675	0.184514	Stomach	HDL_MTAG_with_TC	9_94081258_95081258	ENSG00000229694	ENSG00000229694.8	LINC00484
2524	0.0115924	0.00270782	0.649701	0.151577	0.184421	Stomach	TC_MTAG_with_TC	9_97827711_98827711	ENSG00000185920	ENSG00000185920.18	PTCH1	PTCH1
1622	0.0252176	0.00343908	0.692662	0.0942781	0.184403	Artery_Tibial	TC_MTAG_with_TC	7_30539982_31539982	ENSG00000106080	ENSG00000106080.11	FKBP14	FKBP14
3210	0.00421969	0.0476269	0.0621931	0.701777	0.184183	Heart_Left_Ventricle	TG_MTAG_with_TC	9_94081258_95081258	ENSG00000198000	ENSG00000198000.12	NOL8	NOL8
3039	0.00247422	0.00106432	0.568141	0.24421	0.184111	Breast_Mammary_Tissue	HDL_MTAG_with_TC	9_98334653_99334653	ENSG00000224546	ENSG00000224546.2	EIF4BP3	EIF4BP3
3015	0.0439191	0.0189525	0.526232	0.226902	0.183995	Vagina	TC_MTAG_with_TC	9_94081258_95081258	ENSG00000106809	ENSG00000106809.11	OGN	OGN
1588	0.120083	0.058854	0.427672	0.209423	0.183969	Esophagus_Mucosa	TG_MTAG_with_TC	9_94081258_95081258	ENSG00000275318	ENSG00000275318.1
129	0.158513	0.00576155	0.629185	0.0226854	0.183855	Brain_Cerebellum	TC_MTAG_with_TC	9_102789530_103789530	ENSG00000106799	ENSG00000106799.14	TGFBR1	TGFBR1
1829	0.000352389	9.27034e-05	0.646069	0.169779	0.183707	Stomach	TC_MTAG_with_TC	9_99085314_100085314	ENSG00000224546	ENSG00000224546.2	EIF4BP3	EIF4BP3
806	0.0207733	0.00171449	0.733615	0.0603642	0.183533	Small_Intestine_Terminal_Ileum	HDL_MTAG_with_TC	9_99085314_100085314	ENSG00000136938	ENSG00000136938.9	ANP32B	ANP32B
2131	0.0540353	0.0220699	0.52586	0.214596	0.18344	Thyroid	TC_MTAG_with_TC	9_94081258_95081258	ENSG00000127080	ENSG00000127080.10	IPPK	IPPK
492	0.0673194	0.00513305	0.691571	0.0525483	0.183428	Pituitary	TC_MTAG_with_TC	9_102789530_103789530	ENSG00000255815	ENSG00000255815.3	KRT8P11	KRT8P11
2380	0.00400634	0.000919186	0.660345	0.151321	0.183408	Vagina	TC_MTAG_with_TC	9_95451769_96451769	ENSG00000106819	ENSG00000106819.13	ASPN	ASPN
2672	0.00110115	0.000276668	0.651688	0.163556	0.183378	Thyroid	HDL_MTAG_with_TC	9_94081258_95081258	ENSG00000229694	ENSG00000229694.8	LINC00484
1588	0.0115658	0.00254753	0.657871	0.144722	0.183294	Breast_Mammary_Tissue	HDL_MTAG_with_TC	9_94081258_95081258	ENSG00000275318	ENSG00000275318.1
3098	0.000226439	9.979e-05	0.566791	0.249597	0.183286	Testis	HDL_MTAG_with_TC	9_95451769_96451769	ENSG00000157303	ENSG00000157303.11	SUSD3	SUSD3
3006	0.000249983	7.62879e-05	0.625719	0.190769	0.183186	Kidney_Cortex	HDL_MTAG_with_TC	9_95451769_96451769	ENSG00000157303	ENSG00000157303.11	SUSD3	SUSD3
1675	0.00563877	0.00221294	0.581407	0.22799	0.182752	Esophagus_Mucosa	TG_MTAG_with_TC	9_102789530_103789530	ENSG00000136897	ENSG00000136897.8	MRPL50	MRPL50
2672	0.0430475	0.0126875	0.588725	0.173334	0.182205	Esophagus_Gastroesophageal_Junction	TC_MTAG_with_TC	9_94081258_95081258	ENSG00000229694	ENSG00000229694.8	LINC00484
129	0.16235	0.00200937	0.645654	0.00780893	0.182178	Brain_Hippocampus	HDL_MTAG_with_TC	9_102789530_103789530	ENSG00000106799	ENSG00000106799.14	TGFBR1	TGFBR1
670	0.00172601	0.000109379	0.767556	0.0484587	0.18215	Brain_Amygdala	TC_MTAG_with_TC	9_99085314_100085314	ENSG00000095380	ENSG00000095380.11	NANS	NANS
2977	0.0466475	0.0165307	0.557375	0.197337	0.182109	Ovary	TC_MTAG_with_TC	9_94081258_95081258	ENSG00000127083	ENSG00000127083.8	OMD	OMD
3218	0.012514	0.039448	0.184573	0.581651	0.181814	Brain_Nucleus_accumbens_basal_ganglia	TG_MTAG_with_TC	9_94081258_95081258	ENSG00000090054	ENSG00000090054.16	SPTLC1	SPTLC1
438	0.453848	0.020772	0.32872	0.0148633	0.181796	Skin_Sun_Exposed_Lower_leg	TG_MTAG_with_TC	9_99085314_100085314	ENSG00000185920	ENSG00000185920.18	PTCH1	PTCH1
1829	0.0651238	0.0118506	0.627271	0.113963	0.181792	Artery_Aorta	TG_MTAG_with_TC	9_99085314_100085314	ENSG00000224546	ENSG00000224546.2	EIF4BP3	EIF4BP3
1977	0.00074903	0.000154549	0.677796	0.13967	0.18163	Adipose_Visceral_Omentum	TC_MTAG_with_TC	9_102789530_103789530	ENSG00000255145	ENSG00000255145.3	STX17-DT	STX17-DT
1439	0.0660145	0.00989934	0.645837	0.0966662	0.181583	Esophagus_Muscularis	HDL_MTAG_with_TC	9_95451769_96451769	ENSG00000175787	ENSG00000175787.17	ZNF169	ZNF169
1278	0.000121714	1.57747e-05	0.724626	0.0937338	0.181503	Brain_Substantia_nigra	HDL_MTAG_with_TC	9_99085314_100085314	ENSG00000182150	ENSG00000182150.19	ERCC6L2	ERCC6L2
1261	0.000330141	4.41055e-05	0.722274	0.096312	0.181039	Kidney_Cortex	HDL_MTAG_with_TC	9_95451769_96451769	ENSG00000225511	ENSG00000225511.8	LINC00475	LINC00475
3021	0.00248502	0.00245037	0.409975	0.404078	0.181011	Pancreas	TC_MTAG_with_TC	9_95451769_96451769	ENSG00000127080	ENSG00000127080.10	IPPK	IPPK
1588	0.130277	0.0213395	0.57364	0.0937815	0.180961	Whole_Blood	TC_MTAG_with_TC	9_94081258_95081258	ENSG00000275318	ENSG00000275318.1
642	0.0598416	0.0042929	0.704564	0.0503628	0.180939	Esophagus_Muscularis	TC_MTAG_with_TC	9_98334653_99334653	ENSG00000197816	ENSG00000197816.16	CCDC180	CCDC180
2291	0.000342365	0.000104014	0.62803	0.190621	0.180903	Brain_Cerebellar_Hemisphere	TC_MTAG_with_TC	9_99085314_100085314	ENSG00000188152	ENSG00000188152.13	NUTM2G	NUTM2G
3039	0.202971	0.0569285	0.436934	0.122368	0.180798	Cells_Cultured_fibroblasts	TG_MTAG_with_TC	9_98334653_99334653	ENSG00000130956	ENSG00000130956.14	HABP4	HABP4
1296	0.0349704	0.00511018	0.67997	0.0991821	0.180768	Prostate	TC_MTAG_with_TC	9_97827711_98827711	ENSG00000158122	ENSG00000158122.12	PRXL2C	PRXL2C
3221	0.026513	0.0197588	0.443149	0.330076	0.180504	Cells_Cultured_fibroblasts	TC_MTAG_with_TC	9_94081258_95081258	ENSG00000165030	ENSG00000165030.4	NFIL3	NFIL3
877	0.000945085	7.30565e-05	0.759988	0.0585677	0.180426	Breast_Mammary_Tissue	TC_MTAG_with_TC	9_102789530_103789530	ENSG00000198785	ENSG00000198785.7	GRIN3A	GRIN3A
1833	0.0078913	0.00356772	0.556653	0.251486	0.180402	Adipose_Visceral_Omentum	TC_MTAG_with_TC	9_98334653_99334653	ENSG00000188152	ENSG00000188152.13	NUTM2G	NUTM2G
3221	0.0336858	0.0125975	0.563039	0.21038	0.180298	Adrenal_Gland	TC_MTAG_with_TC	9_94081258_95081258	ENSG00000148090	ENSG00000148090.12	AUH	AUH
1970	0.00306923	0.000576282	0.687284	0.128865	0.180205	Brain_Nucleus_accumbens_basal_ganglia	HDL_MTAG_with_TC	9_98334653_99334653	ENSG00000196597	ENSG00000196597.13	ZNF782	ZNF782
2295	0.000108059	2.78867e-05	0.651707	0.168005	0.180152	Heart_Atrial_Appendage	HDL_MTAG_with_TC	9_99085314_100085314	ENSG00000254483	ENSG00000254483.1	SUGT1P4	SUGT1P4
2672	0.0442748	0.0116072	0.605511	0.158563	0.180045	Colon_Transverse	TC_MTAG_with_TC	9_94081258_95081258	ENSG00000229694	ENSG00000229694.8	LINC00484
2862	0.00281457	0.000784427	0.638572	0.177791	0.180038	Skin_Not_Sun_Exposed_Suprapubic	HDL_MTAG_with_TC	9_98334653_99334653	ENSG00000081377	ENSG00000081377.17	CDC14B	CDC14B
1588	0.152615	0.0271984	0.543535	0.0966862	0.179965	Lung	TG_MTAG_with_TC	9_94081258_95081258	ENSG00000275318	ENSG00000275318.1
2704	0.0092846	0.00280997	0.620382	0.187578	0.179946	Vagina	TC_MTAG_with_TC	9_98334653_99334653	ENSG00000271384	ENSG00000271384.1
2489	0.229238	0.0672904	0.40495	0.118689	0.179832	Brain_Cortex	TG_MTAG_with_TC	9_98334653_99334653	ENSG00000233820	ENSG00000233820.2
1224	0.000335796	3.90434e-05	0.734568	0.0852292	0.179828	Brain_Substantia_nigra	HDL_MTAG_with_TC	9_95451769_96451769	ENSG00000234537	ENSG00000234537.1
1559	0.0668339	0.0109585	0.638008	0.104432	0.179768	Adipose_Subcutaneous	TG_MTAG_with_TC	9_99085314_100085314	ENSG00000225194	ENSG00000225194.4	LINC00092	LINC00092
1602	0.0112644	0.00258648	0.65595	0.150437	0.179763	Brain_Hippocampus	TC_MTAG_with_TC	9_98334653_99334653	ENSG00000196312	ENSG00000196312.16	MFSD14CP	MFSD14CP
3019	0.00134423	0.000574098	0.573568	0.244782	0.179732	Artery_Coronary	HDL_MTAG_with_TC	9_94081258_95081258	ENSG00000106809	ENSG00000106809.11	OGN	OGN
3095	0.00794254	0.00257276	0.611817	0.198001	0.179666	Minor_Salivary_Gland	TG_MTAG_with_TC	9_95451769_96451769	ENSG00000188938	ENSG00000188938.17	FAM120AOS	FAM120AOS
3212	0.0315529	0.0147675	0.527386	0.246649	0.179645	Uterus	TC_MTAG_with_TC	9_94081258_95081258	ENSG00000234537	ENSG00000234537.1
3098	0.00387942	0.00105962	0.640619	0.174798	0.179644	Muscle_Skeletal	TC_MTAG_with_TC	9_95451769_96451769	ENSG00000048828	ENSG00000048828.18	FAM120A	FAM120A
1689	0.00180482	0.000464372	0.650925	0.1673	0.179505	Brain_Caudate_basal_ganglia	HDL_MTAG_with_TC	9_94081258_95081258	ENSG00000187984	ENSG00000187984.14	ANKRD19P	ANKRD19P
631	0.0164511	0.00141861	0.739111	0.0635554	0.179464	Testis	HDL_MTAG_with_TC	9_94081258_95081258	ENSG00000165233	ENSG00000165233.18	CARD19	CARD19
3207	0.0321459	0.0200027	0.473789	0.294634	0.179428	Minor_Salivary_Gland	TG_MTAG_with_TC	9_94081258_95081258	ENSG00000188312	ENSG00000188312.14	CENPP	CENPP
3083	0.00511018	0.00541386	0.393626	0.416839	0.17901	Brain_Anterior_cingulate_cortex_BA24	TG_MTAG_with_TC	9_95451769_96451769	ENSG00000165233	ENSG00000165233.18	CARD19	CARD19
1288	0.10155	0.0124467	0.629989	0.0770366	0.178977	Breast_Mammary_Tissue	TG_MTAG_with_TC	9_99085314_100085314	ENSG00000182150	ENSG00000182150.19	ERCC6L2	ERCC6L2
1368	0.0292828	0.00297299	0.716271	0.0725417	0.178932	Adipose_Subcutaneous	TG_MTAG_with_TC	9_102789530_103789530	ENSG00000165152	ENSG00000165152.9	PGAP4	PGAP4
1296	0.0958676	0.014009	0.620835	0.0905429	0.178746	Prostate	HDL_MTAG_with_TC	9_97827711_98827711	ENSG00000158122	ENSG00000158122.12	PRXL2C	PRXL2C
3221	0.00101469	0.000273937	0.645905	0.174197	0.17861	Skin_Sun_Exposed_Lower_leg	HDL_MTAG_with_TC	9_94081258_95081258	ENSG00000165030	ENSG00000165030.4	NFIL3	NFIL3
2862	0.00255364	0.00105166	0.579371	0.238421	0.178603	Adipose_Visceral_Omentum	HDL_MTAG_with_TC	9_98334653_99334653	ENSG00000081377	ENSG00000081377.17	CDC14B	CDC14B
2977	0.00141868	0.000502742	0.605206	0.214291	0.178582	Ovary	HDL_MTAG_with_TC	9_94081258_95081258	ENSG00000127083	ENSG00000127083.8	OMD	OMD
3016	0.0451848	0.0138736	0.583425	0.178957	0.178559	Ovary	TG_MTAG_with_TC	9_94081258_95081258	ENSG00000106809	ENSG00000106809.11	OGN	OGN
1833	0.00310593	0.000574713	0.690404	0.127572	0.178343	Colon_Transverse	HDL_MTAG_with_TC	9_98334653_99334653	ENSG00000188152	ENSG00000188152.13	NUTM2G	NUTM2G
2295	0.000364193	8.36283e-05	0.66807	0.153228	0.178254	Artery_Aorta	TC_MTAG_with_TC	9_99085314_100085314	ENSG00000136943	ENSG00000136943.12	CTSV	CTSV
2672	0.0441744	0.0118351	0.604137	0.161681	0.178172	Muscle_Skeletal	TC_MTAG_with_TC	9_94081258_95081258	ENSG00000229694	ENSG00000229694.8	LINC00484
2524	0.0929324	0.221127	0.150309	0.357472	0.178161	Lung	TG_MTAG_with_TC	9_97827711_98827711	ENSG00000185920	ENSG00000185920.18	PTCH1	PTCH1
755	0.0595735	0.00463802	0.703186	0.0545676	0.178035	Ovary	TC_MTAG_with_TC	9_98334653_99334653	ENSG00000254633	ENSG00000254633.2	STRA6LP	STRA6LP
3102	1.12617e-05	0.62094	3.64939e-06	0.20104	0.178005	Testis	HDL_MTAG_with_TC	7_30539982_31539982	ENSG00000226874	ENSG00000226874.1	TRPC6P10	TRPC6P10
1604	0.0116928	0.00218999	0.680901	0.127351	0.177865	Brain_Cerebellar_Hemisphere	TC_MTAG_with_TC	9_98334653_99334653	ENSG00000196312	ENSG00000196312.16	MFSD14CP	MFSD14CP
554	0.180178	0.012342	0.58945	0.0401989	0.177831	Thyroid	HDL_MTAG_with_TC	9_98334653_99334653	ENSG00000148120	ENSG00000148120.18	AOPEP	AOPEP
1674	0.00699352	0.000905935	0.721092	0.093232	0.177776	Colon_Transverse	TG_MTAG_with_TC	9_102789530_103789530	ENSG00000136870	ENSG00000136870.11	ZNF189	ZNF189
2862	0.00707734	0.00341934	0.547465	0.264324	0.177714	Liver	TC_MTAG_with_TC	9_98334653_99334653	ENSG00000081377	ENSG00000081377.17	CDC14B	CDC14B
2967	0.00277045	0.00079621	0.636095	0.182632	0.177706	Brain_Amygdala	HDL_MTAG_with_TC	9_98334653_99334653	ENSG00000237212	ENSG00000237212.2
3016	0.0287107	0.0304127	0.37071	0.392509	0.177658	Brain_Caudate_basal_ganglia	TG_MTAG_with_TC	9_94081258_95081258	ENSG00000106809	ENSG00000106809.11	OGN	OGN
806	0.0207441	0.00190545	0.732586	0.0671138	0.177651	Pituitary	HDL_MTAG_with_TC	9_99085314_100085314	ENSG00000136938	ENSG00000136938.9	ANP32B	ANP32B
890	0.0584279	0.00465541	0.703514	0.055877	0.177525	Adrenal_Gland	TC_MTAG_with_TC	9_98334653_99334653	ENSG00000159712	ENSG00000159712.10	ANKRD18CP	ANKRD18CP
3206	0.000285228	0.00100557	0.181543	0.639855	0.177311	Small_Intestine_Terminal_Ileum	HDL_MTAG_with_TC	9_94081258_95081258	ENSG00000188312	ENSG00000188312.14	CENPP	CENPP
3098	0.00196079	0.00299303	0.323791	0.494069	0.177186	Esophagus_Muscularis	TC_MTAG_with_TC	9_95451769_96451769	ENSG00000188938	ENSG00000188938.17	FAM120AOS	FAM120AOS
3221	0.00100004	0.000291021	0.636578	0.185073	0.177058	Stomach	HDL_MTAG_with_TC	9_94081258_95081258	ENSG00000196305	ENSG00000196305.19	IARS1	IARS1
3098	0.00834512	0.00220395	0.642829	0.169595	0.177027	Adipose_Visceral_Omentum	TG_MTAG_with_TC	9_95451769_96451769	ENSG00000185963	ENSG00000185963.14	BICD2	BICD2
1476	0.101798	0.0150124	0.615654	0.0906152	0.17692	Nerve_Tibial	TG_MTAG_with_TC	9_99085314_100085314	ENSG00000136936	ENSG00000136936.11	XPA	XPA
2497	0.239554	0.0751881	0.387041	0.121302	0.176915	Brain_Substantia_nigra	TG_MTAG_with_TC	9_97827711_98827711	ENSG00000268926	ENSG00000268926.3
199	0.113855	0.00218303	0.693973	0.0131293	0.176859	Stomach	HDL_MTAG_with_TC	9_95451769_96451769	ENSG00000165140	ENSG00000165140.12	FBP1	FBP1
3095	0.00024836	8.04494e-05	0.62166	0.201193	0.176819	Minor_Salivary_Gland	HDL_MTAG_with_TC	9_95451769_96451769	ENSG00000188938	ENSG00000188938.17	FAM120AOS	FAM120AOS
1833	0.00308958	0.000598006	0.686768	0.132751	0.176793	Artery_Aorta	HDL_MTAG_with_TC	9_98334653_99334653	ENSG00000188152	ENSG00000188152.13	NUTM2G	NUTM2G
3070	0.00373608	0.00122026	0.616945	0.201327	0.176772	Brain_Substantia_nigra	TC_MTAG_with_TC	9_95451769_96451769	ENSG00000204352	ENSG00000204352.5	FAM120A2P	FAM120A2P
3218	0.0111946	0.035289	0.18711	0.589655	0.176751	Brain_Nucleus_accumbens_basal_ganglia	TC_MTAG_with_TC	9_94081258_95081258	ENSG00000090054	ENSG00000090054.16	SPTLC1	SPTLC1
1432	0.0530122	0.0233539	0.518629	0.228299	0.176706	Brain_Amygdala	HDL_MTAG_with_TC	9_95451769_96451769	ENSG00000175787	ENSG00000175787.17	ZNF169	ZNF169
3098	0.00653894	0.00401657	0.503698	0.309222	0.176524	Heart_Left_Ventricle	TG_MTAG_with_TC	9_95451769_96451769	ENSG00000185963	ENSG00000185963.14	BICD2	BICD2
2277	0.000109264	2.72961e-05	0.658973	0.164447	0.176443	Vagina	HDL_MTAG_with_TC	9_99085314_100085314	ENSG00000242375	ENSG00000242375.1
1726	0.00647158	0.00126639	0.682672	0.133412	0.176177	Vagina	TC_MTAG_with_TC	9_102789530_103789530	ENSG00000119508	ENSG00000119508.18	NR4A3	NR4A3
2025	0.00233853	0.000572729	0.659558	0.161356	0.176175	Brain_Cerebellar_Hemisphere	HDL_MTAG_with_TC	9_97827711_98827711	ENSG00000236095	ENSG00000236095.1
2277	0.0616509	0.0154015	0.597653	0.149129	0.176166	Vagina	TG_MTAG_with_TC	9_99085314_100085314	ENSG00000242375	ENSG00000242375.1
3098	0.000152834	0.000176267	0.382552	0.441031	0.176088	Thyroid	HDL_MTAG_with_TC	9_95451769_96451769	ENSG00000048828	ENSG00000048828.18	FAM120A	FAM120A
670	0.0294208	0.00186443	0.745592	0.0470729	0.17605	Brain_Amygdala	HDL_MTAG_with_TC	9_99085314_100085314	ENSG00000095380	ENSG00000095380.11	NANS	NANS
1145	0.0152003	0.00231805	0.699916	0.106562	0.176004	Spleen	HDL_MTAG_with_TC	9_94081258_95081258	ENSG00000127084	ENSG00000127084.19	FGD3	FGD3
2295	0.0609574	0.0161172	0.591081	0.156107	0.175738	Colon_Transverse	TG_MTAG_with_TC	9_99085314_100085314	ENSG00000158122	ENSG00000158122.12	PRXL2C	PRXL2C
1476	0.000420027	6.45136e-05	0.714327	0.109541	0.175648	Skin_Sun_Exposed_Lower_leg	TC_MTAG_with_TC	9_99085314_100085314	ENSG00000136936	ENSG00000136936.11	XPA	XPA
2241	0.000691982	0.000218218	0.626324	0.197337	0.175428	Thyroid	TC_MTAG_with_TC	9_102789530_103789530	ENSG00000234709	ENSG00000234709.2	UPF3AP3	UPF3AP3
1214	0.00554305	0.000667329	0.730735	0.0877981	0.175256	Brain_Amygdala	HDL_MTAG_with_TC	9_98334653_99334653	ENSG00000213612	ENSG00000213612.3	FAM220CP	FAM220CP
2672	0.0368227	0.0193867	0.503594	0.264961	0.175236	Brain_Cortex	TC_MTAG_with_TC	9_94081258_95081258	ENSG00000229694	ENSG00000229694.8	LINC00484
3039	0.00272161	0.000855499	0.624946	0.196268	0.175209	Colon_Sigmoid	HDL_MTAG_with_TC	9_98334653_99334653	ENSG00000224546	ENSG00000224546.2	EIF4BP3	EIF4BP3
814	0.00579966	0.000464686	0.758175	0.0605722	0.174988	Brain_Cerebellar_Hemisphere	HDL_MTAG_with_TC	9_98334653_99334653	ENSG00000254483	ENSG00000254483.1	SUGT1P4	SUGT1P4
2281	0.0116468	0.002972	0.645824	0.164625	0.174933	Nerve_Tibial	TC_MTAG_with_TC	9_97827711_98827711	ENSG00000232283	ENSG00000232283.1	HSD17B3-AS1	HSD17B3-AS1
1970	0.00311996	0.000549074	0.698644	0.122778	0.174909	Adipose_Visceral_Omentum	HDL_MTAG_with_TC	9_98334653_99334653	ENSG00000196597	ENSG00000196597.13	ZNF782	ZNF782
1604	0.00309456	0.000633134	0.682025	0.139365	0.174883	Brain_Frontal_Cortex_BA9	HDL_MTAG_with_TC	9_98334653_99334653	ENSG00000196312	ENSG00000196312.16	MFSD14CP	MFSD14CP
1977	0.0066551	0.0012585	0.687406	0.129816	0.174865	Artery_Tibial	TG_MTAG_with_TC	9_102789530_103789530	ENSG00000255145	ENSG00000255145.3	STX17-DT	STX17-DT
1831	0.00799808	0.00273654	0.606995	0.207509	0.174762	Muscle_Skeletal	TG_MTAG_with_TC	9_95451769_96451769	ENSG00000198000	ENSG00000198000.12	NOL8	NOL8
1176	0.104038	0.0133381	0.627736	0.0803042	0.174584	Esophagus_Muscularis	HDL_MTAG_with_TC	9_97827711_98827711	ENSG00000224848	ENSG00000224848.4
2276	0.0027173	0.000918254	0.614397	0.207447	0.17452	Pancreas	HDL_MTAG_with_TC	9_98334653_99334653	ENSG00000081386	ENSG00000081386.13	ZNF510	ZNF510
3207	0.000818672	0.000476512	0.521074	0.303119	0.174512	Brain_Nucleus_accumbens_basal_ganglia	HDL_MTAG_with_TC	9_94081258_95081258	ENSG00000198000	ENSG00000198000.12	NOL8	NOL8
1367	0.000158528	2.04741e-05	0.731073	0.0942445	0.174503	Skin_Not_Sun_Exposed_Suprapubic	HDL_MTAG_with_TC	9_102789530_103789530	ENSG00000155827	ENSG00000155827.12	RNF20	RNF20
2295	0.055466	0.0217264	0.537833	0.210498	0.174477	Adipose_Visceral_Omentum	TG_MTAG_with_TC	9_99085314_100085314	ENSG00000188152	ENSG00000188152.13	NUTM2G	NUTM2G
2295	0.000288982	0.000160935	0.530105	0.295042	0.174403	Cells_EBV-transformed_lymphocytes	TC_MTAG_with_TC	9_99085314_100085314	ENSG00000196312	ENSG00000196312.16	MFSD14CP	MFSD14CP
2291	0.0633733	0.0138343	0.614499	0.13397	0.174324	Uterus	TG_MTAG_with_TC	9_99085314_100085314	ENSG00000188152	ENSG00000188152.13	NUTM2G	NUTM2G
2432	0.00230892	0.00057666	0.658538	0.164298	0.174278	Vagina	HDL_MTAG_with_TC	9_97827711_98827711	ENSG00000275465	ENSG00000275465.8
1675	0.0064443	0.00148906	0.664464	0.153361	0.174242	Prostate	TG_MTAG_with_TC	9_102789530_103789530	ENSG00000136897	ENSG00000136897.8	MRPL50	MRPL50
3221	0.00468538	0.04776	0.0691067	0.704258	0.17419	Muscle_Skeletal	TG_MTAG_with_TC	9_94081258_95081258	ENSG00000090054	ENSG00000090054.16	SPTLC1	SPTLC1
1176	0.0362442	0.00451503	0.69835	0.086821	0.17407	Esophagus_Gastroesophageal_Junction	TC_MTAG_with_TC	9_97827711_98827711	ENSG00000224848	ENSG00000224848.4
2852	0.00594458	0.00173859	0.633278	0.185038	0.174001	Brain_Cerebellar_Hemisphere	HDL_MTAG_with_TC	9_98334653_99334653	ENSG00000271155	ENSG00000271155.1
1609	0.0118807	0.00206875	0.69184	0.120294	0.173917	Brain_Nucleus_accumbens_basal_ganglia	TC_MTAG_with_TC	9_98334653_99334653	ENSG00000196312	ENSG00000196312.16	MFSD14CP	MFSD14CP
3203	0.0328359	0.0196637	0.483955	0.289642	0.173904	Cells_EBV-transformed_lymphocytes	TG_MTAG_with_TC	9_94081258_95081258	ENSG00000188312	ENSG00000188312.14	CENPP	CENPP
836	0.0588138	0.00458608	0.707702	0.0550101	0.173888	Adrenal_Gland	TC_MTAG_with_TC	9_98334653_99334653	ENSG00000203279	ENSG00000203279.6
2672	0.0466639	0.0180116	0.549609	0.211968	0.173747	Nerve_Tibial	TG_MTAG_with_TC	9_94081258_95081258	ENSG00000229694	ENSG00000229694.8	LINC00484
2292	0.000103302	3.3707e-05	0.62302	0.203114	0.173729	Adrenal_Gland	HDL_MTAG_with_TC	9_99085314_100085314	ENSG00000188152	ENSG00000188152.13	NUTM2G	NUTM2G
642	0.00587721	0.000399395	0.768041	0.0520198	0.173662	Ovary	HDL_MTAG_with_TC	9_98334653_99334653	ENSG00000197816	ENSG00000197816.16	CCDC180	CCDC180
2435	0.0107954	0.00370058	0.604969	0.207206	0.173329	Kidney_Cortex	TC_MTAG_with_TC	9_97827711_98827711	ENSG00000175611	ENSG00000175611.14	ERCC6L2-AS1	ERCC6L2-AS1
1747	0.0665353	0.0113118	0.640198	0.108668	0.173286	Nerve_Tibial	TG_MTAG_with_TC	9_99085314_100085314	ENSG00000275465	ENSG00000275465.8
3221	0.00652921	0.0401509	0.109132	0.670926	0.173262	Breast_Mammary_Tissue	TC_MTAG_with_TC	9_94081258_95081258	ENSG00000169071	ENSG00000169071.15	ROR2	ROR2
764	0.0162767	0.00160879	0.736346	0.0726074	0.173161	Whole_Blood	HDL_MTAG_with_TC	9_94081258_95081258	ENSG00000157303	ENSG00000157303.11	SUSD3	SUSD3
642	0.312417	0.0255055	0.452239	0.0367474	0.173092	Colon_Sigmoid	TG_MTAG_with_TC	9_98334653_99334653	ENSG00000197816	ENSG00000197816.16	CCDC180	CCDC180
642	0.0608406	0.00390934	0.716326	0.0458548	0.17307	Adrenal_Gland	TC_MTAG_with_TC	9_98334653_99334653	ENSG00000197816	ENSG00000197816.16	CCDC180	CCDC180
2974	0.000913829	0.000461308	0.548782	0.276856	0.172986	Brain_Cerebellum	HDL_MTAG_with_TC	9_94081258_95081258	ENSG00000273381	ENSG00000273381.1
271	0.00381055	0.000111066	0.799999	0.0231447	0.172935	Brain_Spinal_cord_cervical_c-1	HDL_MTAG_with_TC	9_94081258_95081258	ENSG00000231107	ENSG00000231107.2	LINC01508	LINC01508
3098	0.00209727	0.0028823	0.346329	0.475789	0.172903	Adrenal_Gland	TC_MTAG_with_TC	9_95451769_96451769	ENSG00000131669	ENSG00000131669.10	NINJ1	NINJ1
1133	0.00561079	0.000618696	0.739585	0.0813804	0.172805	Brain_Cortex	HDL_MTAG_with_TC	9_98334653_99334653	ENSG00000277103	ENSG00000277103.1
2295	0.000103917	3.32679e-05	0.626724	0.200467	0.172672	Artery_Coronary	HDL_MTAG_with_TC	9_99085314_100085314	ENSG00000158122	ENSG00000158122.12	PRXL2C	PRXL2C
1865	0.0420248	0.0178217	0.539286	0.228526	0.172341	Testis	TG_MTAG_with_TC	9_94081258_95081258	ENSG00000185963	ENSG00000185963.14	BICD2	BICD2
1507	0.000127652	1.91968e-05	0.719514	0.108031	0.172308	Brain_Substantia_nigra	HDL_MTAG_with_TC	9_102789530_103789530	ENSG00000225376	ENSG00000225376.6	TMEM246-AS1	TMEM246-AS1
3221	0.0337455	0.0188261	0.497726	0.277502	0.1722	Cells_Cultured_fibroblasts	TG_MTAG_with_TC	9_94081258_95081258	ENSG00000148090	ENSG00000148090.12	AUH	AUH
2524	0.0019941	0.000895484	0.569467	0.255557	0.172086	Cells_Cultured_fibroblasts	HDL_MTAG_with_TC	9_97827711_98827711	ENSG00000271155	ENSG00000271155.1
847	0.113657	0.00856637	0.656495	0.0493081	0.171973	Skin_Not_Sun_Exposed_Suprapubic	HDL_MTAG_with_TC	9_97827711_98827711	ENSG00000081386	ENSG00000081386.13	ZNF510	ZNF510
2295	0.0554389	0.0219926	0.537571	0.213082	0.171916	Breast_Mammary_Tissue	TG_MTAG_with_TC	9_99085314_100085314	ENSG00000130958	ENSG00000130958.13	SLC35D2	SLC35D2
906	0.310658	0.0268054	0.451824	0.0388141	0.171899	Vagina	TG_MTAG_with_TC	9_99085314_100085314	ENSG00000136932	ENSG00000136932.15	TRMO	TRMO
631	0.0113076	0.00672677	0.508024	0.302047	0.171895	Skin_Sun_Exposed_Lower_leg	HDL_MTAG_with_TC	9_94081258_95081258	ENSG00000165233	ENSG00000165233.18	CARD19	CARD19
2295	0.000348065	0.000103283	0.638486	0.189289	0.171774	Breast_Mammary_Tissue	TC_MTAG_with_TC	9_99085314_100085314	ENSG00000269907	ENSG00000269907.1	PTMAP11	PTMAP11
2852	0.00939421	0.00274749	0.631595	0.184549	0.171714	Brain_Cerebellar_Hemisphere	TC_MTAG_with_TC	9_98334653_99334653	ENSG00000271155	ENSG00000271155.1
2543	5.1925e-09	0.000332053	1.29498e-05	0.827949	0.171706	Muscle_Skeletal	HDL_MTAG_with_TC	9_95451769_96451769	ENSG00000106823	ENSG00000106823.13	ECM2	ECM2
1472	0.000399577	8.80693e-05	0.678447	0.149362	0.171703	Testis	TC_MTAG_with_TC	9_99085314_100085314	ENSG00000214417	ENSG00000214417.4	KRT18P13	KRT18P13
2337	0.000111544	3.41921e-05	0.634021	0.194177	0.171657	Esophagus_Muscularis	HDL_MTAG_with_TC	9_102789530_103789530	ENSG00000170681	ENSG00000170681.7	CAVIN4	CAVIN4
2131	0.0620277	0.0151795	0.60364	0.147552	0.171601	Muscle_Skeletal	TC_MTAG_with_TC	9_94081258_95081258	ENSG00000127080	ENSG00000127080.10	IPPK	IPPK
2336	0.00618909	0.0017557	0.639332	0.181193	0.17153	Brain_Cerebellum	TG_MTAG_with_TC	9_102789530_103789530	ENSG00000170681	ENSG00000170681.7	CAVIN4	CAVIN4
3039	0.00220269	0.260641	0.00474171	0.560907	0.171508	Thyroid	TG_MTAG_with_TC	9_98334653_99334653	ENSG00000232283	ENSG00000232283.1	HSD17B3-AS1	HSD17B3-AS1
3209	6.91585e-08	0.00130002	4.40185e-05	0.827274	0.171382	Skin_Sun_Exposed_Lower_leg	HDL_MTAG_with_TC	9_94081258_95081258	ENSG00000188312	ENSG00000188312.14	CENPP	CENPP
2295	0.000112752	2.46557e-05	0.680008	0.148528	0.171327	Testis	HDL_MTAG_with_TC	9_99085314_100085314	ENSG00000196597	ENSG00000196597.13	ZNF782	ZNF782
1207	0.0903554	0.0143532	0.625278	0.0991561	0.170858	Artery_Aorta	TC_MTAG_with_TC	9_98334653_99334653	ENSG00000224764	ENSG00000224764.1
3221	0.0246771	0.0221388	0.412463	0.369866	0.170855	Cells_Cultured_fibroblasts	TC_MTAG_with_TC	9_94081258_95081258	ENSG00000196305	ENSG00000196305.19	IARS1	IARS1
1224	0.0561565	0.00652938	0.686881	0.0796937	0.170739	Brain_Substantia_nigra	TC_MTAG_with_TC	9_95451769_96451769	ENSG00000234537	ENSG00000234537.1
2295	0.000113152	2.43619e-05	0.682423	0.146756	0.170683	Brain_Nucleus_accumbens_basal_ganglia	HDL_MTAG_with_TC	9_99085314_100085314	ENSG00000196597	ENSG00000196597.13	ZNF782	ZNF782
2031	9.00046e-05	4.75524e-05	0.542656	0.286532	0.170674	Breast_Mammary_Tissue	HDL_MTAG_with_TC	9_99085314_100085314	ENSG00000196116	ENSG00000196116.8	TDRD7	TDRD7
3019	0.0469287	0.0169672	0.562302	0.203131	0.170672	Colon_Transverse	TC_MTAG_with_TC	9_94081258_95081258	ENSG00000106809	ENSG00000106809.11	OGN	OGN
3095	0.00339193	0.0016017	0.560119	0.264322	0.170566	Brain_Nucleus_accumbens_basal_ganglia	TC_MTAG_with_TC	9_95451769_96451769	ENSG00000275318	ENSG00000275318.1
1476	0.000146674	2.22265e-05	0.720393	0.108996	0.170443	Artery_Aorta	HDL_MTAG_with_TC	9_99085314_100085314	ENSG00000136936	ENSG00000136936.11	XPA	XPA
1365	0.0144371	0.00280033	0.680555	0.131835	0.170373	Testis	HDL_MTAG_with_TC	9_94081258_95081258	ENSG00000232843	ENSG00000232843.2	SNX18P2	SNX18P2
631	0.186912	0.0201003	0.562352	0.0603043	0.170331	Stomach	TG_MTAG_with_TC	9_94081258_95081258	ENSG00000165233	ENSG00000165233.18	CARD19	CARD19
1351	0.00540787	0.000829477	0.71414	0.109367	0.170256	Brain_Caudate_basal_ganglia	HDL_MTAG_with_TC	9_98334653_99334653	ENSG00000228376	ENSG00000228376.3	GAS2L1P2	GAS2L1P2
2031	0.00246603	0.000474578	0.693518	0.133295	0.170246	Liver	HDL_MTAG_with_TC	9_97827711_98827711	ENSG00000165244	ENSG00000165244.7	ZNF367	ZNF367
3221	0.0240534	0.0286541	0.354774	0.422462	0.170057	Heart_Atrial_Appendage	TG_MTAG_with_TC	9_94081258_95081258	ENSG00000090054	ENSG00000090054.16	SPTLC1	SPTLC1
2191	0.00614902	0.00181148	0.635111	0.186931	0.169997	Kidney_Cortex	TG_MTAG_with_TC	9_102789530_103789530	ENSG00000234709	ENSG00000234709.2	UPF3AP3	UPF3AP3
2025	0.0161809	0.00396285	0.650718	0.159197	0.169941	Brain_Cerebellar_Hemisphere	TC_MTAG_with_TC	9_97827711_98827711	ENSG00000236095	ENSG00000236095.1
1588	0.123491	0.0301694	0.543758	0.132673	0.169909	Colon_Transverse	TC_MTAG_with_TC	9_94081258_95081258	ENSG00000275318	ENSG00000275318.1
1608	0.00323391	0.000516748	0.712737	0.113719	0.169794	Brain_Cortex	HDL_MTAG_with_TC	9_98334653_99334653	ENSG00000196312	ENSG00000196312.16	MFSD14CP	MFSD14CP
2295	0.000112634	2.50371e-05	0.679299	0.150829	0.169734	Small_Intestine_Terminal_Ileum	HDL_MTAG_with_TC	9_99085314_100085314	ENSG00000158122	ENSG00000158122.12	PRXL2C	PRXL2C
2276	0.00290809	0.000749187	0.657535	0.169226	0.169582	Skin_Not_Sun_Exposed_Suprapubic	HDL_MTAG_with_TC	9_98334653_99334653	ENSG00000081386	ENSG00000081386.13	ZNF510	ZNF510
2672	0.00108219	0.000318955	0.640467	0.188597	0.169536	Esophagus_Gastroesophageal_Junction	HDL_MTAG_with_TC	9_94081258_95081258	ENSG00000229694	ENSG00000229694.8	LINC00484
1261	0.00975825	0.00130366	0.723004	0.096421	0.169513	Kidney_Cortex	TG_MTAG_with_TC	9_95451769_96451769	ENSG00000225511	ENSG00000225511.8	LINC00475	LINC00475
3221	0.0388925	0.0138514	0.573643	0.204131	0.169482	Esophagus_Gastroesophageal_Junction	TG_MTAG_with_TC	9_94081258_95081258	ENSG00000148090	ENSG00000148090.12	AUH	AUH
1831	0.00510624	0.00570016	0.387525	0.43243	0.169238	Prostate	TG_MTAG_with_TC	9_95451769_96451769	ENSG00000198000	ENSG00000198000.12	NOL8	NOL8
2999	0.000544266	0.264117	0.00116458	0.564967	0.169207	Brain_Cerebellar_Hemisphere	TG_MTAG_with_TC	9_98334653_99334653	ENSG00000268926	ENSG00000268926.3
3083	0.0218877	0.0072528	0.602402	0.199445	0.169012	Uterus	TC_MTAG_with_TC	7_30539982_31539982	ENSG00000106105	ENSG00000106105.15	GARS1	GARS1
255	0.480165	0.0172529	0.32237	0.0114143	0.168797	Artery_Coronary	TC_MTAG_with_TC	9_97827711_98827711	ENSG00000175787	ENSG00000175787.17	ZNF169	ZNF169
2489	0.0082277	0.00241515	0.634522	0.186088	0.168747	Brain_Cortex	TC_MTAG_with_TC	9_98334653_99334653	ENSG00000233820	ENSG00000233820.2
3019	0.0496233	0.0144208	0.594589	0.172622	0.168745	Colon_Sigmoid	TC_MTAG_with_TC	9_94081258_95081258	ENSG00000106809	ENSG00000106809.11	OGN	OGN
1874	0.0031825	0.000541487	0.707439	0.120199	0.168638	Breast_Mammary_Tissue	HDL_MTAG_with_TC	9_98334653_99334653	ENSG00000269907	ENSG00000269907.1	PTMAP11	PTMAP11
2295	0.00038015	7.29193e-05	0.697343	0.133594	0.168611	Muscle_Skeletal	TC_MTAG_with_TC	9_99085314_100085314	ENSG00000081377	ENSG00000081377.17	CDC14B	CDC14B
2476	0.254502	0.0902378	0.359763	0.127392	0.168106	Small_Intestine_Terminal_Ileum	TG_MTAG_with_TC	9_97827711_98827711	ENSG00000237212	ENSG00000237212.2
755	0.313581	0.0244134	0.45842	0.0355217	0.168064	Ovary	TG_MTAG_with_TC	9_98334653_99334653	ENSG00000254633	ENSG00000254633.2	STRA6LP	STRA6LP
1261	0.0536327	0.00716512	0.680428	0.0907345	0.168039	Kidney_Cortex	TC_MTAG_with_TC	9_95451769_96451769	ENSG00000225511	ENSG00000225511.8	LINC00475	LINC00475
432	0.0918239	0.0048428	0.69868	0.0366805	0.167973	Testis	HDL_MTAG_with_TC	9_99085314_100085314	ENSG00000271659	ENSG00000271659.1
1061	0.0945374	0.0239426	0.569572	0.144082	0.167866	Adipose_Visceral_Omentum	HDL_MTAG_with_TC	9_97827711_98827711	ENSG00000233820	ENSG00000233820.2
841	0.29478	0.0428421	0.431944	0.0626092	0.167825	Kidney_Cortex	TG_MTAG_with_TC	9_98334653_99334653	ENSG00000159712	ENSG00000159712.10	ANKRD18CP	ANKRD18CP
1236	0.00556894	0.000698564	0.73415	0.0919235	0.167659	Adrenal_Gland	HDL_MTAG_with_TC	9_98334653_99334653	ENSG00000213612	ENSG00000213612.3	FAM220CP	FAM220CP
806	0.00171385	0.000147655	0.764766	0.0657201	0.167652	Minor_Salivary_Gland	TC_MTAG_with_TC	9_99085314_100085314	ENSG00000136938	ENSG00000136938.9	ANP32B	ANP32B
1171	0.034766	0.00631047	0.669857	0.12142	0.167647	Vagina	TC_MTAG_with_TC	9_97827711_98827711	ENSG00000224848	ENSG00000224848.4
2234	0.012248	0.00254562	0.677071	0.140554	0.167581	Esophagus_Mucosa	TC_MTAG_with_TC	9_97827711_98827711	ENSG00000130948	ENSG00000130948.10	HSD17B3	HSD17B3
2547	0.00936624	0.0452671	0.133388	0.644499	0.16748	Colon_Transverse	TG_MTAG_with_TC	8_91224679_92224679	ENSG00000180694	ENSG00000180694.14	TMEM64	TMEM64
2170	0.00415915	0.000862943	0.685457	0.142051	0.16747	Colon_Sigmoid	TC_MTAG_with_TC	9_95451769_96451769	ENSG00000106809	ENSG00000106809.11	OGN	OGN
2567	0.0093685	0.045267	0.133422	0.644505	0.167438	Colon_Transverse	TG_MTAG_with_TC	8_91201696_92201696	ENSG00000180694	ENSG00000180694.14	TMEM64	TMEM64
3039	0.18567	0.0784718	0.39969	0.168758	0.16741	Nerve_Tibial	TG_MTAG_with_TC	9_98334653_99334653	ENSG00000130958	ENSG00000130958.13	SLC35D2	SLC35D2
3210	0.000783083	0.000523528	0.498422	0.333052	0.16722	Brain_Cerebellum	HDL_MTAG_with_TC	9_94081258_95081258	ENSG00000198000	ENSG00000198000.12	NOL8	NOL8
1874	0.267459	0.0455068	0.444375	0.0754411	0.167218	Breast_Mammary_Tissue	TG_MTAG_with_TC	9_98334653_99334653	ENSG00000269907	ENSG00000269907.1	PTMAP11	PTMAP11
1224	0.00993944	0.00115567	0.736262	0.0854388	0.167205	Brain_Substantia_nigra	TG_MTAG_with_TC	9_95451769_96451769	ENSG00000234537	ENSG00000234537.1
1588	0.0123226	0.00206878	0.700914	0.117506	0.167188	Pancreas	HDL_MTAG_with_TC	9_94081258_95081258	ENSG00000275318	ENSG00000275318.1
3088	0.000207635	0.000125074	0.519723	0.312902	0.167043	Brain_Hippocampus	HDL_MTAG_with_TC	9_95451769_96451769	ENSG00000131669	ENSG00000131669.10	NINJ1	NINJ1
2291	0.000353702	0.000100237	0.648825	0.183706	0.167015	Brain_Hippocampus	TC_MTAG_with_TC	9_99085314_100085314	ENSG00000130958	ENSG00000130958.13	SLC35D2	SLC35D2
1863	0.0629825	0.0154274	0.606275	0.148338	0.166976	Small_Intestine_Terminal_Ileum	TC_MTAG_with_TC	9_94081258_95081258	ENSG00000185963	ENSG00000185963.14	BICD2	BICD2
3083	0.000161568	0.00017117	0.404415	0.428281	0.166971	Brain_Anterior_cingulate_cortex_BA24	HDL_MTAG_with_TC	9_95451769_96451769	ENSG00000165233	ENSG00000165233.18	CARD19	CARD19
445	0.0571886	0.00371422	0.725235	0.0469348	0.166927	Nerve_Tibial	TC_MTAG_with_TC	9_97827711_98827711	ENSG00000269907	ENSG00000269907.1	PTMAP11	PTMAP11
1239	0.00805068	0.00304974	0.59636	0.225745	0.166795	Artery_Aorta	TG_MTAG_with_TC	9_95451769_96451769	ENSG00000234537	ENSG00000234537.1
3217	0.0365575	0.0163575	0.539198	0.241095	0.166793	Brain_Hippocampus	TG_MTAG_with_TC	9_94081258_95081258	ENSG00000090054	ENSG00000090054.16	SPTLC1	SPTLC1
2802	0.00105415	0.000351616	0.623899	0.207938	0.166757	Muscle_Skeletal	HDL_MTAG_with_TC	9_94081258_95081258	ENSG00000235641	ENSG00000235641.5	LINC00484	LINC00484
1874	0.00981713	0.00183224	0.692531	0.129085	0.166734	Pancreas	TC_MTAG_with_TC	9_98334653_99334653	ENSG00000269907	ENSG00000269907.1	PTMAP11	PTMAP11
3032	0.00267851	0.000935347	0.61505	0.214611	0.166725	Brain_Putamen_basal_ganglia	HDL_MTAG_with_TC	9_98334653_99334653	ENSG00000224546	ENSG00000224546.2	EIF4BP3	EIF4BP3
1368	0.0282246	0.00451571	0.690386	0.11029	0.166584	Testis	TG_MTAG_with_TC	9_102789530_103789530	ENSG00000165152	ENSG00000165152.9	PGAP4	PGAP4
319	0.0589481	0.00203645	0.746801	0.0256328	0.166582	Vagina	TC_MTAG_with_TC	9_97827711_98827711	ENSG00000236745	ENSG00000236745.2	YRDCP2	YRDCP2
2050	0.00254412	0.000400886	0.717601	0.112908	0.166545	Adipose_Subcutaneous	HDL_MTAG_with_TC	9_97827711_98827711	ENSG00000236095	ENSG00000236095.1
3098	0.000342514	0.00467583	0.0565604	0.771967	0.166455	Colon_Sigmoid	TC_MTAG_with_TC	9_95451769_96451769	ENSG00000187984	ENSG00000187984.14	ANKRD19P	ANKRD19P
2323	0.000114743	3.19104e-05	0.652196	0.181212	0.166445	Brain_Anterior_cingulate_cortex_BA24	HDL_MTAG_with_TC	9_102789530_103789530	ENSG00000241697	ENSG00000241697.5	TMEFF1	TMEFF1
2988	0.0422007	0.0220307	0.505622	0.263792	0.166355	Brain_Substantia_nigra	TC_MTAG_with_TC	9_94081258_95081258	ENSG00000106809	ENSG00000106809.11	OGN	OGN
2295	0.0603375	0.0176206	0.58507	0.170694	0.166278	Skin_Not_Sun_Exposed_Suprapubic	TG_MTAG_with_TC	9_99085314_100085314	ENSG00000081377	ENSG00000081377.17	CDC14B	CDC14B
1487	0.00263933	0.000373574	0.727854	0.102855	0.166278	Cells_EBV-transformed_lymphocytes	HDL_MTAG_with_TC	9_94081258_95081258	ENSG00000165025	ENSG00000165025.15	SYK	SYK
1692	0.0770683	0.025419	0.550021	0.181244	0.166247	Stomach	TC_MTAG_with_TC	9_94081258_95081258	ENSG00000187984	ENSG00000187984.14	ANKRD19P	ANKRD19P
1623	0.534039	0.111559	0.155906	0.0324022	0.166094	Esophagus_Mucosa	HDL_MTAG_with_TC	7_30539982_31539982	ENSG00000106086	ENSG00000106086.20	PLEKHA8	PLEKHA8
2605	0.00549948	0.00517711	0.424171	0.399141	0.166012	Esophagus_Muscularis	TC_MTAG_with_TC	9_98334653_99334653	ENSG00000224848	ENSG00000224848.4
2672	0.0454258	0.0114134	0.621252	0.155926	0.165982	Thyroid	TC_MTAG_with_TC	9_94081258_95081258	ENSG00000229694	ENSG00000229694.8	LINC00484
3019	0.0426777	0.0172853	0.551054	0.223021	0.165962	Pituitary	TG_MTAG_with_TC	9_94081258_95081258	ENSG00000106809	ENSG00000106809.11	OGN	OGN
422	0.0928525	0.00405369	0.706478	0.030677	0.165939	Cells_EBV-transformed_lymphocytes	HDL_MTAG_with_TC	9_99085314_100085314	ENSG00000271155	ENSG00000271155.1
3167	0.0111905	0.0417909	0.16503	0.616142	0.165847	Brain_Spinal_cord_cervical_c-1	TG_MTAG_with_TC	9_94081258_95081258	ENSG00000090054	ENSG00000090054.16	SPTLC1	SPTLC1
764	0.188435	0.0178873	0.573565	0.0542803	0.165832	Brain_Putamen_basal_ganglia	TG_MTAG_with_TC	9_94081258_95081258	ENSG00000157303	ENSG00000157303.11	SUSD3	SUSD3
2114	0.0146181	0.00418846	0.633933	0.181473	0.165788	Brain_Hypothalamus	TC_MTAG_with_TC	9_97827711_98827711	ENSG00000224764	ENSG00000224764.1
1832	1.69933e-15	0.0108521	1.28967e-13	0.823426	0.165722	Heart_Left_Ventricle	TG_MTAG_with_TC	9_95451769_96451769	ENSG00000188312	ENSG00000188312.14	CENPP	CENPP
1057	0.00498857	0.000501741	0.753217	0.0755914	0.165702	Nerve_Tibial	TC_MTAG_with_TC	9_99085314_100085314	ENSG00000268926	ENSG00000268926.3
2637	0.0530601	0.0123259	0.624111	0.144815	0.165687	Skin_Sun_Exposed_Lower_leg	TG_MTAG_with_TC	9_94081258_95081258	ENSG00000230537	ENSG00000230537.2	LINC02937	LINC02937
1619	0.000400554	6.77169e-05	0.713405	0.120441	0.165685	Cells_Cultured_fibroblasts	TC_MTAG_with_TC	9_99085314_100085314	ENSG00000136925	ENSG00000136925.15	TSTD2	TSTD2
3039	0.196624	0.0681021	0.42327	0.146437	0.165567	Lung	TG_MTAG_with_TC	9_98334653_99334653	ENSG00000130958	ENSG00000130958.13	SLC35D2	SLC35D2
1863	0.048476	0.011874	0.622056	0.152205	0.165389	Small_Intestine_Terminal_Ileum	TG_MTAG_with_TC	9_94081258_95081258	ENSG00000185963	ENSG00000185963.14	BICD2	BICD2
3221	0.0323514	0.0147916	0.540734	0.247069	0.165054	Esophagus_Muscularis	TC_MTAG_with_TC	9_94081258_95081258	ENSG00000148090	ENSG00000148090.12	AUH	AUH
2672	0.0271483	0.0297591	0.371286	0.406827	0.16498	Adipose_Visceral_Omentum	TC_MTAG_with_TC	9_94081258_95081258	ENSG00000229694	ENSG00000229694.8	LINC00484
2295	0.000335704	0.000119368	0.615811	0.218802	0.164932	Brain_Nucleus_accumbens_basal_ganglia	TC_MTAG_with_TC	9_99085314_100085314	ENSG00000277103	ENSG00000277103.1
1865	0.00152396	0.000443004	0.645605	0.187508	0.16492	Esophagus_Mucosa	HDL_MTAG_with_TC	9_94081258_95081258	ENSG00000185963	ENSG00000185963.14	BICD2	BICD2
1256	0.0730617	0.00869665	0.673367	0.079987	0.164888	Nerve_Tibial	HDL_MTAG_with_TC	9_95451769_96451769	ENSG00000130950	ENSG00000130950.15	NUTM2F	NUTM2F
836	0.0579138	0.00617959	0.696872	0.0741936	0.164841	Artery_Aorta	TC_MTAG_with_TC	9_98334653_99334653	ENSG00000203279	ENSG00000203279.6
322	0.0178286	0.000694936	0.786188	0.0304799	0.164809	Brain_Nucleus_accumbens_basal_ganglia	HDL_MTAG_with_TC	9_94081258_95081258	ENSG00000165238	ENSG00000165238.17	WNK2	WNK2
2337	0.00644346	0.00156677	0.66561	0.161683	0.164697	Thyroid	TG_MTAG_with_TC	9_102789530_103789530	ENSG00000023318	ENSG00000023318.9	ERP44	ERP44
1712	0.00691207	0.00111292	0.712729	0.114593	0.164653	Artery_Aorta	TG_MTAG_with_TC	9_102789530_103789530	ENSG00000136881	ENSG00000136881.12	BAAT	BAAT
2974	0.00291476	0.0553661	0.0388714	0.738201	0.164647	Brain_Cortex	TG_MTAG_with_TC	9_94081258_95081258	ENSG00000273381	ENSG00000273381.1
1618	0.0807964	0.0130068	0.638909	0.102688	0.164599	Brain_Cerebellum	TG_MTAG_with_TC	9_99085314_100085314	ENSG00000136937	ENSG00000136937.13	NCBP1	NCBP1
2637	0.00114406	0.000265765	0.677005	0.157104	0.164481	Skin_Sun_Exposed_Lower_leg	HDL_MTAG_with_TC	9_94081258_95081258	ENSG00000230537	ENSG00000230537.2	LINC02937	LINC02937
1750	0.0100264	0.00165711	0.707169	0.116713	0.164435	Skin_Not_Sun_Exposed_Suprapubic	TC_MTAG_with_TC	9_98334653_99334653	ENSG00000236745	ENSG00000236745.2	YRDCP2	YRDCP2
2295	0.000358542	9.68599e-05	0.657704	0.177514	0.164327	Spleen	TC_MTAG_with_TC	9_99085314_100085314	ENSG00000228376	ENSG00000228376.3	GAS2L1P2	GAS2L1P2
2974	0.0340051	0.017166	0.521451	0.263068	0.16431	Brain_Cerebellum	TC_MTAG_with_TC	9_94081258_95081258	ENSG00000273381	ENSG00000273381.1
2524	0.00233488	0.000581892	0.666786	0.16601	0.164287	Artery_Tibial	HDL_MTAG_with_TC	9_97827711_98827711	ENSG00000225194	ENSG00000225194.4	LINC00092	LINC00092
3102	9.21423e-14	0.631327	2.98591e-14	0.20442	0.164253	Prostate	HDL_MTAG_with_TC	7_30539982_31539982	ENSG00000226874	ENSG00000226874.1	TRPC6P10	TRPC6P10
642	0.00553881	0.00080933	0.72382	0.1056	0.164232	Artery_Aorta	HDL_MTAG_with_TC	9_98334653_99334653	ENSG00000197816	ENSG00000197816.16	CCDC180	CCDC180
2802	0.000331916	0.00107825	0.196446	0.638003	0.164141	Esophagus_Gastroesophageal_Junction	HDL_MTAG_with_TC	9_94081258_95081258	ENSG00000235641	ENSG00000235641.5	LINC00484	LINC00484
1030	0.328502	0.0696953	0.361199	0.0764681	0.164135	Brain_Hypothalamus	TG_MTAG_with_TC	9_95451769_96451769	ENSG00000148110	ENSG00000148110.17	MFSD14B	MFSD14B
2672	0.00108355	0.000326778	0.641273	0.193232	0.164085	Brain_Frontal_Cortex_BA9	HDL_MTAG_with_TC	9_94081258_95081258	ENSG00000229694	ENSG00000229694.8	LINC00484
1586	0.131941	0.0228163	0.580943	0.100297	0.164003	Vagina	TC_MTAG_with_TC	9_94081258_95081258	ENSG00000275318	ENSG00000275318.1
2295	0.000106521	3.21042e-05	0.642431	0.193457	0.163973	Colon_Transverse	HDL_MTAG_with_TC	9_99085314_100085314	ENSG00000188152	ENSG00000188152.13	NUTM2G	NUTM2G
2295	0.000348462	0.000107173	0.639213	0.196433	0.163898	Adipose_Subcutaneous	TC_MTAG_with_TC	9_99085314_100085314	ENSG00000130958	ENSG00000130958.13	SLC35D2	SLC35D2
391	0.350028	0.0171822	0.447109	0.0217838	0.163897	Skin_Sun_Exposed_Lower_leg	TC_MTAG_with_TC	9_97827711_98827711	ENSG00000148110	ENSG00000148110.17	MFSD14B	MFSD14B
2323	0.00627372	0.00174474	0.648037	0.180057	0.163888	Brain_Anterior_cingulate_cortex_BA24	TG_MTAG_with_TC	9_102789530_103789530	ENSG00000241697	ENSG00000241697.5	TMEFF1	TMEFF1
1608	0.00322491	0.000552683	0.710754	0.121645	0.163824	Brain_Cerebellum	HDL_MTAG_with_TC	9_98334653_99334653	ENSG00000196312	ENSG00000196312.16	MFSD14CP	MFSD14CP
1970	0.26321	0.0494206	0.441122	0.0826622	0.163585	Brain_Nucleus_accumbens_basal_ganglia	TG_MTAG_with_TC	9_98334653_99334653	ENSG00000196597	ENSG00000196597.13	ZNF782	ZNF782
1618	0.00012697	1.89367e-05	0.727901	0.108398	0.163555	Thyroid	HDL_MTAG_with_TC	9_99085314_100085314	ENSG00000136937	ENSG00000136937.13	NCBP1	NCBP1
1712	0.000126908	2.04336e-05	0.720585	0.115859	0.163409	Artery_Aorta	HDL_MTAG_with_TC	9_102789530_103789530	ENSG00000136881	ENSG00000136881.12	BAAT	BAAT
1975	0.000121665	2.55226e-05	0.691542	0.144907	0.163404	Minor_Salivary_Gland	HDL_MTAG_with_TC	9_102789530_103789530	ENSG00000255145	ENSG00000255145.3	STX17-DT	STX17-DT
3027	0.0223003	0.00703805	0.613727	0.193531	0.163403	Artery_Coronary	TC_MTAG_with_TC	7_30539982_31539982	ENSG00000106100	ENSG00000106100.11	NOD1	NOD1
3095	0.000263258	7.09044e-05	0.658951	0.177314	0.1634	Brain_Nucleus_accumbens_basal_ganglia	HDL_MTAG_with_TC	9_95451769_96451769	ENSG00000048828	ENSG00000048828.18	FAM120A	FAM120A
1808	0.00608643	0.00479613	0.461913	0.363826	0.163379	Brain_Amygdala	TG_MTAG_with_TC	9_95451769_96451769	ENSG00000188312	ENSG00000188312.14	CENPP	CENPP
2295	0.000108848	2.98771e-05	0.656463	0.180026	0.163373	Muscle_Skeletal	HDL_MTAG_with_TC	9_99085314_100085314	ENSG00000165244	ENSG00000165244.7	ZNF367	ZNF367
2336	0.000118247	2.89601e-05	0.67212	0.164446	0.163287	Brain_Caudate_basal_ganglia	HDL_MTAG_with_TC	9_102789530_103789530	ENSG00000066697	ENSG00000066697.15	MSANTD3	MSANTD3
2524	0.230024	0.0897335	0.372039	0.144971	0.163232	Esophagus_Muscularis	TG_MTAG_with_TC	9_97827711_98827711	ENSG00000223849	ENSG00000223849.1
1176	0.0359967	0.00529809	0.69358	0.10192	0.163206	Pancreas	TC_MTAG_with_TC	9_97827711_98827711	ENSG00000224848	ENSG00000224848.4
3039	0.00769731	0.00297036	0.59623	0.22992	0.163183	Adrenal_Gland	TC_MTAG_with_TC	9_98334653_99334653	ENSG00000225194	ENSG00000225194.4	LINC00092	LINC00092
323	0.216412	0.00704407	0.594266	0.0191798	0.163097	Nerve_Tibial	HDL_MTAG_with_TC	9_97827711_98827711	ENSG00000232063	ENSG00000232063.2
1272	0.000299055	8.33843e-05	0.654266	0.182263	0.163088	Brain_Cerebellar_Hemisphere	HDL_MTAG_with_TC	9_95451769_96451769	ENSG00000225511	ENSG00000225511.8	LINC00475	LINC00475
847	0.0381453	0.00329949	0.732319	0.063181	0.163055	Cells_Cultured_fibroblasts	TC_MTAG_with_TC	9_97827711_98827711	ENSG00000081386	ENSG00000081386.13	ZNF510	ZNF510
1424	0.013719	0.00349502	0.653443	0.166307	0.163036	Nerve_Tibial	HDL_MTAG_with_TC	9_94081258_95081258	ENSG00000127081	ENSG00000127081.14	ZNF484	ZNF484
3095	0.00368799	0.00135093	0.609007	0.22292	0.163035	Minor_Salivary_Gland	TC_MTAG_with_TC	9_95451769_96451769	ENSG00000048828	ENSG00000048828.18	FAM120A	FAM120A
2754	0.00942767	0.00290883	0.630314	0.194315	0.163034	Brain_Putamen_basal_ganglia	TC_MTAG_with_TC	9_98334653_99334653	ENSG00000158169	ENSG00000158169.14	FANCC	FANCC
2031	0.0654866	0.0142486	0.622054	0.135183	0.163028	Brain_Cortex	TG_MTAG_with_TC	9_99085314_100085314	ENSG00000196116	ENSG00000196116.8	TDRD7	TDRD7
1239	0.000277458	0.000105106	0.606953	0.229762	0.162903	Artery_Aorta	HDL_MTAG_with_TC	9_95451769_96451769	ENSG00000234537	ENSG00000234537.1
541	0.173339	0.0087554	0.623685	0.0313396	0.162881	Brain_Frontal_Cortex_BA9	HDL_MTAG_with_TC	9_97827711_98827711	ENSG00000196597	ENSG00000196597.13	ZNF782	ZNF782
3217	0.000907366	0.000405997	0.577587	0.258276	0.162824	Brain_Hippocampus	HDL_MTAG_with_TC	9_94081258_95081258	ENSG00000090054	ENSG00000090054.16	SPTLC1	SPTLC1
2861	0.227649	0.0687636	0.415447	0.125327	0.162814	Prostate	TG_MTAG_with_TC	9_98334653_99334653	ENSG00000081377	ENSG00000081377.17	CDC14B	CDC14B
2892	0.00966228	0.00260958	0.649648	0.175294	0.162786	Skin_Sun_Exposed_Lower_leg	TC_MTAG_with_TC	9_98334653_99334653	ENSG00000271155	ENSG00000271155.1
139	0.633618	0.017041	0.181885	0.00472904	0.162726	Lung	TC_MTAG_with_TC	9_97827711_98827711	ENSG00000269946
764	0.0130867	0.00502764	0.592035	0.227284	0.162566	Artery_Tibial	HDL_MTAG_with_TC	9_94081258_95081258	ENSG00000157303	ENSG00000157303.11	SUSD3	SUSD3
764	0.0168221	0.00129309	0.76102	0.0583361	0.162528	Pancreas	HDL_MTAG_with_TC	9_94081258_95081258	ENSG00000157303	ENSG00000157303.11	SUSD3	SUSD3
2231	0.00384511	0.00120679	0.633722	0.198732	0.162494	Esophagus_Muscularis	TC_MTAG_with_TC	9_95451769_96451769	ENSG00000127083	ENSG00000127083.8	OMD	OMD
2137	0.00116304	0.000253073	0.686899	0.149305	0.16238	Spleen	HDL_MTAG_with_TC	9_94081258_95081258	ENSG00000228216	ENSG00000228216.1
2768	0.00155387	0.000412959	0.660389	0.175344	0.1623	Pituitary	HDL_MTAG_with_TC	9_94081258_95081258	ENSG00000106819	ENSG00000106819.13	ASPN	ASPN
984	0.00277017	0.000244054	0.767403	0.0674467	0.162136	Stomach	HDL_MTAG_with_TC	9_97827711_98827711	ENSG00000130957	ENSG00000130957.5	FBP2	FBP2
2672	0.0504118	0.0151809	0.593752	0.178639	0.162016	Heart_Atrial_Appendage	TG_MTAG_with_TC	9_94081258_95081258	ENSG00000229694	ENSG00000229694.8	LINC00484
1367	0.000162281	1.94528e-05	0.748381	0.0895473	0.16189	Cells_Cultured_fibroblasts	HDL_MTAG_with_TC	9_102789530_103789530	ENSG00000155827	ENSG00000155827.12	RNF20	RNF20
2902	0.00568204	0.00211329	0.605444	0.225017	0.161744	Muscle_Skeletal	HDL_MTAG_with_TC	9_98334653_99334653	ENSG00000271659	ENSG00000271659.1
2649	0.0224335	0.00698251	0.61712	0.191919	0.161544	Breast_Mammary_Tissue	TC_MTAG_with_TC	7_30539982_31539982	ENSG00000235859	ENSG00000235859.5
3098	5.21947e-06	0.000329731	0.0130647	0.825174	0.161427	Heart_Atrial_Appendage	HDL_MTAG_with_TC	9_95451769_96451769	ENSG00000185963	ENSG00000185963.14	BICD2	BICD2
1710	0.00711149	0.00107833	0.721257	0.109205	0.161349	Brain_Hippocampus	TG_MTAG_with_TC	9_102789530_103789530	ENSG00000237461	ENSG00000237461.3
1319	0.0384447	0.00719092	0.668298	0.124841	0.161225	Brain_Cortex	TC_MTAG_with_TC	9_98334653_99334653	ENSG00000228038	ENSG00000228038.1	VN1R51P	VN1R51P
3221	0.0402089	0.0130605	0.593058	0.192473	0.1612	Skin_Not_Sun_Exposed_Suprapubic	TG_MTAG_with_TC	9_94081258_95081258	ENSG00000148090	ENSG00000148090.12	AUH	AUH
631	0.192645	0.0166602	0.579601	0.0499633	0.16113	Esophagus_Gastroesophageal_Junction	TG_MTAG_with_TC	9_94081258_95081258	ENSG00000165233	ENSG00000165233.18	CARD19	CARD19
3208	0.0396295	0.0136827	0.584088	0.201504	0.161095	Minor_Salivary_Gland	TG_MTAG_with_TC	9_94081258_95081258	ENSG00000198000	ENSG00000198000.12	NOL8	NOL8
952	0.0058252	0.000543353	0.761682	0.0708858	0.161064	Brain_Cerebellar_Hemisphere	HDL_MTAG_with_TC	9_98334653_99334653	ENSG00000242375	ENSG00000242375.1
2639	0.0232185	0.00621508	0.638712	0.170808	0.161046	Brain_Cortex	TC_MTAG_with_TC	7_30539982_31539982	ENSG00000235859	ENSG00000235859.5
1288	0.000119803	2.11263e-05	0.71325	0.125615	0.160995	Thyroid	HDL_MTAG_with_TC	9_99085314_100085314	ENSG00000175611	ENSG00000175611.14	ERCC6L2-AS1	ERCC6L2-AS1
1144	0.172332	0.0252176	0.559776	0.081752	0.160922	Brain_Anterior_cingulate_cortex_BA24	TC_MTAG_with_TC	9_94081258_95081258	ENSG00000127084	ENSG00000127084.19	FGD3	FGD3
3207	0.000811542	0.000504978	0.516536	0.321251	0.160896	Minor_Salivary_Gland	HDL_MTAG_with_TC	9_94081258_95081258	ENSG00000188312	ENSG00000188312.14	CENPP	CENPP
1588	0.0124596	0.00204089	0.708712	0.115926	0.160861	Whole_Blood	HDL_MTAG_with_TC	9_94081258_95081258	ENSG00000275318	ENSG00000275318.1
3218	0.00432975	0.0430533	0.0723689	0.719447	0.160801	Brain_Caudate_basal_ganglia	TC_MTAG_with_TC	9_94081258_95081258	ENSG00000090054	ENSG00000090054.16	SPTLC1	SPTLC1
1970	0.00953638	0.0016984	0.70295	0.125033	0.160783	Adipose_Subcutaneous	TC_MTAG_with_TC	9_98334653_99334653	ENSG00000196597	ENSG00000196597.13	ZNF782	ZNF782
3098	0.00026519	7.0037e-05	0.663787	0.175146	0.160732	Adipose_Visceral_Omentum	HDL_MTAG_with_TC	9_95451769_96451769	ENSG00000185963	ENSG00000185963.14	BICD2	BICD2
2168	0.00384459	0.00121901	0.633614	0.200741	0.160582	Ovary	TC_MTAG_with_TC	9_95451769_96451769	ENSG00000106809	ENSG00000106809.11	OGN	OGN
2337	0.000118803	2.88877e-05	0.675277	0.164038	0.160538	Thyroid	HDL_MTAG_with_TC	9_102789530_103789530	ENSG00000023318	ENSG00000023318.9	ERP44	ERP44
541	0.0461545	0.00367287	0.731582	0.0580571	0.160534	Thyroid	TC_MTAG_with_TC	9_97827711_98827711	ENSG00000196597	ENSG00000196597.13	ZNF782	ZNF782
270	0.0038763	0.00010432	0.813802	0.0217408	0.160476	Brain_Anterior_cingulate_cortex_BA24	HDL_MTAG_with_TC	9_94081258_95081258	ENSG00000231107	ENSG00000231107.2	LINC01508	LINC01508
2406	0.0102842	0.0044795	0.574636	0.250135	0.160465	Adipose_Visceral_Omentum	TC_MTAG_with_TC	9_97827711_98827711	ENSG00000224546	ENSG00000224546.2	EIF4BP3	EIF4BP3
3102	0.0206725	0.00876891	0.568965	0.241185	0.160409	Artery_Aorta	TC_MTAG_with_TC	7_30539982_31539982	ENSG00000078549	ENSG00000078549.16	ADCYAP1R1	ADCYAP1R1
764	0.192097	0.0155854	0.584712	0.0472792	0.160327	Adipose_Visceral_Omentum	TG_MTAG_with_TC	9_94081258_95081258	ENSG00000157303	ENSG00000157303.11	SUSD3	SUSD3
2977	0.0446217	0.0158128	0.57559	0.203814	0.160161	Ovary	TG_MTAG_with_TC	9_94081258_95081258	ENSG00000127083	ENSG00000127083.8	OMD	OMD
3039	5.61239e-50	0.266462	1.20817e-49	0.573448	0.16009	Skin_Sun_Exposed_Lower_leg	TG_MTAG_with_TC	9_98334653_99334653	ENSG00000182150	ENSG00000182150.19	ERCC6L2	ERCC6L2
3102	0.0221101	0.00734329	0.608532	0.201948	0.160066	Esophagus_Gastroesophageal_Junction	TC_MTAG_with_TC	7_30539982_31539982	ENSG00000106105	ENSG00000106105.15	GARS1	GARS1
814	0.0596886	0.00478242	0.718116	0.0573775	0.160036	Brain_Cerebellar_Hemisphere	TC_MTAG_with_TC	9_98334653_99334653	ENSG00000254483	ENSG00000254483.1	SUGT1P4	SUGT1P4
3221	0.0353016	0.0121251	0.590045	0.202504	0.160025	Brain_Cerebellar_Hemisphere	TC_MTAG_with_TC	9_94081258_95081258	ENSG00000165030	ENSG00000165030.4	NFIL3	NFIL3
3024	0.195866	0.0706944	0.421603	0.152011	0.159826	Brain_Hippocampus	TG_MTAG_with_TC	9_98334653_99334653	ENSG00000225194	ENSG00000225194.4	LINC00092	LINC00092
458	0.198125	0.0141202	0.58632	0.0416266	0.159809	Artery_Tibial	TG_MTAG_with_TC	9_94081258_95081258	ENSG00000203364	ENSG00000203364.2
3221	0.000427727	0.0470139	0.00714921	0.785651	0.159758	Liver	TC_MTAG_with_TC	9_94081258_95081258	ENSG00000090054	ENSG00000090054.16	SPTLC1	SPTLC1
3019	9.67712e-05	0.00186825	0.0412912	0.797003	0.159741	Skin_Sun_Exposed_Lower_leg	HDL_MTAG_with_TC	9_94081258_95081258	ENSG00000106809	ENSG00000106809.11	OGN	OGN
356	0.141495	0.00411841	0.675234	0.019494	0.159659	Liver	HDL_MTAG_with_TC	9_102789530_103789530	ENSG00000119523	ENSG00000119523.10	ALG2	ALG2
2897	0.00614013	0.00167532	0.654254	0.178352	0.159579	Brain_Frontal_Cortex_BA9	HDL_MTAG_with_TC	9_98334653_99334653	ENSG00000271659	ENSG00000271659.1
2170	0.000234475	0.000102458	0.584749	0.255357	0.159557	Adipose_Visceral_Omentum	HDL_MTAG_with_TC	9_95451769_96451769	ENSG00000106809	ENSG00000106809.11	OGN	OGN
1616	0.0249986	0.00453274	0.686644	0.124343	0.159482	Brain_Hippocampus	TC_MTAG_with_TC	7_30539982_31539982	ENSG00000106086	ENSG00000106086.20	PLEKHA8	PLEKHA8
2128	0.0606528	0.017686	0.590256	0.171955	0.15945	Brain_Hippocampus	TC_MTAG_with_TC	9_94081258_95081258	ENSG00000127080	ENSG00000127080.10	IPPK	IPPK
2291	0.0552646	0.0233453	0.535879	0.226211	0.1593	Brain_Hippocampus	TG_MTAG_with_TC	9_99085314_100085314	ENSG00000130956	ENSG00000130956.14	HABP4	HABP4
2438	0.00235954	0.000578338	0.672976	0.164792	0.159294	Pituitary	HDL_MTAG_with_TC	9_97827711_98827711	ENSG00000275465	ENSG00000275465.8
1609	0.00323162	0.000566473	0.712232	0.124688	0.159281	Cells_EBV-transformed_lymphocytes	HDL_MTAG_with_TC	9_98334653_99334653	ENSG00000196312	ENSG00000196312.16	MFSD14CP	MFSD14CP
1747	0.000118376	2.11658e-05	0.713227	0.127367	0.159266	Pancreas	HDL_MTAG_with_TC	9_99085314_100085314	ENSG00000275465	ENSG00000275465.8
325	0.316781	0.0144065	0.487649	0.022018	0.159145	Esophagus_Muscularis	TG_MTAG_with_TC	9_94081258_95081258	ENSG00000165238	ENSG00000165238.17	WNK2	WNK2
2295	0.000376019	8.22251e-05	0.689764	0.150673	0.159105	Testis	TC_MTAG_with_TC	9_99085314_100085314	ENSG00000196597	ENSG00000196597.13	ZNF782	ZNF782
1476	0.000146546	2.46628e-05	0.719765	0.120973	0.159091	Skin_Not_Sun_Exposed_Suprapubic	HDL_MTAG_with_TC	9_99085314_100085314	ENSG00000136936	ENSG00000136936.11	XPA	XPA
2725	0.00951314	0.00288852	0.635661	0.19285	0.159087	Esophagus_Gastroesophageal_Junction	TC_MTAG_with_TC	9_98334653_99334653	ENSG00000271384	ENSG00000271384.1
2839	0.00838116	0.00235338	0.648313	0.181883	0.159069	Vagina	TC_MTAG_with_TC	9_98334653_99334653	ENSG00000081377	ENSG00000081377.17	CDC14B	CDC14B
1977	0.000779109	0.000149387	0.705016	0.135021	0.159035	Artery_Coronary	TC_MTAG_with_TC	9_102789530_103789530	ENSG00000136874	ENSG00000136874.11	STX17	STX17
3006	0.00826179	0.00252127	0.636237	0.194003	0.158976	Kidney_Cortex	TG_MTAG_with_TC	9_95451769_96451769	ENSG00000157303	ENSG00000157303.11	SUSD3	SUSD3
2337	0.000650617	0.00027772	0.588887	0.251211	0.158973	Heart_Atrial_Appendage	TC_MTAG_with_TC	9_102789530_103789530	ENSG00000136891	ENSG00000136891.14	TEX10	TEX10
3015	0.0422406	0.0182282	0.545407	0.235202	0.158922	Vagina	TG_MTAG_with_TC	9_94081258_95081258	ENSG00000106809	ENSG00000106809.11	OGN	OGN
1192	0.00875214	0.00246331	0.647729	0.182146	0.158909	Brain_Nucleus_accumbens_basal_ganglia	TG_MTAG_with_TC	9_95451769_96451769	ENSG00000090054	ENSG00000090054.16	SPTLC1	SPTLC1
2295	0.000109253	3.02235e-05	0.658909	0.18212	0.158832	Pancreas	HDL_MTAG_with_TC	9_99085314_100085314	ENSG00000196597	ENSG00000196597.13	ZNF782	ZNF782
2291	0.000113325	2.61572e-05	0.683463	0.157596	0.158801	Brain_Cerebellar_Hemisphere	HDL_MTAG_with_TC	9_99085314_100085314	ENSG00000254483	ENSG00000254483.1	SUGT1P4	SUGT1P4
2295	0.0636402	0.0150325	0.617095	0.145606	0.158626	Thyroid	TG_MTAG_with_TC	9_99085314_100085314	ENSG00000158122	ENSG00000158122.12	PRXL2C	PRXL2C
2524	0.00213095	0.000805797	0.608549	0.229958	0.158556	Muscle_Skeletal	HDL_MTAG_with_TC	9_97827711_98827711	ENSG00000271384	ENSG00000271384.1
1166	0.346167	0.0515396	0.386377	0.0573678	0.158549	Prostate	TG_MTAG_with_TC	9_95451769_96451769	ENSG00000282886	ENSG00000282886.1	PTMAP12	PTMAP12
356	0.0781088	0.00562489	0.707037	0.0507578	0.158471	Artery_Aorta	TC_MTAG_with_TC	9_102789530_103789530	ENSG00000119523	ENSG00000119523.10	ALG2	ALG2
2295	0.000112129	2.74129e-05	0.676254	0.165169	0.158437	Cells_Cultured_fibroblasts	HDL_MTAG_with_TC	9_99085314_100085314	ENSG00000130956	ENSG00000130956.14	HABP4	HABP4
1291	0.0362857	0.0048936	0.705533	0.0949922	0.158296	Vagina	TC_MTAG_with_TC	9_97827711_98827711	ENSG00000158122	ENSG00000158122.12	PRXL2C	PRXL2C
2850	0.00280052	0.000894056	0.635382	0.202686	0.158238	Brain_Hippocampus	HDL_MTAG_with_TC	9_98334653_99334653	ENSG00000081377	ENSG00000081377.17	CDC14B	CDC14B
2191	0.000114401	3.37021e-05	0.650256	0.191405	0.158192	Kidney_Cortex	HDL_MTAG_with_TC	9_102789530_103789530	ENSG00000234709	ENSG00000234709.2	UPF3AP3	UPF3AP3
1150	0.169409	0.0344587	0.530293	0.107706	0.158133	Brain_Cerebellar_Hemisphere	TG_MTAG_with_TC	9_94081258_95081258	ENSG00000127084	ENSG00000127084.19	FGD3	FGD3
1296	0.100135	0.0124971	0.648481	0.0807739	0.158113	Brain_Nucleus_accumbens_basal_ganglia	HDL_MTAG_with_TC	9_97827711_98827711	ENSG00000158122	ENSG00000158122.12	PRXL2C	PRXL2C
1602	0.00309322	0.000710252	0.68173	0.156378	0.158089	Brain_Hippocampus	HDL_MTAG_with_TC	9_98334653_99334653	ENSG00000196312	ENSG00000196312.16	MFSD14CP	MFSD14CP
2295	0.000106768	3.28378e-05	0.643923	0.197887	0.15805	Adipose_Subcutaneous	HDL_MTAG_with_TC	9_99085314_100085314	ENSG00000130958	ENSG00000130958.13	SLC35D2	SLC35D2
3068	0.00836862	0.0024269	0.644636	0.186787	0.157782	Brain_Amygdala	TG_MTAG_with_TC	9_95451769_96451769	ENSG00000157303	ENSG00000157303.11	SUSD3	SUSD3
1727	0.00684178	0.00138261	0.693957	0.140079	0.157739	Artery_Tibial	TG_MTAG_with_TC	9_102789530_103789530	ENSG00000119508	ENSG00000119508.18	NR4A3	NR4A3
1193	0.00917997	0.00205158	0.679392	0.151676	0.1577	Colon_Sigmoid	TG_MTAG_with_TC	9_95451769_96451769	ENSG00000090054	ENSG00000090054.16	SPTLC1	SPTLC1
507	0.198873	0.0136525	0.589561	0.0403155	0.157598	Artery_Tibial	TG_MTAG_with_TC	9_94081258_95081258	ENSG00000131669	ENSG00000131669.10	NINJ1	NINJ1
325	0.0180268	0.000657624	0.794931	0.0288419	0.157543	Prostate	HDL_MTAG_with_TC	9_94081258_95081258	ENSG00000165238	ENSG00000165238.17	WNK2	WNK2
1588	0.0116998	0.00285831	0.66549	0.162425	0.157527	Colon_Transverse	HDL_MTAG_with_TC	9_94081258_95081258	ENSG00000275318	ENSG00000275318.1
1718	0.00645178	0.00177539	0.654349	0.179905	0.157519	Adrenal_Gland	TG_MTAG_with_TC	9_102789530_103789530	ENSG00000237461	ENSG00000237461.3
3019	0.0453758	0.0195339	0.543695	0.233899	0.157497	Breast_Mammary_Tissue	TC_MTAG_with_TC	9_94081258_95081258	ENSG00000106809	ENSG00000106809.11	OGN	OGN
1193	0.000314807	7.03546e-05	0.688438	0.153698	0.157478	Colon_Sigmoid	HDL_MTAG_with_TC	9_95451769_96451769	ENSG00000090054	ENSG00000090054.16	SPTLC1	SPTLC1
1193	0.000334889	5.03188e-05	0.732354	0.109883	0.157378	Thyroid	HDL_MTAG_with_TC	9_95451769_96451769	ENSG00000090054	ENSG00000090054.16	SPTLC1	SPTLC1
3039	0.00745632	0.00328587	0.577562	0.254365	0.157331	Ovary	TC_MTAG_with_TC	9_98334653_99334653	ENSG00000224546	ENSG00000224546.2	EIF4BP3	EIF4BP3
631	0.187697	0.0225636	0.564713	0.0677285	0.157298	Colon_Transverse	TG_MTAG_with_TC	9_94081258_95081258	ENSG00000165233	ENSG00000165233.18	CARD19	CARD19
3102	0.0228049	0.00674561	0.627655	0.185501	0.157294	Breast_Mammary_Tissue	TC_MTAG_with_TC	7_30539982_31539982	ENSG00000078549	ENSG00000078549.16	ADCYAP1R1	ADCYAP1R1
271	0.0038297	0.000166066	0.804019	0.0347071	0.157278	Breast_Mammary_Tissue	HDL_MTAG_with_TC	9_94081258_95081258	ENSG00000231107	ENSG00000231107.2	LINC01508	LINC01508
3016	0.000957024	0.00101376	0.408352	0.432402	0.157275	Brain_Caudate_basal_ganglia	HDL_MTAG_with_TC	9_94081258_95081258	ENSG00000106809	ENSG00000106809.11	OGN	OGN
984	0.0206585	0.00182003	0.754142	0.0662834	0.157097	Stomach	TC_MTAG_with_TC	9_97827711_98827711	ENSG00000130957	ENSG00000130957.5	FBP2	FBP2
1192	0.000300713	8.46362e-05	0.657616	0.18493	0.157068	Brain_Nucleus_accumbens_basal_ganglia	HDL_MTAG_with_TC	9_95451769_96451769	ENSG00000090054	ENSG00000090054.16	SPTLC1	SPTLC1
3098	0.00134903	0.00372607	0.222769	0.61514	0.157016	Nerve_Tibial	TC_MTAG_with_TC	9_95451769_96451769	ENSG00000188938	ENSG00000188938.17	FAM120AOS	FAM120AOS
391	0.141588	0.0224432	0.586253	0.0927706	0.156946	Esophagus_Gastroesophageal_Junction	HDL_MTAG_with_TC	9_97827711_98827711	ENSG00000148110	ENSG00000148110.17	MFSD14B	MFSD14B
255	0.481712	0.0227991	0.323409	0.0151498	0.15693	Brain_Nucleus_accumbens_basal_ganglia	TC_MTAG_with_TC	9_97827711_98827711	ENSG00000175787	ENSG00000175787.17	ZNF169	ZNF169
2337	0.00673337	0.00135166	0.695557	0.13947	0.156888	Brain_Nucleus_accumbens_basal_ganglia	TG_MTAG_with_TC	9_102789530_103789530	ENSG00000241697	ENSG00000241697.5	TMEFF1	TMEFF1
3015	0.0398217	0.0207937	0.514174	0.26833	0.156881	Brain_Hypothalamus	TG_MTAG_with_TC	9_94081258_95081258	ENSG00000106809	ENSG00000106809.11	OGN	OGN
305	0.00625394	0.000240181	0.805852	0.0307917	0.156862	Breast_Mammary_Tissue	HDL_MTAG_with_TC	9_98334653_99334653	ENSG00000196116	ENSG00000196116.8	TDRD7	TDRD7
1171	0.00988742	0.00135559	0.731741	0.100167	0.15685	Uterus	TG_MTAG_with_TC	9_95451769_96451769	ENSG00000228069	ENSG00000228069.1	MTCO3P29	MTCO3P29
1228	0.00869478	0.00253837	0.644072	0.187875	0.156821	Brain_Amygdala	TG_MTAG_with_TC	9_95451769_96451769	ENSG00000234537	ENSG00000234537.1
1829	0.0623106	0.0170147	0.600174	0.163729	0.156772	Breast_Mammary_Tissue	TG_MTAG_with_TC	9_99085314_100085314	ENSG00000224546	ENSG00000224546.2	EIF4BP3	EIF4BP3
422	0.314368	0.0170174	0.485793	0.0261403	0.156682	Colon_Transverse	TC_MTAG_with_TC	9_99085314_100085314	ENSG00000271155	ENSG00000271155.1
2295	0.0604871	0.0183735	0.586521	0.178004	0.156614	Minor_Salivary_Gland	TG_MTAG_with_TC	9_99085314_100085314	ENSG00000165244	ENSG00000165244.7	ZNF367	ZNF367
1583	0.0123743	0.00220061	0.703853	0.125014	0.156558	Spleen	HDL_MTAG_with_TC	9_94081258_95081258	ENSG00000275318	ENSG00000275318.1
2031	0.000300926	0.000158989	0.551677	0.291312	0.156551	Breast_Mammary_Tissue	TC_MTAG_with_TC	9_99085314_100085314	ENSG00000196116	ENSG00000196116.8	TDRD7	TDRD7
2295	0.000104421	3.54489e-05	0.629766	0.213637	0.156457	Pancreas	HDL_MTAG_with_TC	9_99085314_100085314	ENSG00000081386	ENSG00000081386.13	ZNF510	ZNF510
3016	0.204659	0.063012	0.440452	0.135453	0.156424	Vagina	TG_MTAG_with_TC	9_98334653_99334653	ENSG00000224546	ENSG00000224546.2	EIF4BP3	EIF4BP3
2406	0.0113307	0.00350445	0.633111	0.195658	0.156396	Liver	TC_MTAG_with_TC	9_97827711_98827711	ENSG00000224546	ENSG00000224546.2	EIF4BP3	EIF4BP3
1193	0.0517113	0.0123037	0.629882	0.149712	0.156391	Esophagus_Mucosa	TC_MTAG_with_TC	9_95451769_96451769	ENSG00000090054	ENSG00000090054.16	SPTLC1	SPTLC1
2980	0.0474832	0.0132245	0.612503	0.170431	0.156358	Brain_Cerebellar_Hemisphere	TG_MTAG_with_TC	9_94081258_95081258	ENSG00000127083	ENSG00000127083.8	OMD	OMD
909	0.0203426	0.00207163	0.745506	0.0757639	0.156316	Brain_Caudate_basal_ganglia	HDL_MTAG_with_TC	9_99085314_100085314	ENSG00000136932	ENSG00000136932.15	TRMO	TRMO
2283	0.000115162	2.47368e-05	0.694547	0.149032	0.156281	Brain_Substantia_nigra	HDL_MTAG_with_TC	9_99085314_100085314	ENSG00000196597	ENSG00000196597.13	ZNF782	ZNF782
1576	0.00801014	0.00103661	0.73918	0.0955028	0.156271	Prostate	TG_MTAG_with_TC	9_102789530_103789530	ENSG00000136872	ENSG00000136872.21	ALDOB	ALDOB
2090	0.0115672	0.00356669	0.63344	0.195162	0.156264	Brain_Substantia_nigra	TC_MTAG_with_TC	9_97827711_98827711	ENSG00000130958	ENSG00000130958.13	SLC35D2	SLC35D2
271	0.00388999	0.000110859	0.816677	0.023118	0.156204	Testis	HDL_MTAG_with_TC	9_94081258_95081258	ENSG00000231107	ENSG00000231107.2	LINC01508	LINC01508
2292	0.000346737	0.000113138	0.636049	0.207383	0.156108	Adrenal_Gland	TC_MTAG_with_TC	9_99085314_100085314	ENSG00000188152	ENSG00000188152.13	NUTM2G	NUTM2G
2971	0.00106501	0.000338217	0.63957	0.202954	0.156073	Ovary	HDL_MTAG_with_TC	9_94081258_95081258	ENSG00000273381	ENSG00000273381.1
1171	0.101572	0.0184366	0.612839	0.111082	0.15607	Vagina	HDL_MTAG_with_TC	9_97827711_98827711	ENSG00000224848	ENSG00000224848.4
1586	0.012179	0.00240452	0.692751	0.136614	0.156052	Minor_Salivary_Gland	HDL_MTAG_with_TC	9_94081258_95081258	ENSG00000275318	ENSG00000275318.1
3215	0.0400275	0.0135759	0.590377	0.200078	0.155942	Cells_EBV-transformed_lymphocytes	TG_MTAG_with_TC	9_94081258_95081258	ENSG00000227321	ENSG00000227321.2	MTND4P15	MTND4P15
1367	0.0293688	0.00379302	0.718374	0.0926231	0.155841	Skin_Not_Sun_Exposed_Suprapubic	TG_MTAG_with_TC	9_102789530_103789530	ENSG00000155827	ENSG00000155827.12	RNF20	RNF20
159	0.00670421	0.000101062	0.825082	0.0122817	0.155831	Brain_Caudate_basal_ganglia	HDL_MTAG_with_TC	9_98334653_99334653	ENSG00000136842	ENSG00000136842.14	TMOD1	TMOD1
3098	0.00512832	0.00569227	0.395037	0.438323	0.15582	Whole_Blood	TG_MTAG_with_TC	9_95451769_96451769	ENSG00000187984	ENSG00000187984.14	ANKRD19P	ANKRD19P
806	0.00174618	0.000142124	0.779192	0.0632639	0.155655	Cells_EBV-transformed_lymphocytes	TC_MTAG_with_TC	9_99085314_100085314	ENSG00000136938	ENSG00000136938.9	ANP32B	ANP32B
1368	0.000157833	2.5252e-05	0.727868	0.116298	0.155651	Testis	HDL_MTAG_with_TC	9_102789530_103789530	ENSG00000165152	ENSG00000165152.9	PGAP4	PGAP4
2295	0.0589472	0.0200114	0.571588	0.193888	0.155565	Pancreas	TG_MTAG_with_TC	9_99085314_100085314	ENSG00000081386	ENSG00000081386.13	ZNF510	ZNF510
3039	0.0027456	0.000917253	0.630455	0.210468	0.155415	Nerve_Tibial	HDL_MTAG_with_TC	9_98334653_99334653	ENSG00000228142	ENSG00000228142.3
2165	0.00949368	0.00186184	0.696857	0.136508	0.155279	Skin_Not_Sun_Exposed_Suprapubic	TG_MTAG_with_TC	9_95451769_96451769	ENSG00000158079	ENSG00000158079.16	PTPDC1	PTPDC1
2902	0.00627232	0.00158327	0.66834	0.168549	0.155256	Pancreas	HDL_MTAG_with_TC	9_98334653_99334653	ENSG00000271659	ENSG00000271659.1
1277	0.0100609	0.00119077	0.745433	0.0880712	0.155244	Ovary	TG_MTAG_with_TC	9_95451769_96451769	ENSG00000225511	ENSG00000225511.8	LINC00475	LINC00475
3024	0.00811745	0.00265148	0.628771	0.205226	0.155234	Brain_Hippocampus	TC_MTAG_with_TC	9_98334653_99334653	ENSG00000275465	ENSG00000275465.8
2337	0.000655722	0.000276751	0.593507	0.250338	0.155222	Cells_Cultured_fibroblasts	TC_MTAG_with_TC	9_102789530_103789530	ENSG00000066697	ENSG00000066697.15	MSANTD3	MSANTD3
1240	0.347665	0.0496282	0.391833	0.0557779	0.155095	Skin_Not_Sun_Exposed_Suprapubic	TG_MTAG_with_TC	9_95451769_96451769	ENSG00000232063	ENSG00000232063.2
1150	0.178594	0.026015	0.559045	0.0812786	0.155068	Heart_Left_Ventricle	TG_MTAG_with_TC	9_94081258_95081258	ENSG00000127084	ENSG00000127084.19	FGD3	FGD3
1150	0.0975994	0.107019	0.305511	0.334843	0.155027	Whole_Blood	TG_MTAG_with_TC	9_94081258_95081258	ENSG00000127084	ENSG00000127084.19	FGD3	FGD3
1144	0.0156751	0.00229376	0.721788	0.105466	0.154778	Brain_Anterior_cingulate_cortex_BA24	HDL_MTAG_with_TC	9_94081258_95081258	ENSG00000127084	ENSG00000127084.19	FGD3	FGD3
3221	0.000621008	0.000704987	0.395305	0.448607	0.154762	Pancreas	HDL_MTAG_with_TC	9_94081258_95081258	ENSG00000225511	ENSG00000225511.8	LINC00475	LINC00475
2295	0.0650495	0.0140053	0.630761	0.13565	0.154535	Brain_Nucleus_accumbens_basal_ganglia	TG_MTAG_with_TC	9_99085314_100085314	ENSG00000196597	ENSG00000196597.13	ZNF782	ZNF782
2234	0.0122905	0.00273576	0.679419	0.151078	0.154477	Heart_Left_Ventricle	TC_MTAG_with_TC	9_97827711_98827711	ENSG00000130948	ENSG00000130948.10	HSD17B3	HSD17B3
831	0.00597646	0.000444388	0.781295	0.05794	0.154344	Brain_Hippocampus	HDL_MTAG_with_TC	9_98334653_99334653	ENSG00000203279	ENSG00000203279.6
909	0.27499	0.0696082	0.399976	0.101092	0.154334	Brain_Cortex	TG_MTAG_with_TC	9_99085314_100085314	ENSG00000136932	ENSG00000136932.15	TRMO	TRMO
1829	0.000385948	7.51414e-05	0.707598	0.13761	0.154331	Brain_Nucleus_accumbens_basal_ganglia	TC_MTAG_with_TC	9_99085314_100085314	ENSG00000224546	ENSG00000224546.2	EIF4BP3	EIF4BP3
1833	0.0100738	0.00174944	0.710606	0.123251	0.154319	Small_Intestine_Terminal_Ileum	TC_MTAG_with_TC	9_98334653_99334653	ENSG00000188152	ENSG00000188152.13	NUTM2G	NUTM2G
3102	0.0223357	0.00732594	0.614741	0.201476	0.154121	Prostate	TC_MTAG_with_TC	7_30539982_31539982	ENSG00000106105	ENSG00000106105.15	GARS1	GARS1
3098	0.000244406	9.34844e-05	0.611763	0.233843	0.154057	Heart_Atrial_Appendage	HDL_MTAG_with_TC	9_95451769_96451769	ENSG00000157303	ENSG00000157303.11	SUSD3	SUSD3
1689	0.0524979	0.0135074	0.620456	0.159486	0.154053	Brain_Caudate_basal_ganglia	TG_MTAG_with_TC	9_94081258_95081258	ENSG00000187984	ENSG00000187984.14	ANKRD19P	ANKRD19P
3018	0.0038106	0.00128724	0.628666	0.212212	0.154025	Cells_EBV-transformed_lymphocytes	TC_MTAG_with_TC	9_95451769_96451769	ENSG00000127080	ENSG00000127080.10	IPPK	IPPK
806	0.0214534	0.00184829	0.757632	0.0651191	0.153947	Minor_Salivary_Gland	HDL_MTAG_with_TC	9_99085314_100085314	ENSG00000136938	ENSG00000136938.9	ANP32B	ANP32B
2524	0.0106715	0.00416302	0.598092	0.233165	0.153909	Esophagus_Muscularis	TC_MTAG_with_TC	9_97827711_98827711	ENSG00000223849	ENSG00000223849.1
642	0.00593001	0.000496471	0.774941	0.0647255	0.153907	Esophagus_Gastroesophageal_Junction	HDL_MTAG_with_TC	9_98334653_99334653	ENSG00000197816	ENSG00000197816.16	CCDC180	CCDC180
1181	0.0568247	0.00738106	0.692147	0.0897503	0.153897	Brain_Anterior_cingulate_cortex_BA24	TC_MTAG_with_TC	9_95451769_96451769	ENSG00000090054	ENSG00000090054.16	SPTLC1	SPTLC1
2337	0.0030706	0.00504331	0.317193	0.520821	0.153873	Adipose_Visceral_Omentum	TG_MTAG_with_TC	9_102789530_103789530	ENSG00000066697	ENSG00000066697.15	MSANTD3	MSANTD3
391	0.155217	0.00942049	0.642687	0.0388524	0.153823	Heart_Atrial_Appendage	HDL_MTAG_with_TC	9_97827711_98827711	ENSG00000148110	ENSG00000148110.17	MFSD14B	MFSD14B
1993	0.0120356	0.0031653	0.658111	0.172926	0.153762	Brain_Cerebellum	TC_MTAG_with_TC	9_97827711_98827711	ENSG00000165244	ENSG00000165244.7	ZNF367	ZNF367
2337	0.00640839	0.00170691	0.661987	0.17617	0.153727	Heart_Left_Ventricle	TG_MTAG_with_TC	9_102789530_103789530	ENSG00000023318	ENSG00000023318.9	ERP44	ERP44
1692	0.00185977	0.000480657	0.670742	0.173199	0.153718	Colon_Transverse	HDL_MTAG_with_TC	9_94081258_95081258	ENSG00000187984	ENSG00000187984.14	ANKRD19P	ANKRD19P
2295	0.000377312	8.38714e-05	0.692135	0.153699	0.153705	Small_Intestine_Terminal_Ileum	TC_MTAG_with_TC	9_99085314_100085314	ENSG00000158122	ENSG00000158122.12	PRXL2C	PRXL2C
3221	0.000273073	0.0475126	0.00456425	0.793991	0.153659	Brain_Cortex	TC_MTAG_with_TC	9_94081258_95081258	ENSG00000090054	ENSG00000090054.16	SPTLC1	SPTLC1
3039	0.198252	0.0703017	0.426774	0.151184	0.153488	Esophagus_Muscularis	TG_MTAG_with_TC	9_98334653_99334653	ENSG00000165244	ENSG00000165244.7	ZNF367	ZNF367
1727	0.00710256	0.00116432	0.720408	0.117943	0.153381	Artery_Coronary	TG_MTAG_with_TC	9_102789530_103789530	ENSG00000119508	ENSG00000119508.18	NR4A3	NR4A3
2050	0.0177474	0.00279653	0.713783	0.11232	0.153354	Adipose_Subcutaneous	TC_MTAG_with_TC	9_97827711_98827711	ENSG00000236095	ENSG00000236095.1
1825	0.000389246	7.23812e-05	0.713644	0.13255	0.153344	Brain_Frontal_Cortex_BA9	TC_MTAG_with_TC	9_99085314_100085314	ENSG00000224546	ENSG00000224546.2	EIF4BP3	EIF4BP3
1710	0.000125786	2.33332e-05	0.714214	0.132332	0.153304	Brain_Substantia_nigra	HDL_MTAG_with_TC	9_102789530_103789530	ENSG00000136881	ENSG00000136881.12	BAAT	BAAT
422	0.318094	0.0146474	0.491552	0.0224814	0.153225	Nerve_Tibial	TC_MTAG_with_TC	9_99085314_100085314	ENSG00000271155	ENSG00000271155.1
325	0.213889	0.00972722	0.5963	0.0269653	0.153118	Esophagus_Muscularis	TC_MTAG_with_TC	9_94081258_95081258	ENSG00000165238	ENSG00000165238.17	WNK2	WNK2
1622	0.0259019	0.00385547	0.711457	0.105747	0.153039	Esophagus_Mucosa	TC_MTAG_with_TC	7_30539982_31539982	ENSG00000106080	ENSG00000106080.11	FKBP14	FKBP14
1288	0.0998081	0.0177934	0.619181	0.110232	0.152986	Cells_Cultured_fibroblasts	TG_MTAG_with_TC	9_99085314_100085314	ENSG00000175611	ENSG00000175611.14	ERCC6L2-AS1	ERCC6L2-AS1
1227	0.0101197	0.00116451	0.749627	0.086109	0.15298	Brain_Frontal_Cortex_BA9	TG_MTAG_with_TC	9_95451769_96451769	ENSG00000234537	ENSG00000234537.1
2336	0.00635247	0.00177026	0.65621	0.182715	0.152952	Brain_Cerebellar_Hemisphere	TG_MTAG_with_TC	9_102789530_103789530	ENSG00000170681	ENSG00000170681.7	CAVIN4	CAVIN4
1609	0.00325917	0.00056751	0.718306	0.124923	0.152944	Brain_Nucleus_accumbens_basal_ganglia	HDL_MTAG_with_TC	9_98334653_99334653	ENSG00000196312	ENSG00000196312.16	MFSD14CP	MFSD14CP
3039	0.00802033	0.0027779	0.621251	0.215021	0.15293	Lung	TC_MTAG_with_TC	9_98334653_99334653	ENSG00000130958	ENSG00000130958.13	SLC35D2	SLC35D2
3004	0.00836593	0.00243301	0.647995	0.188299	0.152907	Brain_Cerebellum	TC_MTAG_with_TC	9_98334653_99334653	ENSG00000232283	ENSG00000232283.1	HSD17B3-AS1	HSD17B3-AS1
2073	0.000113838	2.66265e-05	0.686547	0.16043	0.152883	Brain_Hypothalamus	HDL_MTAG_with_TC	9_99085314_100085314	ENSG00000232283	ENSG00000232283.1	HSD17B3-AS1	HSD17B3-AS1
2131	0.058339	0.0206112	0.567742	0.200431	0.152877	Artery_Aorta	TC_MTAG_with_TC	9_94081258_95081258	ENSG00000127080	ENSG00000127080.10	IPPK	IPPK
391	0.354332	0.0177194	0.452606	0.022481	0.152862	Small_Intestine_Terminal_Ileum	TC_MTAG_with_TC	9_97827711_98827711	ENSG00000148110	ENSG00000148110.17	MFSD14B	MFSD14B
3039	0.00278807	0.000885861	0.640207	0.203262	0.152857	Stomach	HDL_MTAG_with_TC	9_98334653_99334653	ENSG00000130948	ENSG00000130948.10	HSD17B3	HSD17B3
1555	0.000515707	9.41685e-05	0.71598	0.130586	0.152824	Brain_Hippocampus	TC_MTAG_with_TC	9_99085314_100085314	ENSG00000225194	ENSG00000225194.4	LINC00092	LINC00092
2295	0.000251395	0.00021032	0.461156	0.385656	0.152727	Artery_Aorta	TC_MTAG_with_TC	9_99085314_100085314	ENSG00000188152	ENSG00000188152.13	NUTM2G	NUTM2G
3098	0.000262366	7.60698e-05	0.656717	0.190254	0.15269	Artery_Coronary	HDL_MTAG_with_TC	9_95451769_96451769	ENSG00000048828	ENSG00000048828.18	FAM120A	FAM120A
3221	0.0283661	0.0254483	0.418383	0.375196	0.152607	Cells_Cultured_fibroblasts	TG_MTAG_with_TC	9_94081258_95081258	ENSG00000196305	ENSG00000196305.19	IARS1	IARS1
1670	0.00675793	0.00138445	0.696762	0.142588	0.152508	Small_Intestine_Terminal_Ileum	TG_MTAG_with_TC	9_102789530_103789530	ENSG00000136870	ENSG00000136870.11	ZNF189	ZNF189
1468	0.031256	0.310805	0.0461997	0.45925	0.152489	Lung	TG_MTAG_with_TC	9_97827711_98827711	ENSG00000148120	ENSG00000148120.18	AOPEP	AOPEP
3221	0.0370666	0.0107867	0.619547	0.180142	0.152458	Stomach	TC_MTAG_with_TC	9_94081258_95081258	ENSG00000196305	ENSG00000196305.19	IARS1	IARS1
3221	0.0376814	0.0101729	0.629822	0.169881	0.152442	Skin_Sun_Exposed_Lower_leg	TC_MTAG_with_TC	9_94081258_95081258	ENSG00000165030	ENSG00000165030.4	NFIL3	NFIL3
2149	0.00419357	0.000920944	0.690977	0.151592	0.152316	Brain_Substantia_nigra	TC_MTAG_with_TC	9_95451769_96451769	ENSG00000158079	ENSG00000158079.16	PTPDC1	PTPDC1
3221	0.0308465	0.0229883	0.454968	0.338912	0.152286	Cells_Cultured_fibroblasts	TG_MTAG_with_TC	9_94081258_95081258	ENSG00000165030	ENSG00000165030.4	NFIL3	NFIL3
2935	0.466956	0.200006	0.126679	0.0541069	0.152252	Vagina	TG_MTAG_with_TC	3_44704966_45704966	ENSG00000011376	ENSG00000011376.12	LARS2	LARS2
356	0.0808222	0.00352989	0.731598	0.0318001	0.15225	Pituitary	TC_MTAG_with_TC	9_102789530_103789530	ENSG00000106803	ENSG00000106803.10	SEC61B	SEC61B
3068	0.00026249	7.6122e-05	0.657027	0.190385	0.152249	Brain_Amygdala	HDL_MTAG_with_TC	9_95451769_96451769	ENSG00000157303	ENSG00000157303.11	SUSD3	SUSD3
3210	0.00021385	0.00111629	0.136112	0.710355	0.152203	Pancreas	HDL_MTAG_with_TC	9_94081258_95081258	ENSG00000198000	ENSG00000198000.12	NOL8	NOL8
2524	0.00935859	0.00551009	0.524507	0.308664	0.15196	Artery_Tibial	TC_MTAG_with_TC	9_97827711_98827711	ENSG00000185920	ENSG00000185920.18	PTCH1	PTCH1
356	0.0799542	0.00442762	0.723742	0.0399267	0.15195	Adipose_Visceral_Omentum	TC_MTAG_with_TC	9_102789530_103789530	ENSG00000119523	ENSG00000119523.10	ALG2	ALG2
1368	0.0224983	0.0108163	0.55032	0.264419	0.151947	Heart_Atrial_Appendage	TG_MTAG_with_TC	9_102789530_103789530	ENSG00000165152	ENSG00000165152.9	PGAP4	PGAP4
1718	0.000134437	2.18884e-05	0.729399	0.118606	0.151839	Cells_Cultured_fibroblasts	HDL_MTAG_with_TC	9_102789530_103789530	ENSG00000237461	ENSG00000237461.3
1587	0.136189	0.0208199	0.599657	0.0915204	0.151813	Cells_EBV-transformed_lymphocytes	TC_MTAG_with_TC	9_94081258_95081258	ENSG00000275318	ENSG00000275318.1
3065	0.0226447	0.00710224	0.623223	0.195315	0.151715	Brain_Spinal_cord_cervical_c-1	TC_MTAG_with_TC	7_30539982_31539982	ENSG00000106125	ENSG00000106125.14	MINDY4	MINDY4
2295	0.000357204	0.000105083	0.655249	0.192611	0.151678	Nerve_Tibial	TC_MTAG_with_TC	9_99085314_100085314	ENSG00000130958	ENSG00000130958.13	SLC35D2	SLC35D2
3221	0.037796	0.0101074	0.631737	0.168787	0.151573	Adipose_Subcutaneous	TC_MTAG_with_TC	9_94081258_95081258	ENSG00000165030	ENSG00000165030.4	NFIL3	NFIL3
2908	0.0055757	0.00686045	0.374986	0.461239	0.151338	Skin_Not_Sun_Exposed_Suprapubic	TC_MTAG_with_TC	9_98334653_99334653	ENSG00000185920	ENSG00000185920.18	PTCH1	PTCH1
1136	0.148934	0.0289476	0.561751	0.109034	0.151333	Artery_Tibial	TC_MTAG_with_TC	9_98334653_99334653	ENSG00000236095	ENSG00000236095.1
3021	0.00247242	0.00264169	0.407897	0.435672	0.151316	Colon_Sigmoid	TC_MTAG_with_TC	9_95451769_96451769	ENSG00000127080	ENSG00000127080.10	IPPK	IPPK
609	0.0673848	0.00572934	0.715094	0.0606492	0.151142	Brain_Putamen_basal_ganglia	TC_MTAG_with_TC	9_102789530_103789530	ENSG00000271086	ENSG00000271086.7	NAMA	NAMA
1279	0.000324576	6.33185e-05	0.7101	0.138376	0.151136	Pituitary	HDL_MTAG_with_TC	9_95451769_96451769	ENSG00000225511	ENSG00000225511.8	LINC00475	LINC00475
432	0.093264	0.00535679	0.709638	0.0406082	0.151133	Esophagus_Gastroesophageal_Junction	HDL_MTAG_with_TC	9_99085314_100085314	ENSG00000271659	ENSG00000271659.1
2295	0.000376911	8.56882e-05	0.6914	0.157034	0.151103	Stomach	TC_MTAG_with_TC	9_99085314_100085314	ENSG00000196597	ENSG00000196597.13	ZNF782	ZNF782
159	0.00672507	0.000118864	0.827649	0.0144775	0.15103	Minor_Salivary_Gland	HDL_MTAG_with_TC	9_98334653_99334653	ENSG00000136842	ENSG00000136842.14	TMOD1	TMOD1
2567	0.052035	0.0172666	0.585536	0.194146	0.151017	Lung	HDL_MTAG_with_TC	8_91201696_92201696	ENSG00000123119	ENSG00000123119.12	NECAB1	NECAB1
2547	0.0519609	0.01735	0.584662	0.19507	0.150957	Lung	HDL_MTAG_with_TC	8_91224679_92224679	ENSG00000123119	ENSG00000123119.12	NECAB1	NECAB1
1970	0.267342	0.050015	0.448047	0.083671	0.150926	Esophagus_Mucosa	TG_MTAG_with_TC	9_98334653_99334653	ENSG00000196597	ENSG00000196597.13	ZNF782	ZNF782
129	0.168581	0.00232402	0.669146	0.00907385	0.150875	Thyroid	TC_MTAG_with_TC	9_102789530_103789530	ENSG00000106799	ENSG00000106799.14	TGFBR1	TGFBR1
2378	0.00395091	0.00116549	0.651894	0.192153	0.150836	Artery_Coronary	TC_MTAG_with_TC	9_95451769_96451769	ENSG00000131668	ENSG00000131668.14	BARX1	BARX1
1609	0.00317111	0.000665496	0.698898	0.146521	0.150744	Ovary	HDL_MTAG_with_TC	9_98334653_99334653	ENSG00000196312	ENSG00000196312.16	MFSD14CP	MFSD14CP
1176	0.0100564	0.00126916	0.744242	0.0937762	0.150656	Cells_EBV-transformed_lymphocytes	TG_MTAG_with_TC	9_95451769_96451769	ENSG00000227321	ENSG00000227321.2	MTND4P15	MTND4P15
3092	0.00397264	0.00114076	0.656012	0.188226	0.150649	Small_Intestine_Terminal_Ileum	TC_MTAG_with_TC	9_95451769_96451769	ENSG00000165238	ENSG00000165238.17	WNK2	WNK2
3039	0.00799294	0.00283436	0.619129	0.219397	0.150646	Esophagus_Muscularis	TC_MTAG_with_TC	9_98334653_99334653	ENSG00000165244	ENSG00000165244.7	ZNF367	ZNF367
2862	0.00616238	0.00467989	0.476689	0.361861	0.150608	Lung	TC_MTAG_with_TC	9_98334653_99334653	ENSG00000081377	ENSG00000081377.17	CDC14B	CDC14B
836	0.00600397	0.000446004	0.784892	0.058155	0.150503	Ovary	HDL_MTAG_with_TC	9_98334653_99334653	ENSG00000203279	ENSG00000203279.6
1813	0.00683063	0.00176962	0.66805	0.172922	0.150428	Nerve_Tibial	HDL_MTAG_with_TC	9_98334653_99334653	ENSG00000223849	ENSG00000223849.1
1609	0.00262661	0.00121161	0.578892	0.266882	0.150387	Testis	HDL_MTAG_with_TC	9_98334653_99334653	ENSG00000196312	ENSG00000196312.16	MFSD14CP	MFSD14CP
3204	0.000903596	0.000429474	0.575187	0.273233	0.150247	Brain_Anterior_cingulate_cortex_BA24	HDL_MTAG_with_TC	9_94081258_95081258	ENSG00000090054	ENSG00000090054.16	SPTLC1	SPTLC1
3083	0.00394701	0.00116956	0.651778	0.192982	0.150124	Brain_Anterior_cingulate_cortex_BA24	TC_MTAG_with_TC	9_95451769_96451769	ENSG00000204352	ENSG00000204352.5	FAM120A2P	FAM120A2P
3039	0.00847157	0.00236256	0.656204	0.182853	0.150109	Nerve_Tibial	TC_MTAG_with_TC	9_98334653_99334653	ENSG00000275465	ENSG00000275465.8
422	0.474859	0.0182027	0.343826	0.0130297	0.150083	Colon_Sigmoid	TG_MTAG_with_TC	9_99085314_100085314	ENSG00000271155	ENSG00000271155.1
2337	0.0050606	0.00309062	0.52276	0.319111	0.149978	Prostate	TG_MTAG_with_TC	9_102789530_103789530	ENSG00000066697	ENSG00000066697.15	MSANTD3	MSANTD3
1576	0.000840652	0.000108884	0.751861	0.0972336	0.149956	Esophagus_Mucosa	TC_MTAG_with_TC	9_102789530_103789530	ENSG00000136872	ENSG00000136872.21	ALDOB	ALDOB
2137	0.048226	0.0104938	0.650128	0.141316	0.149836	Spleen	TC_MTAG_with_TC	9_94081258_95081258	ENSG00000228216	ENSG00000228216.1
3027	0.0161703	0.0136452	0.445024	0.375379	0.149782	Adipose_Subcutaneous	TC_MTAG_with_TC	7_30539982_31539982	ENSG00000106100	ENSG00000106100.11	NOD1	NOD1
642	0.00604175	0.00041635	0.789544	0.0542595	0.149738	Adipose_Subcutaneous	HDL_MTAG_with_TC	9_98334653_99334653	ENSG00000197816	ENSG00000197816.16	CCDC180	CCDC180
3098	0.00875979	0.00213867	0.674771	0.164593	0.149737	Skin_Not_Sun_Exposed_Suprapubic	TG_MTAG_with_TC	9_95451769_96451769	ENSG00000157303	ENSG00000157303.11	SUSD3	SUSD3
3221	0.0319061	0.0161022	0.533293	0.26899	0.149709	Liver	TC_MTAG_with_TC	9_94081258_95081258	ENSG00000169071	ENSG00000169071.15	ROR2	ROR2
2224	0.00889098	0.00216024	0.67532	0.163933	0.149696	Brain_Cerebellar_Hemisphere	TG_MTAG_with_TC	9_95451769_96451769	ENSG00000127083	ENSG00000127083.8	OMD	OMD
1692	0.0614004	0.0431267	0.438203	0.307637	0.149633	Prostate	TC_MTAG_with_TC	9_94081258_95081258	ENSG00000187984	ENSG00000187984.14	ANKRD19P	ANKRD19P
3210	0.0287809	0.0192414	0.480955	0.321391	0.149632	Brain_Cerebellum	TC_MTAG_with_TC	9_94081258_95081258	ENSG00000198000	ENSG00000198000.12	NOL8	NOL8
2902	0.00642795	0.00148005	0.684922	0.157555	0.149615	Cells_Cultured_fibroblasts	HDL_MTAG_with_TC	9_98334653_99334653	ENSG00000271659	ENSG00000271659.1
2131	0.00147989	0.000522846	0.627018	0.221376	0.149603	Artery_Aorta	HDL_MTAG_with_TC	9_94081258_95081258	ENSG00000127080	ENSG00000127080.10	IPPK	IPPK
609	0.114606	0.00718723	0.685784	0.0428575	0.149565	Skin_Not_Sun_Exposed_Suprapubic	HDL_MTAG_with_TC	9_102789530_103789530	ENSG00000271086	ENSG00000271086.7	NAMA	NAMA
1166	0.00262416	0.000413265	0.732251	0.115169	0.149543	Brain_Hippocampus	HDL_MTAG_with_TC	9_97827711_98827711	ENSG00000165140	ENSG00000165140.12	FBP1	FBP1
2377	0.0226809	0.00717863	0.623537	0.197203	0.149401	Brain_Substantia_nigra	TC_MTAG_with_TC	7_30539982_31539982	ENSG00000180233	ENSG00000180233.11	ZNRF2	ZNRF2
2522	0.0022802	0.000688472	0.651171	0.196462	0.149398	Pituitary	HDL_MTAG_with_TC	9_97827711_98827711	ENSG00000271384	ENSG00000271384.1
1673	0.00700043	0.0011715	0.721805	0.120643	0.14938	Brain_Putamen_basal_ganglia	TG_MTAG_with_TC	9_102789530_103789530	ENSG00000136870	ENSG00000136870.11	ZNF189	ZNF189
1588	0.130508	0.0269546	0.574656	0.118538	0.149343	Brain_Cerebellum	TC_MTAG_with_TC	9_94081258_95081258	ENSG00000275318	ENSG00000275318.1
1061	0.0382315	0.00376649	0.736294	0.0723888	0.149319	Liver	TC_MTAG_with_TC	9_97827711_98827711	ENSG00000233820	ENSG00000233820.2
2240	0.00072102	0.000217997	0.652607	0.197163	0.149291	Uterus	TC_MTAG_with_TC	9_102789530_103789530	ENSG00000234709	ENSG00000234709.2	UPF3AP3	UPF3AP3
2292	6.03472e-05	8.07115e-05	0.363955	0.486624	0.14928	Adrenal_Gland	HDL_MTAG_with_TC	9_99085314_100085314	ENSG00000196312	ENSG00000196312.16	MFSD14CP	MFSD14CP
1193	0.0561261	0.00843325	0.683658	0.102574	0.149209	Thyroid	TC_MTAG_with_TC	9_95451769_96451769	ENSG00000090054	ENSG00000090054.16	SPTLC1	SPTLC1
2802	0.0136382	0.0443046	0.186661	0.606232	0.149165	Esophagus_Gastroesophageal_Junction	TC_MTAG_with_TC	9_94081258_95081258	ENSG00000235641	ENSG00000235641.5	LINC00484	LINC00484
3091	0.000254376	8.55135e-05	0.636718	0.213896	0.149046	Brain_Cerebellar_Hemisphere	HDL_MTAG_with_TC	9_95451769_96451769	ENSG00000165238	ENSG00000165238.17	WNK2	WNK2
1474	0.101999	0.01877	0.616865	0.113368	0.148999	Ovary	TG_MTAG_with_TC	9_99085314_100085314	ENSG00000136936	ENSG00000136936.11	XPA	XPA
2328	0.0063866	0.00177471	0.659735	0.183178	0.148926	Brain_Hippocampus	TG_MTAG_with_TC	9_102789530_103789530	ENSG00000136891	ENSG00000136891.14	TEX10	TEX10
2114	0.0249749	0.00490741	0.68649	0.134742	0.148885	Artery_Aorta	TC_MTAG_with_TC	7_30539982_31539982	ENSG00000227017	ENSG00000227017.1
1576	0.00786522	0.00126082	0.725806	0.1162	0.148868	Spleen	TG_MTAG_with_TC	9_102789530_103789530	ENSG00000136872	ENSG00000136872.21	ALDOB	ALDOB
1362	0.000785055	0.000166905	0.701247	0.148938	0.148863	Brain_Spinal_cord_cervical_c-1	TC_MTAG_with_TC	9_102789530_103789530	ENSG00000165152	ENSG00000165152.9	PGAP4	PGAP4
323	0.218197	0.00909422	0.599166	0.0248239	0.148719	Heart_Atrial_Appendage	HDL_MTAG_with_TC	9_97827711_98827711	ENSG00000232063	ENSG00000232063.2
3095	0.00859655	0.00231534	0.662197	0.178203	0.148688	Brain_Nucleus_accumbens_basal_ganglia	TG_MTAG_with_TC	9_95451769_96451769	ENSG00000048828	ENSG00000048828.18	FAM120A	FAM120A
507	0.20217	0.012611	0.599335	0.0372368	0.148647	Adrenal_Gland	TG_MTAG_with_TC	9_94081258_95081258	ENSG00000131669	ENSG00000131669.10	NINJ1	NINJ1
2295	0.0433452	0.0362631	0.420302	0.351481	0.148609	Artery_Aorta	TG_MTAG_with_TC	9_99085314_100085314	ENSG00000188152	ENSG00000188152.13	NUTM2G	NUTM2G
391	0.34947	0.0244571	0.446396	0.0310917	0.148584	Colon_Transverse	TC_MTAG_with_TC	9_97827711_98827711	ENSG00000148110	ENSG00000148110.17	MFSD14B	MFSD14B
765	0.00365937	0.000324361	0.778647	0.0688696	0.1485	Brain_Cerebellum	HDL_MTAG_with_TC	9_94081258_95081258	ENSG00000229613	ENSG00000229613.3	LINC01501	LINC01501
2290	0.000381756	8.22834e-05	0.700288	0.150791	0.148457	Brain_Putamen_basal_ganglia	TC_MTAG_with_TC	9_99085314_100085314	ENSG00000196597	ENSG00000196597.13	ZNF782	ZNF782
305	0.0704755	0.0027066	0.749754	0.0286457	0.148418	Breast_Mammary_Tissue	TC_MTAG_with_TC	9_98334653_99334653	ENSG00000196116	ENSG00000196116.8	TDRD7	TDRD7
1865	0.0646041	0.015534	0.62206	0.149426	0.148376	Colon_Sigmoid	TC_MTAG_with_TC	9_94081258_95081258	ENSG00000185963	ENSG00000185963.14	BICD2	BICD2
1673	0.000128669	2.13238e-05	0.730582	0.120928	0.14834	Brain_Hippocampus	HDL_MTAG_with_TC	9_102789530_103789530	ENSG00000136897	ENSG00000136897.8	MRPL50	MRPL50
1240	0.074882	0.00867737	0.68869	0.0796577	0.148093	Pituitary	HDL_MTAG_with_TC	9_95451769_96451769	ENSG00000232063	ENSG00000232063.2
1485	0.259288	0.042896	0.471895	0.0779212	0.147999	Breast_Mammary_Tissue	TC_MTAG_with_TC	7_30539982_31539982	ENSG00000136193	ENSG00000136193.17	SCRN1	SCRN1
2231	0.00409318	0.00104619	0.674606	0.172277	0.147977	Brain_Cortex	TC_MTAG_with_TC	9_95451769_96451769	ENSG00000127083	ENSG00000127083.8	OMD	OMD
1166	0.0196031	0.00308718	0.716633	0.112711	0.147966	Brain_Hippocampus	TC_MTAG_with_TC	9_97827711_98827711	ENSG00000165140	ENSG00000165140.12	FBP1	FBP1
2295	0.000352609	0.000111704	0.646822	0.20476	0.147954	Liver	TC_MTAG_with_TC	9_99085314_100085314	ENSG00000254633	ENSG00000254633.2	STRA6LP	STRA6LP
682	0.00175967	0.000152744	0.782522	0.0677774	0.147788	Cells_Cultured_fibroblasts	TC_MTAG_with_TC	9_99085314_100085314	ENSG00000095380	ENSG00000095380.11	NANS	NANS
3221	0.00097304	0.000363889	0.619392	0.231487	0.147784	Adrenal_Gland	HDL_MTAG_with_TC	9_94081258_95081258	ENSG00000148090	ENSG00000148090.12	AUH	AUH
2147	0.000285491	5.63114e-05	0.711694	0.14023	0.147735	Adrenal_Gland	HDL_MTAG_with_TC	9_95451769_96451769	ENSG00000227666	ENSG00000227666.1	CYCSP24	CYCSP24
3204	0.0337949	0.0143288	0.564855	0.239346	0.147676	Brain_Anterior_cingulate_cortex_BA24	TC_MTAG_with_TC	9_94081258_95081258	ENSG00000169071	ENSG00000169071.15	ROR2	ROR2
3039	0.00839353	0.00247166	0.650159	0.191306	0.14767	Colon_Sigmoid	TC_MTAG_with_TC	9_98334653_99334653	ENSG00000165244	ENSG00000165244.7	ZNF367	ZNF367
3083	0.00397634	0.00115547	0.656622	0.190657	0.147589	Brain_Anterior_cingulate_cortex_BA24	TC_MTAG_with_TC	9_95451769_96451769	ENSG00000127081	ENSG00000127081.14	ZNF484	ZNF484
3221	0.0397141	0.014424	0.58576	0.212598	0.147504	Pancreas	TG_MTAG_with_TC	9_94081258_95081258	ENSG00000227321	ENSG00000227321.2	MTND4P15	MTND4P15
707	0.225071	0.0201663	0.557485	0.049803	0.147474	Cells_Cultured_fibroblasts	TG_MTAG_with_TC	9_95451769_96451769	ENSG00000169071	ENSG00000169071.15	ROR2	ROR2
2295	0.00010053	4.08327e-05	0.606297	0.246116	0.147446	Breast_Mammary_Tissue	HDL_MTAG_with_TC	9_99085314_100085314	ENSG00000081386	ENSG00000081386.13	ZNF510	ZNF510
2736	0.52025	0.155243	0.136508	0.0405867	0.147413	Esophagus_Muscularis	TG_MTAG_with_TC	3_44704966_45704966	ENSG00000163817	ENSG00000163817.17	SLC6A20	SLC6A20
1124	0.0413142	0.00529424	0.714578	0.0914228	0.147391	Brain_Substantia_nigra	TC_MTAG_with_TC	9_98334653_99334653	ENSG00000277103	ENSG00000277103.1
1747	0.000422033	7.17507e-05	0.728425	0.123694	0.147388	Nerve_Tibial	TC_MTAG_with_TC	9_99085314_100085314	ENSG00000275465	ENSG00000275465.8
3019	0.0460295	0.0196584	0.551527	0.235401	0.147384	Artery_Coronary	TC_MTAG_with_TC	9_94081258_95081258	ENSG00000106809	ENSG00000106809.11	OGN	OGN
2850	0.00825032	0.00263389	0.638199	0.203596	0.147321	Brain_Hippocampus	TC_MTAG_with_TC	9_98334653_99334653	ENSG00000081377	ENSG00000081377.17	CDC14B	CDC14B
2126	0.0269714	0.0346522	0.346298	0.444767	0.147311	Spleen	TG_MTAG_with_TC	9_94081258_95081258	ENSG00000127080	ENSG00000127080.10	IPPK	IPPK
1712	0.00668636	0.00164072	0.678139	0.166256	0.147278	Brain_Substantia_nigra	TG_MTAG_with_TC	9_102789530_103789530	ENSG00000237461	ENSG00000237461.3
2862	0.196716	0.105188	0.359012	0.191824	0.14726	Stomach	TG_MTAG_with_TC	9_98334653_99334653	ENSG00000081377	ENSG00000081377.17	CDC14B	CDC14B
356	0.0812879	0.0035684	0.735814	0.0321538	0.147175	Artery_Tibial	TC_MTAG_with_TC	9_102789530_103789530	ENSG00000106803	ENSG00000106803.10	SEC61B	SEC61B
1673	0.000807564	0.000145083	0.722337	0.129624	0.147086	Brain_Cerebellar_Hemisphere	TC_MTAG_with_TC	9_102789530_103789530	ENSG00000136870	ENSG00000136870.11	ZNF189	ZNF189
2332	0.000763485	0.000177977	0.691046	0.160943	0.14707	Ovary	TC_MTAG_with_TC	9_102789530_103789530	ENSG00000239908	ENSG00000239908.3	RN7SL75P	RN7SL75P
422	0.0953996	0.00369848	0.725858	0.0279933	0.147051	Brain_Cortex	HDL_MTAG_with_TC	9_99085314_100085314	ENSG00000271155	ENSG00000271155.1
3038	0.00453878	0.00633437	0.351572	0.49051	0.147045	Spleen	TC_MTAG_with_TC	9_98334653_99334653	ENSG00000237212	ENSG00000237212.2
1712	0.00643882	0.00157998	0.678584	0.166366	0.147032	Brain_Substantia_nigra	TC_MTAG_with_TC	9_102789530_103789530	ENSG00000237461	ENSG00000237461.3
2014	0.0025246	0.000498207	0.709986	0.139962	0.147029	Uterus	HDL_MTAG_with_TC	9_97827711_98827711	ENSG00000165244	ENSG00000165244.7	ZNF367	ZNF367
2065	0.000116934	2.45074e-05	0.705218	0.147656	0.146985	Brain_Anterior_cingulate_cortex_BA24	HDL_MTAG_with_TC	9_99085314_100085314	ENSG00000232283	ENSG00000232283.1	HSD17B3-AS1	HSD17B3-AS1
642	0.328222	0.0203639	0.475117	0.0293308	0.146966	Skin_Not_Sun_Exposed_Suprapubic	TG_MTAG_with_TC	9_98334653_99334653	ENSG00000197816	ENSG00000197816.16	CCDC180	CCDC180
1181	0.00034514	4.48309e-05	0.754772	0.0978919	0.146946	Brain_Anterior_cingulate_cortex_BA24	HDL_MTAG_with_TC	9_95451769_96451769	ENSG00000090054	ENSG00000090054.16	SPTLC1	SPTLC1
2281	0.000115874	2.55782e-05	0.69884	0.154116	0.146903	Brain_Hypothalamus	HDL_MTAG_with_TC	9_99085314_100085314	ENSG00000165244	ENSG00000165244.7	ZNF367	ZNF367
492	0.0687077	0.00698839	0.705833	0.0716447	0.146826	Artery_Coronary	TC_MTAG_with_TC	9_102789530_103789530	ENSG00000255815	ENSG00000255815.3	KRT8P11	KRT8P11
2337	0.00674511	0.00143704	0.69677	0.148299	0.146748	Colon_Sigmoid	TG_MTAG_with_TC	9_102789530_103789530	ENSG00000023318	ENSG00000023318.9	ERP44	ERP44
2131	0.0636032	0.0159197	0.618972	0.154781	0.146725	Breast_Mammary_Tissue	TC_MTAG_with_TC	9_94081258_95081258	ENSG00000127080	ENSG00000127080.10	IPPK	IPPK
908	0.0205638	0.00210495	0.753613	0.0769945	0.146724	Ovary	HDL_MTAG_with_TC	9_99085314_100085314	ENSG00000136932	ENSG00000136932.15	TRMO	TRMO
1368	0.000166151	1.88926e-05	0.766227	0.0869791	0.146608	Thyroid	HDL_MTAG_with_TC	9_102789530_103789530	ENSG00000165152	ENSG00000165152.9	PGAP4	PGAP4
2476	0.00240574	0.00057583	0.686333	0.164132	0.146554	Colon_Transverse	HDL_MTAG_with_TC	9_97827711_98827711	ENSG00000237212	ENSG00000237212.2
1279	1.163e-05	0.000378367	0.0254438	0.827636	0.146531	Skin_Sun_Exposed_Lower_leg	HDL_MTAG_with_TC	9_95451769_96451769	ENSG00000225511	ENSG00000225511.8	LINC00475	LINC00475
1133	0.112234	0.0136516	0.648904	0.0787828	0.146427	Brain_Caudate_basal_ganglia	HDL_MTAG_with_TC	9_98334653_99334653	ENSG00000236095	ENSG00000236095.1
1239	0.0467952	0.0177269	0.572431	0.2167	0.146347	Artery_Aorta	TC_MTAG_with_TC	9_95451769_96451769	ENSG00000234537	ENSG00000234537.1
642	0.0583215	0.00852192	0.686666	0.100189	0.146301	Artery_Aorta	TC_MTAG_with_TC	9_98334653_99334653	ENSG00000197816	ENSG00000197816.16	CCDC180	CCDC180
806	0.00175379	0.000155424	0.782585	0.069208	0.146298	Artery_Coronary	TC_MTAG_with_TC	9_99085314_100085314	ENSG00000136938	ENSG00000136938.9	ANP32B	ANP32B
2524	7.14417e-05	0.326149	0.000115549	0.527367	0.146297	Liver	TG_MTAG_with_TC	9_97827711_98827711	ENSG00000182150	ENSG00000182150.19	ERCC6L2	ERCC6L2
180	0.611735	0.0112779	0.226834	0.00403578	0.146117	Brain_Cerebellar_Hemisphere	TC_MTAG_with_TC	9_97827711_98827711	ENSG00000196312	ENSG00000196312.16	MFSD14CP	MFSD14CP
2292	0.000113549	2.80337e-05	0.684819	0.168926	0.146114	Adrenal_Gland	HDL_MTAG_with_TC	9_99085314_100085314	ENSG00000081386	ENSG00000081386.13	ZNF510	ZNF510
2768	0.0437994	0.0177402	0.564092	0.22833	0.146038	Artery_Aorta	TG_MTAG_with_TC	9_94081258_95081258	ENSG00000106819	ENSG00000106819.13	ASPN	ASPN
1712	0.000126382	3.10119e-05	0.685694	0.168112	0.146037	Brain_Substantia_nigra	HDL_MTAG_with_TC	9_102789530_103789530	ENSG00000237461	ENSG00000237461.3
2567	0.0420777	0.0139625	0.599251	0.198702	0.146008	Lung	TG_MTAG_with_TC	8_91201696_92201696	ENSG00000123119	ENSG00000123119.12	NECAB1	NECAB1
1718	0.000123436	3.39668e-05	0.66971	0.184144	0.145989	Adrenal_Gland	HDL_MTAG_with_TC	9_102789530_103789530	ENSG00000237461	ENSG00000237461.3
2999	0.206133	0.0659269	0.441067	0.140919	0.145954	Brain_Cerebellar_Hemisphere	TG_MTAG_with_TC	9_98334653_99334653	ENSG00000130956	ENSG00000130956.14	HABP4	HABP4
2547	0.0420158	0.0140293	0.598363	0.19965	0.145942	Lung	TG_MTAG_with_TC	8_91224679_92224679	ENSG00000123119	ENSG00000123119.12	NECAB1	NECAB1
1829	0.0653258	0.0150322	0.629216	0.144644	0.145782	Heart_Atrial_Appendage	TG_MTAG_with_TC	9_99085314_100085314	ENSG00000224546	ENSG00000224546.2	EIF4BP3	EIF4BP3
2196	0.0121891	0.0029955	0.673775	0.165436	0.145604	Brain_Cerebellum	TC_MTAG_with_TC	9_97827711_98827711	ENSG00000130948	ENSG00000130948.10	HSD17B3	HSD17B3
271	0.00394867	0.000102426	0.828998	0.0213581	0.145593	Small_Intestine_Terminal_Ileum	HDL_MTAG_with_TC	9_94081258_95081258	ENSG00000231107	ENSG00000231107.2	LINC01508	LINC01508
2292	0.06024	0.019656	0.584103	0.190444	0.145558	Adrenal_Gland	TG_MTAG_with_TC	9_99085314_100085314	ENSG00000188152	ENSG00000188152.13	NUTM2G	NUTM2G
3221	0.000489217	0.0537727	0.00721568	0.792971	0.145551	Liver	TG_MTAG_with_TC	9_94081258_95081258	ENSG00000090054	ENSG00000090054.16	SPTLC1	SPTLC1
1943	0.0251795	0.00482491	0.692034	0.132462	0.1455	Uterus	TC_MTAG_with_TC	7_30539982_31539982	ENSG00000180354	ENSG00000180354.16	MTURN	MTURN
1692	0.00170734	0.000655953	0.615767	0.23643	0.14544	Muscle_Skeletal	HDL_MTAG_with_TC	9_94081258_95081258	ENSG00000187984	ENSG00000187984.14	ANKRD19P	ANKRD19P
1554	0.0236833	0.0340156	0.327153	0.469735	0.145413	Skin_Sun_Exposed_Lower_leg	TG_MTAG_with_TC	8_91224679_92224679	ENSG00000251136	ENSG00000251136.11	RIPK2-DT	RIPK2-DT
2669	0.00114796	0.000293935	0.679393	0.173813	0.145352	Ovary	HDL_MTAG_with_TC	9_94081258_95081258	ENSG00000229694	ENSG00000229694.8	LINC00484
2295	9.53161e-05	4.64024e-05	0.574854	0.279709	0.145296	Esophagus_Gastroesophageal_Junction	HDL_MTAG_with_TC	9_99085314_100085314	ENSG00000130956	ENSG00000130956.14	HABP4	HABP4
2245	0.0011482	0.000296407	0.67831	0.17496	0.145285	Adipose_Visceral_Omentum	HDL_MTAG_with_TC	9_94081258_95081258	ENSG00000260454	ENSG00000260454.2	LINC02957	LINC02957
2328	0.00011768	3.27008e-05	0.668894	0.185727	0.145229	Brain_Hippocampus	HDL_MTAG_with_TC	9_102789530_103789530	ENSG00000136891	ENSG00000136891.14	TEX10	TEX10
2337	3.50923e-05	0.000908463	0.0317628	0.822123	0.145171	Esophagus_Mucosa	TC_MTAG_with_TC	9_102789530_103789530	ENSG00000066697	ENSG00000066697.15	MSANTD3	MSANTD3
2241	0.000107075	4.33287e-05	0.608613	0.246136	0.145101	Liver	HDL_MTAG_with_TC	9_102789530_103789530	ENSG00000234709	ENSG00000234709.2	UPF3AP3	UPF3AP3
2748	3.43928e-13	0.795764	2.56331e-14	0.0591634	0.145073	Heart_Atrial_Appendage	TC_MTAG_with_TC	12_86853564_87853564	ENSG00000182050	ENSG00000182050.14	MGAT4C	MGAT4C
1355	0.29571	0.0451342	0.446141	0.0679493	0.145065	Prostate	TG_MTAG_with_TC	9_98334653_99334653	ENSG00000228376	ENSG00000228376.3	GAS2L1P2	GAS2L1P2
159	0.0749842	0.00113034	0.767416	0.0114232	0.145046	Brain_Caudate_basal_ganglia	TC_MTAG_with_TC	9_98334653_99334653	ENSG00000136842	ENSG00000136842.14	TMOD1	TMOD1
199	0.118298	0.00222405	0.721055	0.0134112	0.145011	Brain_Substantia_nigra	HDL_MTAG_with_TC	9_95451769_96451769	ENSG00000165140	ENSG00000165140.12	FBP1	FBP1
1609	0.00322161	0.000640963	0.710027	0.14112	0.144991	Stomach	HDL_MTAG_with_TC	9_98334653_99334653	ENSG00000196312	ENSG00000196312.16	MFSD14CP	MFSD14CP
1468	0.00267101	0.0003773	0.74669	0.10533	0.144932	Ovary	HDL_MTAG_with_TC	9_97827711_98827711	ENSG00000148120	ENSG00000148120.18	AOPEP	AOPEP
2929	0.00780295	0.00309812	0.604373	0.239818	0.144908	Kidney_Cortex	TC_MTAG_with_TC	9_98334653_99334653	ENSG00000175611	ENSG00000175611.14	ERCC6L2-AS1	ERCC6L2-AS1
2276	0.00871195	0.00224439	0.671341	0.172807	0.144896	Skin_Not_Sun_Exposed_Suprapubic	TC_MTAG_with_TC	9_98334653_99334653	ENSG00000081386	ENSG00000081386.13	ZNF510	ZNF510
3068	0.000256822	8.47279e-05	0.642839	0.211934	0.144885	Brain_Amygdala	HDL_MTAG_with_TC	9_95451769_96451769	ENSG00000127084	ENSG00000127084.19	FGD3	FGD3
432	0.318653	0.0150173	0.498202	0.0233342	0.144794	Brain_Hypothalamus	TC_MTAG_with_TC	9_99085314_100085314	ENSG00000185920	ENSG00000185920.18	PTCH1	PTCH1
2908	0.00610258	0.00185061	0.650255	0.197045	0.144747	Thyroid	HDL_MTAG_with_TC	9_98334653_99334653	ENSG00000185920	ENSG00000185920.18	PTCH1	PTCH1
952	0.0594192	0.00554241	0.723	0.0672941	0.144744	Brain_Cerebellar_Hemisphere	TC_MTAG_with_TC	9_98334653_99334653	ENSG00000242375	ENSG00000242375.1
890	0.00588158	0.000612175	0.76894	0.0798892	0.144677	Artery_Coronary	HDL_MTAG_with_TC	9_98334653_99334653	ENSG00000159712	ENSG00000159712.10	ANKRD18CP	ANKRD18CP
2295	0.0602807	0.0196978	0.584519	0.190858	0.144645	Esophagus_Gastroesophageal_Junction	TG_MTAG_with_TC	9_99085314_100085314	ENSG00000269907	ENSG00000269907.1	PTMAP11	PTMAP11
2295	0.000324068	0.000142061	0.594465	0.26045	0.144618	Heart_Atrial_Appendage	TC_MTAG_with_TC	9_99085314_100085314	ENSG00000158122	ENSG00000158122.12	PRXL2C	PRXL2C
3019	0.00142396	0.00057673	0.607588	0.24594	0.144472	Pituitary	HDL_MTAG_with_TC	9_94081258_95081258	ENSG00000106809	ENSG00000106809.11	OGN	OGN
271	0.143989	0.00419686	0.687494	0.019894	0.144426	Brain_Spinal_cord_cervical_c-1	TC_MTAG_with_TC	9_94081258_95081258	ENSG00000231107	ENSG00000231107.2	LINC01508	LINC01508
2938	0.00382156	0.669247	0.00103711	0.181478	0.144416	Whole_Blood	TG_MTAG_with_TC	3_44704966_45704966	ENSG00000249992	ENSG00000249992.2	TMEM158	TMEM158
3098	0.000143934	0.000197809	0.360275	0.494984	0.144399	Adrenal_Gland	HDL_MTAG_with_TC	9_95451769_96451769	ENSG00000131669	ENSG00000131669.10	NINJ1	NINJ1
2336	0.00653601	0.0016705	0.67517	0.172418	0.144206	Uterus	TG_MTAG_with_TC	9_102789530_103789530	ENSG00000241697	ENSG00000241697.5	TMEFF1	TMEFF1
3221	0.000984848	0.000357693	0.626909	0.227547	0.144202	Pancreas	HDL_MTAG_with_TC	9_94081258_95081258	ENSG00000227321	ENSG00000227321.2	MTND4P15	MTND4P15
1439	0.0662217	0.0131582	0.647864	0.128586	0.144171	Cells_EBV-transformed_lymphocytes	HDL_MTAG_with_TC	9_95451769_96451769	ENSG00000175787	ENSG00000175787.17	ZNF169	ZNF169
1651	0.00701974	0.00120253	0.723776	0.123844	0.144158	Brain_Amygdala	TG_MTAG_with_TC	9_102789530_103789530	ENSG00000136897	ENSG00000136897.8	MRPL50	MRPL50
2524	0.00214872	0.000838229	0.613625	0.239234	0.144154	Esophagus_Muscularis	HDL_MTAG_with_TC	9_97827711_98827711	ENSG00000223849	ENSG00000223849.1
2571	0.0605337	0.0186421	0.593915	0.182759	0.144151	Prostate	TC_MTAG_with_TC	9_94081258_95081258	ENSG00000106823	ENSG00000106823.13	ECM2	ECM2
2247	8.8158e-05	5.37533e-05	0.531683	0.324043	0.144132	Nerve_Tibial	HDL_MTAG_with_TC	9_99085314_100085314	ENSG00000130948	ENSG00000130948.10	HSD17B3	HSD17B3
2241	0.0001279	2.26797e-05	0.726988	0.128768	0.144093	Heart_Atrial_Appendage	HDL_MTAG_with_TC	9_102789530_103789530	ENSG00000234709	ENSG00000234709.2	UPF3AP3	UPF3AP3
2295	0.000331721	0.000134737	0.608504	0.247015	0.144015	Breast_Mammary_Tissue	TC_MTAG_with_TC	9_99085314_100085314	ENSG00000081386	ENSG00000081386.13	ZNF510	ZNF510
1674	0.000133476	1.72904e-05	0.757877	0.0980308	0.143942	Colon_Transverse	HDL_MTAG_with_TC	9_102789530_103789530	ENSG00000136870	ENSG00000136870.11	ZNF189	ZNF189
3016	0.00839637	0.00251685	0.65037	0.194807	0.143909	Vagina	TC_MTAG_with_TC	9_98334653_99334653	ENSG00000130956	ENSG00000130956.14	HABP4	HABP4
1487	0.0709304	0.0100396	0.679171	0.095987	0.143872	Cells_EBV-transformed_lymphocytes	TC_MTAG_with_TC	9_94081258_95081258	ENSG00000165025	ENSG00000165025.15	SYK	SYK
2372	0.00418272	0.000975952	0.690144	0.160887	0.143811	Brain_Hypothalamus	TC_MTAG_with_TC	9_95451769_96451769	ENSG00000131668	ENSG00000131668.14	BARX1	BARX1
1829	0.0561322	0.0244127	0.540664	0.234999	0.143792	Thyroid	TG_MTAG_with_TC	9_99085314_100085314	ENSG00000224546	ENSG00000224546.2	EIF4BP3	EIF4BP3
3098	0.00823531	0.00273962	0.63437	0.21089	0.143765	Artery_Coronary	TG_MTAG_with_TC	9_95451769_96451769	ENSG00000157303	ENSG00000157303.11	SUSD3	SUSD3
2524	0.0114182	0.00359456	0.639942	0.201315	0.14373	Adrenal_Gland	TC_MTAG_with_TC	9_97827711_98827711	ENSG00000225194	ENSG00000225194.4	LINC00092	LINC00092
1626	0.0234052	0.0344037	0.323341	0.475142	0.143708	Skin_Sun_Exposed_Lower_leg	TG_MTAG_with_TC	8_91201696_92201696	ENSG00000251136	ENSG00000251136.11	RIPK2-DT	RIPK2-DT
356	0.136922	0.0114547	0.653413	0.0545196	0.14369	Pancreas	HDL_MTAG_with_TC	9_102789530_103789530	ENSG00000106803	ENSG00000106803.10	SEC61B	SEC61B
1193	0.00992698	0.00149158	0.734678	0.110246	0.143658	Thyroid	TG_MTAG_with_TC	9_95451769_96451769	ENSG00000090054	ENSG00000090054.16	SPTLC1	SPTLC1
1171	0.00034429	4.7203e-05	0.75291	0.103082	0.143616	Uterus	HDL_MTAG_with_TC	9_95451769_96451769	ENSG00000228069	ENSG00000228069.1	MTCO3P29	MTCO3P29
2295	0.000101126	0.00036556	0.185505	0.670435	0.143594	Nerve_Tibial	TC_MTAG_with_TC	9_99085314_100085314	ENSG00000130956	ENSG00000130956.14	HABP4	HABP4
2524	0.0114785	0.00353809	0.643321	0.198151	0.143511	Colon_Sigmoid	TC_MTAG_with_TC	9_97827711_98827711	ENSG00000271659	ENSG00000271659.1
2978	0.00150047	0.00050296	0.6401	0.214419	0.143478	Minor_Salivary_Gland	HDL_MTAG_with_TC	9_94081258_95081258	ENSG00000127083	ENSG00000127083.8	OMD	OMD
3039	0.00657338	0.00434593	0.509171	0.33649	0.14342	Small_Intestine_Terminal_Ileum	TC_MTAG_with_TC	9_98334653_99334653	ENSG00000182150	ENSG00000182150.19	ERCC6L2	ERCC6L2
[truncated: 56,718 more rows]

## Sheet: ReadMe
# Colocalization analysis of MTAG summary statistics against GTex V8 tissue specific association statistics
1. GWAS summary statistics were liftover to hg38 and merge with tissue specific expression summary statistics in regions within 500 Kb of the index variant of the GWAS loci
2. Colocalization was performed using the coloc R package using default parameters i.e assuming one causal allele for each target trait
## Columns
nsnps	PP.H0.abf	PP.H1.abf	PP.H2.abf	PP.H3.abf	PP.H4.abf	Tissue	GWAS_Trait	Locus	Gene_id	Gene name	HGNC symbol	Gene stable ID version
size of matching snps between the target traits	Posterior of no causal variant	Posterior probability of causality for only the molecular trait in the region	Posterior probability of causality for only the GWAS trait in the region	Posterior probabily of two distinct causal variants	Posterior probability of one common causal variant	Gene expression tissue	GWAS trait	Region	Ensembl ID of the molecular trtait	NCBI gene name	HGNC symbol	ID version
## Coloc web link
https://chr1swallace.github.io/coloc/index.html
## Download links of GTex V8 summary statistics
Tissue ftp_path
Adipose_Subcutaneous http://ftp.ebi.ac.uk/pub/databases/spot/eQTL/imported/GTEx_V8/ge/Adipose_Subcutaneous.tsv.gz
Adipose_Visceral_Omentum http://ftp.ebi.ac.uk/pub/databases/spot/eQTL/imported/GTEx_V8/ge/Adipose_Visceral_Omentum.tsv.gz
Adrenal_Gland http://ftp.ebi.ac.uk/pub/databases/spot/eQTL/imported/GTEx_V8/ge/Adrenal_Gland.tsv.gz
Artery_Aorta http://ftp.ebi.ac.uk/pub/databases/spot/eQTL/imported/GTEx_V8/ge/Artery_Aorta.tsv.gz
Artery_Coronary http://ftp.ebi.ac.uk/pub/databases/spot/eQTL/imported/GTEx_V8/ge/Artery_Coronary.tsv.gz
Artery_Tibial http://ftp.ebi.ac.uk/pub/databases/spot/eQTL/imported/GTEx_V8/ge/Artery_Tibial.tsv.gz
Brain_Amygdala http://ftp.ebi.ac.uk/pub/databases/spot/eQTL/imported/GTEx_V8/ge/Brain_Amygdala.tsv.gz
Brain_Anterior_cingulate_cortex_BA24 http://ftp.ebi.ac.uk/pub/databases/spot/eQTL/imported/GTEx_V8/ge/Brain_Anterior_cingulate_cortex_BA24.tsv.gz
Brain_Caudate_basal_ganglia http://ftp.ebi.ac.uk/pub/databases/spot/eQTL/imported/GTEx_V8/ge/Brain_Caudate_basal_ganglia.tsv.gz
Brain_Cerebellar_Hemisphere http://ftp.ebi.ac.uk/pub/databases/spot/eQTL/imported/GTEx_V8/ge/Brain_Cerebellar_Hemisphere.tsv.gz
Brain_Cerebellum http://ftp.ebi.ac.uk/pub/databases/spot/eQTL/imported/GTEx_V8/ge/Brain_Cerebellum.tsv.gz
Brain_Cortex http://ftp.ebi.ac.uk/pub/databases/spot/eQTL/imported/GTEx_V8/ge/Brain_Cortex.tsv.gz
Brain_Frontal_Cortex_BA9 http://ftp.ebi.ac.uk/pub/databases/spot/eQTL/imported/GTEx_V8/ge/Brain_Frontal_Cortex_BA9.tsv.gz
Brain_Hippocampus http://ftp.ebi.ac.uk/pub/databases/spot/eQTL/imported/GTEx_V8/ge/Brain_Hippocampus.tsv.gz
Brain_Hypothalamus http://ftp.ebi.ac.uk/pub/databases/spot/eQTL/imported/GTEx_V8/ge/Brain_Hypothalamus.tsv.gz
Brain_Nucleus_accumbens_basal_ganglia http://ftp.ebi.ac.uk/pub/databases/spot/eQTL/imported/GTEx_V8/ge/Brain_Nucleus_accumbens_basal_ganglia.tsv.gz
Brain_Putamen_basal_ganglia http://ftp.ebi.ac.uk/pub/databases/spot/eQTL/imported/GTEx_V8/ge/Brain_Putamen_basal_ganglia.tsv.gz
Brain_Spinal_cord_cervical_c-1 http://ftp.ebi.ac.uk/pub/databases/spot/eQTL/imported/GTEx_V8/ge/Brain_Spinal_cord_cervical_c-1.tsv.gz
Brain_Substantia_nigra http://ftp.ebi.ac.uk/pub/databases/spot/eQTL/imported/GTEx_V8/ge/Brain_Substantia_nigra.tsv.gz
Breast_Mammary_Tissue http://ftp.ebi.ac.uk/pub/databases/spot/eQTL/imported/GTEx_V8/ge/Breast_Mammary_Tissue.tsv.gz
Cells_Cultured_fibroblasts http://ftp.ebi.ac.uk/pub/databases/spot/eQTL/imported/GTEx_V8/ge/Cells_Cultured_fibroblasts.tsv.gz
Cells_EBV-transformed_lymphocytes http://ftp.ebi.ac.uk/pub/databases/spot/eQTL/imported/GTEx_V8/ge/Cells_EBV-transformed_lymphocytes.tsv.gz
Colon_Sigmoid http://ftp.ebi.ac.uk/pub/databases/spot/eQTL/imported/GTEx_V8/ge/Colon_Sigmoid.tsv.gz
Colon_Transverse http://ftp.ebi.ac.uk/pub/databases/spot/eQTL/imported/GTEx_V8/ge/Colon_Transverse.tsv.gz
Esophagus_Gastroesophageal_Junction http://ftp.ebi.ac.uk/pub/databases/spot/eQTL/imported/GTEx_V8/ge/Esophagus_Gastroesophageal_Junction.tsv.gz
Esophagus_Mucosa http://ftp.ebi.ac.uk/pub/databases/spot/eQTL/imported/GTEx_V8/ge/Esophagus_Mucosa.tsv.gz
Esophagus_Muscularis http://ftp.ebi.ac.uk/pub/databases/spot/eQTL/imported/GTEx_V8/ge/Esophagus_Muscularis.tsv.gz
Heart_Atrial_Appendage http://ftp.ebi.ac.uk/pub/databases/spot/eQTL/imported/GTEx_V8/ge/Heart_Atrial_Appendage.tsv.gz
Heart_Left_Ventricle http://ftp.ebi.ac.uk/pub/databases/spot/eQTL/imported/GTEx_V8/ge/Heart_Left_Ventricle.tsv.gz
Kidney_Cortex http://ftp.ebi.ac.uk/pub/databases/spot/eQTL/imported/GTEx_V8/ge/Kidney_Cortex.tsv.gz
Liver http://ftp.ebi.ac.uk/pub/databases/spot/eQTL/imported/GTEx_V8/ge/Liver.tsv.gz
Lung http://ftp.ebi.ac.uk/pub/databases/spot/eQTL/imported/GTEx_V8/ge/Lung.tsv.gz
Minor_Salivary_Gland http://ftp.ebi.ac.uk/pub/databases/spot/eQTL/imported/GTEx_V8/ge/Minor_Salivary_Gland.tsv.gz
Muscle_Skeletal http://ftp.ebi.ac.uk/pub/databases/spot/eQTL/imported/GTEx_V8/ge/Muscle_Skeletal.tsv.gz
Nerve_Tibial http://ftp.ebi.ac.uk/pub/databases/spot/eQTL/imported/GTEx_V8/ge/Nerve_Tibial.tsv.gz
Ovary http://ftp.ebi.ac.uk/pub/databases/spot/eQTL/imported/GTEx_V8/ge/Ovary.tsv.gz
Pancreas http://ftp.ebi.ac.uk/pub/databases/spot/eQTL/imported/GTEx_V8/ge/Pancreas.tsv.gz
Pituitary http://ftp.ebi.ac.uk/pub/databases/spot/eQTL/imported/GTEx_V8/ge/Pituitary.tsv.gz
Prostate http://ftp.ebi.ac.uk/pub/databases/spot/eQTL/imported/GTEx_V8/ge/Prostate.tsv.gz
Skin_Not_Sun_Exposed_Suprapubic http://ftp.ebi.ac.uk/pub/databases/spot/eQTL/imported/GTEx_V8/ge/Skin_Not_Sun_Exposed_Suprapubic.tsv.gz
Skin_Sun_Exposed_Lower_leg http://ftp.ebi.ac.uk/pub/databases/spot/eQTL/imported/GTEx_V8/ge/Skin_Sun_Exposed_Lower_leg.tsv.gz
Small_Intestine_Terminal_Ileum http://ftp.ebi.ac.uk/pub/databases/spot/eQTL/imported/GTEx_V8/ge/Small_Intestine_Terminal_Ileum.tsv.gz
Spleen http://ftp.ebi.ac.uk/pub/databases/spot/eQTL/imported/GTEx_V8/ge/Spleen.tsv.gz
Stomach http://ftp.ebi.ac.uk/pub/databases/spot/eQTL/imported/GTEx_V8/ge/Stomach.tsv.gz
Testis http://ftp.ebi.ac.uk/pub/databases/spot/eQTL/imported/GTEx_V8/ge/Testis.tsv.gz
Thyroid http://ftp.ebi.ac.uk/pub/databases/spot/eQTL/imported/GTEx_V8/ge/Thyroid.tsv.gz
Uterus http://ftp.ebi.ac.uk/pub/databases/spot/eQTL/imported/GTEx_V8/ge/Uterus.tsv.gz
Vagina http://ftp.ebi.ac.uk/pub/databases/spot/eQTL/imported/GTEx_V8/ge/Vagina.tsv.gz
Whole_Blood http://ftp.ebi.ac.uk/pub/databases/spot/eQTL/imported/GTEx_V8/ge/Whole_Blood.tsv.gz
